# Supplementary material for: Characterization of Pythium Transcriptome and Gene Expression Analysis at Different Stages of Fermentation
Source: PLoS One. 2013 Jun 18;8(6):e65552. doi: 10.1371/journal.pone.0065552 (PMC3688826; doi:10.1371/journal.pone.0065552)
Supplement: Additional File S1 — Primers used in qRT-PCR for validation of differentially expressed genes. (XLSX) [file pone.0065552.s001.xlsx]

## Sheet: Sheet1
Sequence name	Primer F	Primer R
18s rRNA	F: AGTCTTCGGGCTGGTATTGTG	R: CTGCCTTCCTTGGATGTGGT
Phospho-2-dehydro-3-deoxyheptonate aldolase	F: CGTGGTCGTCAAACTCGCTGTCA	R: GGGCTCAGTGGATGGCTCTTGGA
Acyl-coenzyme A oxidase	F: CCTGCGTCTTGTTCAGTGGCTCG	R: AGAACGCCGTGCTGCTGACC
Aconitate hydratase	F: TGACGGACCCAACGCCATACA	R: CCAGTTCCGTCTCGCACTCCTTT
Δ12 fatty acid desaturase	F: TTTACCTCAAGGACGAGACGC	R: CTTCGGAGCCATTTACAACG
Δ9 fatty acid desaturase	F: CGCGTGCACCACAAATACTCG	R: TCACGCGCGGGTCTTTCTTCA
Glycerol-3-phosphate dehydrogenase	F: CGATTTCTGCGAATCCACGCT	R: CCTTGGTGTTGCCACCGTAGT
Glyceraldehyde-3-phosphate dehydrogenase	F: GTGAAGCTCGTGTCGTGGTAC	R: GCTTATTCGCTCTTGACCATG
phosphoenolpyruvate carboxykinase	F: ACGGAGCGTGGTATCACGGA	R: CCAGCCCGTGTTGATCAGGT
