# Supplementary material for: Characterization of Pythium Transcriptome and Gene Expression Analysis at Different Stages of Fermentation
Source: PLoS One. 2013 Jun 18;8(6):e65552. doi: 10.1371/journal.pone.0065552 (PMC3688826; doi:10.1371/journal.pone.0065552)
Supplement: Additional File S2 — The annotation of all unigenes. (XLSX) [file pone.0065552.s002.xlsx]

## Sheet: Sheet1
GeneID	Nr-ID	Nr-Score	Nr-Evalue	Nr-annotation
Unigene8557_Pythium	gi|121597563|ref|YP_990465.1|	55.1	1e-05	RemN protein [Burkholderia mallei SAVP1] >gi|121225361|gb|ABM48892.1| RemN protein [Burkholderia mallei SAVP1]
Unigene8391_Pythium	gi|295703528|ref|YP_003596603.1|	57.4	1e-05	hypothetical protein BMD_1392 [Bacillus megaterium DSM319] >gi|294801187|gb|ADF38253.1| hypothetical protein BMD_1392 [Bacillus megaterium DSM319]
Unigene6517_Pythium	gi|25011571|ref|NP_735966.1|	56.6	1e-05	cell wall surface anchor family protein [Streptococcus agalactiae NEM316] >gi|24413110|emb|CAD47188.1| Unknown [Streptococcus agalactiae NEM316]
Unigene5289_Pythium	gi|34809534|gb|AAQ82688.1|	53.5	1e-05	Epa4p [Candida glabrata]
Unigene4867_Pythium	gi|216905924|ref|YP_002333552.1|	53.5	1e-05	envelope glycoprotein J [Equid herpesvirus 9] >gi|216410078|dbj|BAH02496.1| envelope glycoprotein [Equid herpesvirus 9]
Unigene3840_Pythium	gi|242219256|ref|XP_002475410.1|	53.1	1e-05	predicted protein [Postia placenta Mad-698-R] >gi|220725429|gb|EED79417.1| predicted protein [Postia placenta Mad-698-R]
Unigene3832_Pythium	gi|9633155|ref|NP_050265.1|	54.7	1e-05	major immediate-early protein [Human herpesvirus 6] >gi|81977684|sp|Q9QJ16.1|IE2_HHV6Z RecName: Full=Immediate-early protein 2; Short=IE2 >gi|5733571|gb|AAD49674.1|AF157706_95 U86 [Human herpesvirus 6B]
Unigene23431_Pythium	gi|212535294|ref|XP_002147803.1|	55.8	1e-05	class III chitinase ChiA1 [Penicillium marneffei ATCC 18224] >gi|210070202|gb|EEA24292.1| class III chitinase ChiA1 [Penicillium marneffei ATCC 18224]
Unigene23166_Pythium	gi|254578854|ref|XP_002495413.1|	55.5	1e-05	ZYRO0B10670p [Zygosaccharomyces rouxii] >gi|238938303|emb|CAR26480.1| ZYRO0B10670p [Zygosaccharomyces rouxii]
Unigene2302_Pythium	gi|68483145|ref|XP_714507.1|	36.2	1e-05	hypothetical protein CaO19.11097 [Candida albicans SC5314] >gi|68483246|ref|XP_714458.1| hypothetical protein CaO19.3614 [Candida albicans SC5314] >gi|46436024|gb|EAK95394.1| hypothetical protein CaO19.3614 [Candida albicans SC5314] >gi|46436080|gb|EAK95449.1| hypothetical protein CaO19.11097 [Candida albicans SC5314]
Unigene22723_Pythium	gi|242786257|ref|XP_002480770.1|	55.1	1e-05	hypothetical protein TSTA_035620 [Talaromyces stipitatus ATCC 10500] >gi|218720917|gb|EED20336.1| hypothetical protein TSTA_035620 [Talaromyces stipitatus ATCC 10500]
Unigene22701_Pythium	gi|76809098|ref|YP_333285.1|	55.1	1e-05	flavoprotein reductase [Burkholderia pseudomallei 1710b] >gi|76578551|gb|ABA48026.1| flavoprotein reductase [Burkholderia pseudomallei 1710b]
Unigene22680_Pythium	gi|221232258|ref|YP_002511411.1|	55.1	1e-05	putative collagen-like surface-anchored protein [Streptococcus pneumoniae ATCC 700669] >gi|220674719|emb|CAR69292.1| putative collagen-like surface-anchored protein [Streptococcus pneumoniae ATCC 700669]
Unigene22148_Pythium	gi|42523770|ref|NP_969150.1|	54.7	1e-05	subtilisin-like serine protease [Bdellovibrio bacteriovorus HD100] >gi|39575977|emb|CAE80143.1| Subtilisin-like serine protease [Bdellovibrio bacteriovorus HD100]
Unigene21566_Pythium	gi|116326827|ref|YP_803364.1|	54.3	1e-05	hypothetical protein TNAV2c_gp141 [Trichoplusia ni ascovirus 2c] >gi|102231835|gb|ABF70658.1| hypothetical protein [Trichoplusia ni ascovirus 2c]
Unigene21546_Pythium	gi|299789137|gb|AAS52270.2|	54.3	1e-05	ADR350Wp [Ashbya gossypii ATCC 10895]
Unigene20985_Pythium	gi|2343283|gb|AAB67722.1|	53.9	1e-05	IE2hom [Human herpesvirus 6 (strain Uganda-1102)] >gi|2384715|gb|AAB69858.1| IE-2 protein [Human herpesvirus 6]
Unigene20366_Pythium	gi|189203801|ref|XP_001938236.1|	53.5	1e-05	pirin [Pyrenophora tritici-repentis Pt-1C-BFP] >gi|187985335|gb|EDU50823.1| pirin [Pyrenophora tritici-repentis Pt-1C-BFP]
Unigene20313_Pythium	gi|238896373|ref|YP_002921111.1|	53.5	1e-05	low-affinity L-arabinose transport system proton symport component [Klebsiella pneumoniae NTUH-K2044] >gi|238548693|dbj|BAH65044.1| low-affinity L-arabinose transport system proton symport component [Klebsiella pneumoniae NTUH-K2044]
Unigene19691_Pythium	gi|2769724|gb|AAC40336.1|	53.1	1e-05	H87 [Human herpesvirus 6]
Unigene19163_Pythium	gi|115298550|ref|YP_762403.1|	52.8	1e-05	64.6 kDa [Spodoptera frugiperda ascovirus 1a] >gi|114416817|emb|CAL44648.1| 64.6 kDa [Spodoptera frugiperda ascovirus 1a]
Unigene1710_Pythium	gi|289555623|ref|ZP_06444833.1|	53.5	1e-05	PE-PGRS family protein [Mycobacterium tuberculosis KZN 605] >gi|289440255|gb|EFD22748.1| PE-PGRS family protein [Mycobacterium tuberculosis KZN 605]
Unigene9982_Pythium	gi|238879963|gb|EEQ43601.1|	52.8	9e-06	hypothetical protein CAWG_01842 [Candida albicans WO-1]
Unigene9749_Pythium	gi|34809534|gb|AAQ82688.1|	52.8	9e-06	Epa4p [Candida glabrata]
Unigene9597_Pythium	gi|170117156|ref|XP_001889766.1|	52.8	9e-06	predicted protein [Laccaria bicolor S238N-H82] >gi|164635232|gb|EDQ99542.1| predicted protein [Laccaria bicolor S238N-H82]
Unigene948_Pythium	gi|58265616|ref|XP_569964.1|	52.8	9e-06	chromatin modification-related protein [Cryptococcus neoformans var. neoformans JEC21] >gi|74686597|sp|Q5KL22.1|VID21_CRYNE RecName: Full=Chromatin modification-related protein VID21
Unigene9284_Pythium	gi|260940345|ref|XP_002614472.1|	56.2	9e-06	hypothetical protein CLUG_05252 [Clavispora lusitaniae ATCC 42720] >gi|238851658|gb|EEQ41122.1| hypothetical protein CLUG_05252 [Clavispora lusitaniae ATCC 42720]
Unigene924_Pythium	gi|169846992|ref|XP_001830209.1|	56.2	9e-06	eukaryotic initiation factor 4F subunit P130 [Coprinopsis cinerea okayama7#130] >gi|116508722|gb|EAU91617.1| eukaryotic initiation factor 4F subunit P130 [Coprinopsis cinerea okayama7#130]
Unigene9229_Pythium	gi|15901602|ref|NP_346206.1|	56.2	9e-06	cell wall surface anchor family protein [Streptococcus pneumoniae TIGR4] >gi|14973269|gb|AAK75846.1| cell wall surface anchor family protein [Streptococcus pneumoniae TIGR4]
Unigene8667_Pythium	gi|294498177|ref|YP_003561877.1|	52.8	9e-06	hypothetical protein BMQ_1411 [Bacillus megaterium QM B1551] >gi|294348114|gb|ADE68443.1| hypothetical protein BMQ_1411 [Bacillus megaterium QM B1551]
Unigene8581_Pythium	gi|169603836|ref|XP_001795339.1|	52.8	9e-06	hypothetical protein SNOG_04926 [Phaeosphaeria nodorum SN15] >gi|111066197|gb|EAT87317.1| hypothetical protein SNOG_04926 [Phaeosphaeria nodorum SN15]
Unigene8388_Pythium	gi|68465402|ref|XP_723400.1|	52.8	9e-06	hypothetical protein CaO19.12372 [Candida albicans SC5314] >gi|46445432|gb|EAL04701.1| hypothetical protein CaO19.12372 [Candida albicans SC5314]
Unigene8136_Pythium	gi|116493849|ref|YP_805583.1|	52.8	9e-06	cell wall-associated hydrolase [Lactobacillus casei ATCC 334] >gi|116103999|gb|ABJ69141.1| Cell wall-associated hydrolase [Lactobacillus casei ATCC 334]
Unigene8075_Pythium	gi|300865140|ref|ZP_07109965.1|	55.1	9e-06	conserved membrane hypothetical protein [Oscillatoria sp. PCC 6506] >gi|300336911|emb|CBN55115.1| conserved membrane hypothetical protein [Oscillatoria sp. PCC 6506]
Unigene7771_Pythium	gi|224020409|ref|NP_042979.2|	55.5	9e-06	regulatory protein IE2 [Human herpesvirus 6]
Unigene6118_Pythium	gi|254581364|ref|XP_002496667.1|	53.1	9e-06	ZYRO0D05368p [Zygosaccharomyces rouxii] >gi|238939559|emb|CAR27734.1| ZYRO0D05368p [Zygosaccharomyces rouxii]
Unigene6083_Pythium	gi|39951813|ref|XP_363623.1|	52.8	9e-06	hypothetical protein MGG_01549 [Magnaporthe oryzae 70-15] >gi|145020607|gb|EDK04736.1| hypothetical protein MGG_01549 [Magnaporthe grisea 70-15]
Unigene6036_Pythium	gi|151943178|gb|EDN61513.1|	52.8	9e-06	cell surface flocculin [Saccharomyces cerevisiae YJM789]
Unigene5445_Pythium	gi|255949178|ref|XP_002565356.1|	38.1	9e-06	Pc22g14320 [Penicillium chrysogenum Wisconsin 54-1255] >gi|211592373|emb|CAP98720.1| Pc22g14320 [Penicillium chrysogenum Wisconsin 54-1255]
Unigene5410_Pythium	gi|229580166|ref|YP_002838566.1|	53.1	9e-06	hypothetical protein YG5714_2400 [Sulfolobus islandicus Y.G.57.14] >gi|228010882|gb|ACP46644.1| conserved hypothetical protein [Sulfolobus islandicus Y.G.57.14]
Unigene523_Pythium	gi|227489630|ref|ZP_03919946.1|	52.8	9e-06	conserved hypothetical protein [Corynebacterium pseudogenitalium ATCC 33035] >gi|227349287|gb|EEJ39578.1| conserved hypothetical protein [Corynebacterium pseudogenitalium ATCC 33035]
Unigene4558_Pythium	gi|86156673|ref|YP_463458.1|	52.8	9e-06	LigA [Anaeromyxobacter dehalogenans 2CP-C] >gi|85773184|gb|ABC80021.1| LigA [Anaeromyxobacter dehalogenans 2CP-C]
Unigene4041_Pythium	gi|213403212|ref|XP_002172378.1|	53.5	9e-06	predicted protein [Schizosaccharomyces japonicus yFS275] >gi|212000425|gb|EEB06085.1| predicted protein [Schizosaccharomyces japonicus yFS275]
Unigene3695_Pythium	gi|3004899|gb|AAC09228.1|	52.8	9e-06	cellobiohydrolase II [Orpinomyces sp. PC-2]
Unigene3581_Pythium	gi|295703528|ref|YP_003596603.1|	52.8	9e-06	hypothetical protein BMD_1392 [Bacillus megaterium DSM319] >gi|294801187|gb|ADF38253.1| hypothetical protein BMD_1392 [Bacillus megaterium DSM319]
Unigene3040_Pythium	gi|24372736|ref|NP_716778.1|	52.8	9e-06	exonuclease, putative [Shewanella oneidensis MR-1] >gi|24346805|gb|AAN54223.1|AE015559_7 exonuclease, putative [Shewanella oneidensis MR-1]
Unigene2743_Pythium	gi|258575299|ref|XP_002541831.1|	52.8	9e-06	hypothetical protein UREG_01347 [Uncinocarpus reesii 1704] >gi|237902097|gb|EEP76498.1| hypothetical protein UREG_01347 [Uncinocarpus reesii 1704]
Unigene2676_Pythium	gi|58270704|ref|XP_572508.1|	42.7	9e-06	alpha,alpha-trehalose-phosphate synthase (UDP-forming) [Cryptococcus neoformans var. neoformans JEC21]
Unigene2555_Pythium	gi|288919726|ref|ZP_06414053.1|	53.1	9e-06	putative sensor with HAMP domain [Frankia sp. EUN1f] >gi|288348915|gb|EFC83165.1| putative sensor with HAMP domain [Frankia sp. EUN1f]
Unigene2359_Pythium	gi|254409438|ref|ZP_05023219.1|	52.8	9e-06	penicillin-binding protein, 1A family, putative [Microcoleus chthonoplastes PCC 7420] >gi|196183435|gb|EDX78418.1| penicillin-binding protein, 1A family, putative [Microcoleus chthonoplastes PCC 7420]
Unigene23402_Pythium	gi|76818066|ref|YP_337520.1|	55.8	9e-06	200 kDa antigen p200, putative [Burkholderia pseudomallei 1710b] >gi|76582539|gb|ABA52013.1| 200 kDa antigen p200, putative [Burkholderia pseudomallei 1710b]
Unigene22439_Pythium	gi|255713376|ref|XP_002552970.1|	55.1	9e-06	KLTH0D05698p [Lachancea thermotolerans] >gi|238934350|emb|CAR22532.1| KLTH0D05698p [Lachancea thermotolerans]
Unigene2229_Pythium	gi|19113482|ref|NP_596690.1|	56.2	9e-06	sequence orphan [Schizosaccharomyces pombe] >gi|74582853|sp|O94317.1|YH5D_SCHPO RecName: Full=Uncharacterized serine-rich protein C215.13; Flags: Precursor >gi|3873550|emb|CAA22127.1| sequence orphan [Schizosaccharomyces pombe]
Unigene21942_Pythium	gi|117926954|ref|YP_867571.1|	54.7	9e-06	TrkA domain-containing protein [Magnetococcus sp. MC-1] >gi|117610710|gb|ABK46165.1| TrkA-N domain protein [Magnetococcus sp. MC-1]
Unigene21939_Pythium	gi|296414085|ref|XP_002836733.1|	54.7	9e-06	hypothetical protein [Tuber melanosporum Mel28] >gi|295631572|emb|CAZ80924.1| unnamed protein product [Tuber melanosporum]
Unigene21312_Pythium	gi|255718293|ref|XP_002555427.1|	54.3	9e-06	KLTH0G09086p [Lachancea thermotolerans] >gi|238936811|emb|CAR24990.1| KLTH0G09086p [Lachancea thermotolerans]
Unigene2093_Pythium	gi|212546299|ref|XP_002153303.1|	53.9	9e-06	ABC drug exporter AtrF [Penicillium marneffei ATCC 18224] >gi|210064823|gb|EEA18918.1| ABC drug exporter AtrF [Penicillium marneffei ATCC 18224]
Unigene20802_Pythium	gi|294628793|ref|ZP_06707353.1|	53.9	9e-06	glutamate synthase large subunit [Streptomyces sp. e14] >gi|292832126|gb|EFF90475.1| glutamate synthase large subunit [Streptomyces sp. e14]
Unigene20129_Pythium	gi|239814385|ref|YP_002943295.1|	53.5	9e-06	ribonuclease, Rne/Rng family [Variovorax paradoxus S110] >gi|239800962|gb|ACS18029.1| ribonuclease, Rne/Rng family [Variovorax paradoxus S110]
Unigene19484_Pythium	gi|255722830|ref|XP_002546349.1|	53.1	9e-06	predicted protein [Candida tropicalis MYA-3404] >gi|240130866|gb|EER30428.1| predicted protein [Candida tropicalis MYA-3404]
Unigene1913_Pythium	gi|256679417|ref|ZP_05489728.1|	43.9	9e-06	sensor-like histidine kinase [Streptomyces sp. SPB78]
Unigene19027_Pythium	gi|296422720|ref|XP_002840907.1|	52.8	9e-06	hypothetical protein [Tuber melanosporum Mel28] >gi|295637133|emb|CAZ85098.1| unnamed protein product [Tuber melanosporum]
Unigene18920_Pythium	gi|289613831|emb|CBI59314.1|	52.8	9e-06	unnamed protein product [Sordaria macrospora]
Unigene18886_Pythium	gi|76811636|ref|YP_334189.1|	52.8	9e-06	hypothetical protein BURPS1710b_2806 [Burkholderia pseudomallei 1710b] >gi|76581089|gb|ABA50564.1| hypothetical protein BURPS1710b_2806 [Burkholderia pseudomallei 1710b]
Unigene18809_Pythium	gi|226366092|ref|YP_002783875.1|	52.8	9e-06	translation initiation factor IF-2 [Rhodococcus opacus B4] >gi|254803466|sp|C1B313.1|IF2_RHOOB RecName: Full=Translation initiation factor IF-2 >gi|226244582|dbj|BAH54930.1| translation initiation factor IF-2 [Rhodococcus opacus B4]
Unigene1812_Pythium	gi|149236904|ref|XP_001524329.1|	52.8	9e-06	conserved hypothetical protein [Lodderomyces elongisporus NRRL YB-4239] >gi|146451864|gb|EDK46120.1| conserved hypothetical protein [Lodderomyces elongisporus NRRL YB-4239]
Unigene17997_Pythium	gi|76812109|ref|YP_334396.1|	52.8	9e-06	DsbB family disulfide bond formation protein [Burkholderia pseudomallei 1710b]
Unigene17986_Pythium	gi|121716314|ref|XP_001275766.1|	52.8	9e-06	annexin ANXC3.2 [Aspergillus clavatus NRRL 1] >gi|119403923|gb|EAW14340.1| annexin ANXC3.2 [Aspergillus clavatus NRRL 1]
Unigene17690_Pythium	gi|17221110|gb|AAK61482.1|	52.8	9e-06	glycoprotein gp2 [Equid herpesvirus 1]
Unigene17525_Pythium	gi|240109519|gb|EER27688.1|	52.8	9e-06	jmjC domain containing protein [Coccidioides posadasii C735 delta SOWgp]
Unigene17386_Pythium	gi|170085355|ref|XP_001873901.1|	52.8	9e-06	predicted protein [Laccaria bicolor S238N-H82] >gi|164651453|gb|EDR15693.1| predicted protein [Laccaria bicolor S238N-H82]
Unigene17297_Pythium	gi|261354687|gb|EEY17115.1|	52.8	9e-06	predicted protein [Verticillium albo-atrum VaMs.102]
Unigene17178_Pythium	gi|58265066|ref|XP_569689.1|	52.8	9e-06	Rab/GTPase [Cryptococcus neoformans var. neoformans JEC21]
Unigene17145_Pythium	gi|212532903|ref|XP_002146608.1|	52.8	9e-06	conserved hypothetical protein [Penicillium marneffei ATCC 18224] >gi|210071972|gb|EEA26061.1| conserved hypothetical protein [Penicillium marneffei ATCC 18224]
Unigene17133_Pythium	gi|120436209|ref|YP_861895.1|	52.8	9e-06	hypothetical protein GFO_1858 [Gramella forsetii KT0803] >gi|117578359|emb|CAL66828.1| conserved hypothetical protein, secreted [Gramella forsetii KT0803]
Unigene17060_Pythium	gi|115395882|ref|XP_001213580.1|	52.8	9e-06	aspartate aminotransferase [Aspergillus terreus NIH2624] >gi|114193149|gb|EAU34849.1| aspartate aminotransferase [Aspergillus terreus NIH2624]
Unigene17054_Pythium	gi|90417778|ref|ZP_01225690.1|	52.8	9e-06	conserved hypothetical protein [Aurantimonas manganoxydans SI85-9A1] >gi|90337450|gb|EAS51101.1| conserved hypothetical protein [Aurantimonas manganoxydans SI85-9A1]
Unigene17053_Pythium	gi|240108567|gb|EER26741.1|	52.8	9e-06	kinase domain containing protein [Coccidioides posadasii C735 delta SOWgp]
Unigene16984_Pythium	gi|239990959|ref|ZP_04711623.1|	52.8	9e-06	hypothetical protein SrosN1_26869 [Streptomyces roseosporus NRRL 11379]
Unigene16452_Pythium	gi|58268472|ref|XP_571392.1|	52.8	9e-06	protein phosphatase 2A regulatory B subunit [Cryptococcus neoformans var. neoformans JEC21]
Unigene16366_Pythium	gi|121804576|sp|Q2UMY4.1|FM521_ASPOR	52.8	9e-06	RecName: Full=Protein fmp52-1, mitochondrial; Flags: Precursor
Unigene16017_Pythium	gi|225678557|gb|EEH16841.1|	52.8	9e-06	sulfate permease [Paracoccidioides brasiliensis Pb03]
Unigene15994_Pythium	gi|261353673|gb|EEY16101.1|	52.8	9e-06	acyl-protein thioesterase [Verticillium albo-atrum VaMs.102]
Unigene15958_Pythium	gi|255714665|ref|XP_002553614.1|	52.8	9e-06	KLTH0E02970p [Lachancea thermotolerans] >gi|238934996|emb|CAR23177.1| KLTH0E02970p [Lachancea thermotolerans]
Unigene15834_Pythium	gi|70990672|ref|XP_750185.1|	52.8	9e-06	ribosome assembly and transport protein Srp40 [Aspergillus fumigatus Af293] >gi|159130662|gb|EDP55775.1| serine-rich protein [Aspergillus fumigatus A1163]
Unigene15619_Pythium	gi|150866250|ref|XP_001385783.2|	52.8	9e-06	vacuolar protein sorting-associated protein hydrophilic protein [Scheffersomyces stipitis CBS 6054] >gi|158514829|sp|A3LX75.2|VPS27_PICST RecName: Full=Vacuolar protein sorting-associated protein 27 >gi|149387506|gb|ABN67754.2| vacuolar protein sorting-associated protein hydrophilic protein [Pichia stipitis CBS 6054]
Unigene15483_Pythium	gi|300099932|gb|EFI91348.1|	52.8	9e-06	hypothetical protein SCHCODRAFT_114702 [Schizophyllum commune H4-8]
Unigene15404_Pythium	gi|299756220|ref|XP_001829176.2|	52.8	9e-06	GTPase [Coprinopsis cinerea okayama7#130] >gi|298411578|gb|EAU92811.2| GTPase [Coprinopsis cinerea okayama7#130]
Unigene15400_Pythium	gi|241950727|ref|XP_002418086.1|	52.8	9e-06	cpf1 genetically-interacting protein 1, putative; temperature-sensitive clathrin synthetic mutation protein 3, putative; vacuolar protein sorting protein 54, putative [Candida dubliniensis CD36] >gi|223641425|emb|CAX43386.1| cpf1 genetically-interacting protein 1, putative; temperature-sensitive clathrin synthetic mutation protein 3, putative; vacuolar protein sorting protein 54, putative [Candid…
Unigene15114_Pythium	gi|34809534|gb|AAQ82688.1|	52.8	9e-06	Epa4p [Candida glabrata]
Unigene14991_Pythium	gi|71023125|ref|XP_761792.1|	52.8	9e-06	hypothetical protein UM05645.1 [Ustilago maydis 521] >gi|46100815|gb|EAK86048.1| hypothetical protein UM05645.1 [Ustilago maydis 521]
Unigene1494_Pythium	gi|295703528|ref|YP_003596603.1|	52.8	9e-06	hypothetical protein BMD_1392 [Bacillus megaterium DSM319] >gi|294801187|gb|ADF38253.1| hypothetical protein BMD_1392 [Bacillus megaterium DSM319]
Unigene14847_Pythium	gi|190346862|gb|EDK39040.2|	52.8	9e-06	hypothetical protein PGUG_03138 [Pichia guilliermondii ATCC 6260]
Unigene14805_Pythium	gi|294776482|ref|ZP_06741957.1|	52.8	9e-06	MORN repeat protein [Bacteroides vulgatus PC510] >gi|294449679|gb|EFG18204.1| MORN repeat protein [Bacteroides vulgatus PC510]
Unigene14716_Pythium	gi|239607190|gb|EEQ84177.1|	52.8	9e-06	nuclear segregation protein [Ajellomyces dermatitidis ER-3]
Unigene14657_Pythium	gi|182681111|ref|YP_001829271.1|	52.8	9e-06	cellulose 1,4-beta-cellobiosidase [Xylella fastidiosa M23] >gi|182631221|gb|ACB91997.1| Cellulose 1,4-beta-cellobiosidase [Xylella fastidiosa M23]
Unigene14654_Pythium	gi|19113457|ref|NP_596665.1|	52.8	9e-06	DNA-directed RNA polymerase I complex subunit Rpa43 [Schizosaccharomyces pombe] >gi|26399052|sp|O43036.1|RPA43_SCHPO RecName: Full=DNA-directed RNA polymerase I subunit rpa43; Short=RNA polymerase I subunit A43; AltName: Full=DNA-dependent RNA polymerase 19 kDa polypeptide >gi|7208092|gb|AAF40067.1|AF129106_1 RNA polymerase I subunit Rpa43 [Schizosaccharomyces pombe] >gi|2950473|emb|CAA17787.1| D…
Unigene14539_Pythium	gi|50543514|ref|XP_499923.1|	52.8	9e-06	YALI0A09878p [Yarrowia lipolytica] >gi|49645788|emb|CAG83850.1| YALI0A09878p [Yarrowia lipolytica]
Unigene14168_Pythium	gi|295703528|ref|YP_003596603.1|	52.8	9e-06	hypothetical protein BMD_1392 [Bacillus megaterium DSM319] >gi|294801187|gb|ADF38253.1| hypothetical protein BMD_1392 [Bacillus megaterium DSM319]
Unigene14116_Pythium	gi|90185133|sp|Q4ICG8.1|LCMT1_GIBZE	52.8	9e-06	RecName: Full=Leucine carboxyl methyltransferase 1; AltName: Full=Protein phosphatase methyltransferase 1
Unigene1359_Pythium	gi|299788849|gb|AAS51511.2|	54.7	9e-06	ACR285Cp [Ashbya gossypii ATCC 10895]
Unigene13431_Pythium	gi|288796823|ref|ZP_06402425.1|	52.8	9e-06	Alcohol dehydrogenase GroES domain protein [Micromonospora sp. L5] >gi|288319263|gb|EFC58172.1| Alcohol dehydrogenase GroES domain protein [Micromonospora sp. L5]
Unigene13264_Pythium	gi|163854955|ref|YP_001629253.1|	52.8	9e-06	elongation factor G [Bordetella petrii DSM 12804] >gi|163258683|emb|CAP40982.1| elongation factor G [Bordetella petrii]
Unigene12758_Pythium	gi|240104861|gb|EER23056.1|	52.8	9e-06	WD domain, G-beta repeat containing protein [Coccidioides posadasii C735 delta SOWgp]
Unigene12135_Pythium	gi|50288393|ref|XP_446626.1|	52.8	9e-06	unnamed protein product [Candida glabrata] >gi|49525934|emb|CAG59553.1| unnamed protein product [Candida glabrata]
Unigene11924_Pythium	gi|255715005|ref|XP_002553784.1|	52.8	9e-06	KLTH0E06996p [Lachancea thermotolerans] >gi|238935166|emb|CAR23347.1| KLTH0E06996p [Lachancea thermotolerans]
Unigene1141_Pythium	gi|116326827|ref|YP_803364.1|	54.7	9e-06	hypothetical protein TNAV2c_gp141 [Trichoplusia ni ascovirus 2c] >gi|102231835|gb|ABF70658.1| hypothetical protein [Trichoplusia ni ascovirus 2c]
Unigene11060_Pythium	gi|70985106|ref|XP_748059.1|	52.8	9e-06	MFS sugar transporter [Aspergillus fumigatus Af293]
Unigene11025_Pythium	gi|300104740|gb|EFI96145.1|	52.8	9e-06	glycoside hydrolase family 16 protein [Schizophyllum commune H4-8]
Unigene10610_Pythium	gi|294654942|ref|XP_002770056.1|	52.8	9e-06	DEHA2B01408p [Debaryomyces hansenii CBS767] >gi|199429573|emb|CAG85013.4| DEHA2B01408p [Debaryomyces hansenii]
Unigene10454_Pythium	gi|182676438|sp|Q0U957.3|MED31_PHANO	52.8	9e-06	RecName: Full=Mediator of RNA polymerase II transcription subunit 31; AltName: Full=Mediator complex subunit 31
Unigene10258_Pythium	gi|71018987|ref|XP_759724.1|	52.8	9e-06	hypothetical protein UM03577.1 [Ustilago maydis 521] >gi|46099235|gb|EAK84468.1| hypothetical protein UM03577.1 [Ustilago maydis 521]
Unigene10158_Pythium	gi|291542928|emb|CBL16038.1|	52.8	9e-06	ATPase, P-type (transporting), HAD superfamily, subfamily IC [Ruminococcus bromii L2-63]
Unigene10127_Pythium	gi|119484831|ref|ZP_01619313.1|	52.8	9e-06	50S ribosomal protein L23 [Lyngbya sp. PCC 8106] >gi|119457649|gb|EAW38773.1| 50S ribosomal protein L23 [Lyngbya sp. PCC 8106]
Unigene10031_Pythium	gi|268317965|ref|YP_003291684.1|	52.8	9e-06	aspartate racemase [Rhodothermus marinus DSM 4252] >gi|262335499|gb|ACY49296.1| aspartate racemase [Rhodothermus marinus DSM 4252]
Unigene990_Pythium	gi|239501027|ref|ZP_04660337.1|	55.8	8e-06	tolerance to group A colicins single-stranded filamentous DNA phage [Acinetobacter baumannii AB900]
Unigene9264_Pythium	gi|121597563|ref|YP_990465.1|	55.1	8e-06	RemN protein [Burkholderia mallei SAVP1] >gi|121225361|gb|ABM48892.1| RemN protein [Burkholderia mallei SAVP1]
Unigene8302_Pythium	gi|116619640|ref|YP_821796.1|	54.7	8e-06	TPR repeat-containing protein [Solibacter usitatus Ellin6076] >gi|116222802|gb|ABJ81511.1| TPR repeat-containing protein [Candidatus Solibacter usitatus Ellin6076]
Unigene7977_Pythium	gi|254170933|ref|ZP_04877624.1|	38.1	8e-06	Rad50 zinc hook motif family [Thermococcus barophilus MP] >gi|197627959|gb|EDY40504.1| Rad50 zinc hook motif family [Thermococcus barophilus MP]
Unigene7535_Pythium	gi|254457276|ref|ZP_05070704.1|	56.2	8e-06	translation initiation factor IF-2, N-terminal domain protein [Campylobacterales bacterium GD 1] >gi|207086068|gb|EDZ63352.1| translation initiation factor IF-2, N-terminal domain protein [Campylobacterales bacterium GD 1]
Unigene7289_Pythium	gi|116326827|ref|YP_803364.1|	55.1	8e-06	hypothetical protein TNAV2c_gp141 [Trichoplusia ni ascovirus 2c] >gi|102231835|gb|ABF70658.1| hypothetical protein [Trichoplusia ni ascovirus 2c]
Unigene7268_Pythium	gi|205829299|sp|A5DP36.2|PAN1_PICGU	56.2	8e-06	RecName: Full=Actin cytoskeleton-regulatory complex protein PAN1
Unigene6926_Pythium	gi|240273510|gb|EER37030.1|	52	8e-06	arsenite resistance protein Ars2 [Ajellomyces capsulatus H143]
Unigene6908_Pythium	gi|255935775|ref|XP_002558914.1|	56.6	8e-06	Pc13g04790 [Penicillium chrysogenum Wisconsin 54-1255] >gi|211583534|emb|CAP91548.1| Pc13g04790 [Penicillium chrysogenum Wisconsin 54-1255]
Unigene5851_Pythium	gi|212531839|ref|XP_002146076.1|	53.1	8e-06	extracellular cell wall glucanase Crf1/allergen Asp F9 [Penicillium marneffei ATCC 18224] >gi|210071440|gb|EEA25529.1| extracellular cell wall glucanase Crf1/allergen Asp F9 [Penicillium marneffei ATCC 18224]
Unigene5827_Pythium	gi|289622182|emb|CBI51360.1|	53.9	8e-06	unnamed protein product [Sordaria macrospora]
Unigene3823_Pythium	gi|55819185|ref|YP_142661.1|	53.9	8e-06	serine/threonine protein phosphatase [Acanthamoeba polyphaga mimivirus] >gi|82000028|sp|Q5UPZ7.1|YR307_MIMIV RecName: Full=PP2C-like domain-containing protein R307 >gi|55416929|gb|AAV50579.1| serine/threonine protein phosphatase [Acanthamoeba polyphaga mimivirus]
Unigene3195_Pythium	gi|19112187|ref|NP_595395.1|	40.4	8e-06	VRR-NUC nuclease associated domain, human MTMR15 homolog [Schizosaccharomyces pombe] >gi|74626358|sp|Q9Y804.1|MTMRF_SCHPO RecName: Full=Protein MTMR15 homolog >gi|5441488|emb|CAB46759.1| VRR-NUC nuclease associated domain, human MTMR15 homolog [Schizosaccharomyces pombe]
Unigene22768_Pythium	gi|91794400|ref|YP_564051.1|	55.5	8e-06	protease-associated PA [Shewanella denitrificans OS217] >gi|91716402|gb|ABE56328.1| protease-associated PA [Shewanella denitrificans OS217]
Unigene22289_Pythium	gi|294628793|ref|ZP_06707353.1|	55.1	8e-06	glutamate synthase large subunit [Streptomyces sp. e14] >gi|292832126|gb|EFF90475.1| glutamate synthase large subunit [Streptomyces sp. e14]
Unigene22141_Pythium	gi|162312514|ref|XP_001713096.1|	55.1	8e-06	sequence orphan [Schizosaccharomyces pombe] >gi|159884001|emb|CAD27472.2| sequence orphan [Schizosaccharomyces pombe]
Unigene21770_Pythium	gi|226193160|ref|ZP_03788770.1|	54.7	8e-06	cadmium-exporting ATPase [Burkholderia pseudomallei Pakistan 9] >gi|225934760|gb|EEH30737.1| cadmium-exporting ATPase [Burkholderia pseudomallei Pakistan 9]
Unigene21613_Pythium	gi|146322654|ref|XP_752860.2|	54.7	8e-06	endosomal SPRY domain protein [Aspergillus fumigatus Af293] >gi|172046833|sp|Q4WRW0.2|SSH4_ASPFU RecName: Full=Protein ssh4
Unigene21183_Pythium	gi|294632594|ref|ZP_06711154.1|	54.3	8e-06	non-ribosomal peptide synthetase MxaA [Streptomyces sp. e14] >gi|292835927|gb|EFF94276.1| non-ribosomal peptide synthetase MxaA [Streptomyces sp. e14]
Unigene21060_Pythium	gi|126032275|tpg|DAA05866.1|	54.3	8e-06	TPA: TPA_inf: chitinase 18-18 [Hypocrea jecorina]
Unigene20997_Pythium	gi|194334972|ref|YP_002016832.1|	54.3	8e-06	Jacalin-related lectin [Prosthecochloris aestuarii DSM 271] >gi|194312790|gb|ACF47185.1| Jacalin-related lectin [Prosthecochloris aestuarii DSM 271]
Unigene20970_Pythium	gi|17221102|gb|AAK61478.1|	54.3	8e-06	glycoprotein gp2 [Equid herpesvirus 1]
Unigene20943_Pythium	gi|294629281|ref|ZP_06707841.1|	54.3	8e-06	LOW QUALITY PROTEIN: tricorn protease [Streptomyces sp. e14] >gi|292832614|gb|EFF90963.1| LOW QUALITY PROTEIN: tricorn protease [Streptomyces sp. e14]
Unigene20615_Pythium	gi|256724686|gb|EEU38055.1|	53.9	8e-06	hypothetical protein NECHADRAFT_84492 [Nectria haematococca mpVI 77-13-4]
Unigene19824_Pythium	gi|116326827|ref|YP_803364.1|	53.5	8e-06	hypothetical protein TNAV2c_gp141 [Trichoplusia ni ascovirus 2c] >gi|102231835|gb|ABF70658.1| hypothetical protein [Trichoplusia ni ascovirus 2c]
Unigene19387_Pythium	gi|169765213|ref|XP_001817078.1|	53.1	8e-06	hypothetical protein [Aspergillus oryzae RIB40] >gi|83764932|dbj|BAE55076.1| unnamed protein product [Aspergillus oryzae]
Unigene19331_Pythium	gi|284042247|ref|YP_003392587.1|	53.1	8e-06	plectin [Conexibacter woesei DSM 14684] >gi|283946468|gb|ADB49212.1| plectin [Conexibacter woesei DSM 14684]
Unigene1665_Pythium	gi|189194337|ref|XP_001933507.1|	57	8e-06	conserved hypothetical protein [Pyrenophora tritici-repentis Pt-1C-BFP] >gi|187979071|gb|EDU45697.1| conserved hypothetical protein [Pyrenophora tritici-repentis Pt-1C-BFP]
Unigene1625_Pythium	gi|169619932|ref|XP_001803378.1|	54.7	8e-06	hypothetical protein SNOG_13166 [Phaeosphaeria nodorum SN15] >gi|160703928|gb|EAT79493.2| hypothetical protein SNOG_13166 [Phaeosphaeria nodorum SN15]
Unigene9903_Pythium	gi|62722747|gb|AAX94675.1|	53.1	7e-06	Wee1 [Ustilago maydis]
Unigene943_Pythium	gi|291438431|ref|ZP_06577821.1|	53.1	7e-06	conserved hypothetical protein [Streptomyces ghanaensis ATCC 14672] >gi|291341326|gb|EFE68282.1| conserved hypothetical protein [Streptomyces ghanaensis ATCC 14672]
Unigene9381_Pythium	gi|227484963|ref|ZP_03915279.1|	53.1	7e-06	ribosomal protein L21 [Anaerococcus lactolyticus ATCC 51172] >gi|227237118|gb|EEI87133.1| ribosomal protein L21 [Anaerococcus lactolyticus ATCC 51172]
Unigene9352_Pythium	gi|34809533|gb|AAQ82687.1|	56.6	7e-06	Epa5p [Candida glabrata]
Unigene9338_Pythium	gi|76787518|ref|YP_330101.1|	56.2	7e-06	cell wall surface anchor family protein [Streptococcus agalactiae A909] >gi|76562575|gb|ABA45159.1| cell wall surface anchor family protein [Streptococcus agalactiae A909]
Unigene921_Pythium	gi|50555924|ref|XP_505370.1|	53.1	7e-06	YALI0F13365p [Yarrowia lipolytica] >gi|49651240|emb|CAG78177.1| YALI0F13365p [Yarrowia lipolytica]
Unigene9195_Pythium	gi|77820010|gb|ABB04148.1|	50.8	7e-06	phenylalanine ammonia lyase [Rhodotorula glutinis]
Unigene9016_Pythium	gi|56479547|ref|YP_161136.1|	44.3	7e-06	hypothetical protein ebA7253 [Aromatoleum aromaticum EbN1] >gi|56315590|emb|CAI10235.1| hypothetical protein [Aromatoleum aromaticum EbN1]
Unigene8838_Pythium	gi|284504154|ref|YP_003406869.1|	55.5	7e-06	serine/threonine protein kinase [Marseillevirus] >gi|282935592|gb|ADB03907.1| serine/threonine protein kinase [Marseillevirus]
Unigene8651_Pythium	gi|120613258|ref|YP_972936.1|	55.1	7e-06	DNA topoisomerase III [Acidovorax avenae subsp. citrulli AAC00-1] >gi|120591722|gb|ABM35162.1| DNA topoisomerase III [Acidovorax citrulli AAC00-1]
Unigene8372_Pythium	gi|22537606|ref|NP_688457.1|	55.5	7e-06	cell wall surface anchor family protein [Streptococcus agalactiae 2603V/R] >gi|22534491|gb|AAN00330.1|AE014259_1 cell wall surface anchor family protein [Streptococcus agalactiae 2603V/R]
Unigene8182_Pythium	gi|145593982|ref|YP_001158279.1|	55.5	7e-06	hypothetical protein Strop_1435 [Salinispora tropica CNB-440] >gi|145303319|gb|ABP53901.1| hypothetical protein Strop_1435 [Salinispora tropica CNB-440]
Unigene8001_Pythium	gi|260940345|ref|XP_002614472.1|	54.7	7e-06	hypothetical protein CLUG_05252 [Clavispora lusitaniae ATCC 42720] >gi|238851658|gb|EEQ41122.1| hypothetical protein CLUG_05252 [Clavispora lusitaniae ATCC 42720]
Unigene7678_Pythium	gi|297192617|ref|ZP_06910015.1|	53.5	7e-06	bifunctional GMP synthase/glutamine amidotransferase [Streptomyces pristinaespiralis ATCC 25486] >gi|297151442|gb|EFH31171.1| bifunctional GMP synthase/glutamine amidotransferase [Streptomyces pristinaespiralis ATCC 25486]
Unigene7512_Pythium	gi|225849928|ref|YP_002730162.1|	53.1	7e-06	pfs, nacht and ankyrin domain protein [Persephonella marina EX-H1] >gi|225646310|gb|ACO04496.1| pfs, nacht and ankyrin domain protein [Persephonella marina EX-H1]
Unigene7426_Pythium	gi|268610830|ref|ZP_06144557.1|	54.3	7e-06	collagen-binding protein A [Ruminococcus flavefaciens FD-1]
Unigene7327_Pythium	gi|300780776|ref|ZP_07090630.1|	53.9	7e-06	conserved hypothetical protein [Corynebacterium genitalium ATCC 33030] >gi|300532483|gb|EFK53544.1| conserved hypothetical protein [Corynebacterium genitalium ATCC 33030]
Unigene6931_Pythium	gi|86157153|ref|YP_463938.1|	54.3	7e-06	hypothetical protein Adeh_0726 [Anaeromyxobacter dehalogenans 2CP-C] >gi|85773664|gb|ABC80501.1| hypothetical protein Adeh_0726 [Anaeromyxobacter dehalogenans 2CP-C]
Unigene6310_Pythium	gi|158312740|ref|YP_001505248.1|	53.5	7e-06	peptidase S1 and S6 chymotrypsin/Hap [Frankia sp. EAN1pec] >gi|158108145|gb|ABW10342.1| peptidase S1 and S6 chymotrypsin/Hap [Frankia sp. EAN1pec]
Unigene6192_Pythium	gi|19114114|ref|NP_593202.1|	53.1	7e-06	Moeb/ThiF domain [Schizosaccharomyces pombe] >gi|48474743|sp|O13861.1|YEXA_SCHPO RecName: Full=Uncharacterized protein C1A6.10 >gi|2414593|emb|CAB16360.1| Moeb/ThiF domain [Schizosaccharomyces pombe]
Unigene6103_Pythium	gi|6323235|ref|NP_013307.1|	40.8	7e-06	Ent2p [Saccharomyces cerevisiae S288c] >gi|62900134|sp|Q05785.1|ENT2_YEAST RecName: Full=Epsin-2 >gi|544503|gb|AAB67428.1| Ylr206wp [Saccharomyces cerevisiae] >gi|285813627|tpg|DAA09523.1| TPA: Ent2p [Saccharomyces cerevisiae S288c]
Unigene6002_Pythium	gi|221222945|sp|A4T523.1|Y743_MYCGI	53.1	7e-06	RecName: Full=Putative S-adenosyl-L-methionine-dependent methyltransferase Mflv_0743
Unigene5734_Pythium	gi|255941668|ref|XP_002561603.1|	53.1	7e-06	Pc16g13040 [Penicillium chrysogenum Wisconsin 54-1255] >gi|211586226|emb|CAP93974.1| Pc16g13040 [Penicillium chrysogenum Wisconsin 54-1255]
Unigene5296_Pythium	gi|256376552|ref|YP_003100212.1|	53.1	7e-06	Ion transport protein [Actinosynnema mirum DSM 43827] >gi|255920855|gb|ACU36366.1| Ion transport protein [Actinosynnema mirum DSM 43827]
Unigene5120_Pythium	gi|189198604|ref|XP_001935639.1|	53.1	7e-06	bromodomain containing protein [Pyrenophora tritici-repentis Pt-1C-BFP] >gi|187982738|gb|EDU48226.1| bromodomain containing protein [Pyrenophora tritici-repentis Pt-1C-BFP]
Unigene5016_Pythium	gi|71003772|ref|XP_756552.1|	53.1	7e-06	hypothetical protein UM00405.1 [Ustilago maydis 521] >gi|46095554|gb|EAK80787.1| hypothetical protein UM00405.1 [Ustilago maydis 521]
Unigene4654_Pythium	gi|110834788|ref|YP_693647.1|	54.7	7e-06	hypothetical protein ABO_1927 [Alcanivorax borkumensis SK2] >gi|110647899|emb|CAL17375.1| hypothetical protein [Alcanivorax borkumensis SK2]
Unigene4451_Pythium	gi|260941330|ref|XP_002614831.1|	56.2	7e-06	hypothetical protein CLUG_04845 [Clavispora lusitaniae ATCC 42720] >gi|238851254|gb|EEQ40718.1| hypothetical protein CLUG_04845 [Clavispora lusitaniae ATCC 42720]
Unigene440_Pythium	gi|15901602|ref|NP_346206.1|	43.5	7e-06	cell wall surface anchor family protein [Streptococcus pneumoniae TIGR4] >gi|14973269|gb|AAK75846.1| cell wall surface anchor family protein [Streptococcus pneumoniae TIGR4]
Unigene4023_Pythium	gi|71019451|ref|XP_759956.1|	46.6	7e-06	hypothetical protein UM03809.1 [Ustilago maydis 521] >gi|46099502|gb|EAK84735.1| hypothetical protein UM03809.1 [Ustilago maydis 521]
Unigene3905_Pythium	gi|156840971|ref|XP_001643862.1|	45.8	7e-06	hypothetical protein Kpol_495p1 [Vanderwaltozyma polyspora DSM 70294] >gi|156114490|gb|EDO16004.1| hypothetical protein Kpol_495p1 [Vanderwaltozyma polyspora DSM 70294]
Unigene3715_Pythium	gi|255942361|ref|XP_002561949.1|	53.1	7e-06	Pc18g01030 [Penicillium chrysogenum Wisconsin 54-1255] >gi|211586682|emb|CAP94327.1| Pc18g01030 [Penicillium chrysogenum Wisconsin 54-1255]
Unigene3714_Pythium	gi|549238|sp|P36783.1|VE2_HPV14	56.2	7e-06	RecName: Full=Regulatory protein E2 >gi|396920|emb|CAA52503.1| early protein [Human papillomavirus type 14D]
Unigene2968_Pythium	gi|42524259|ref|NP_969639.1|	53.9	7e-06	putative secreted protein [Bdellovibrio bacteriovorus HD100] >gi|39576467|emb|CAE80632.1| putative secreted protein [Bdellovibrio bacteriovorus HD100]
Unigene2927_Pythium	gi|42783926|ref|NP_981173.1|	53.5	7e-06	vrrB protein [Bacillus cereus ATCC 10987] >gi|42739856|gb|AAS43781.1| vrrB protein [Bacillus cereus ATCC 10987]
Unigene2878_Pythium	gi|189200473|ref|XP_001936573.1|	53.1	7e-06	smad nuclear interacting protein 1 [Pyrenophora tritici-repentis Pt-1C-BFP] >gi|187983672|gb|EDU49160.1| smad nuclear interacting protein 1 [Pyrenophora tritici-repentis Pt-1C-BFP]
Unigene2873_Pythium	gi|15901602|ref|NP_346206.1|	53.9	7e-06	cell wall surface anchor family protein [Streptococcus pneumoniae TIGR4] >gi|14973269|gb|AAK75846.1| cell wall surface anchor family protein [Streptococcus pneumoniae TIGR4]
Unigene2599_Pythium	gi|71000170|ref|XP_754802.1|	55.8	7e-06	PWI domain mRNA processing protein [Aspergillus fumigatus Af293]
Unigene23385_Pythium	gi|77411051|ref|ZP_00787405.1|	56.2	7e-06	cell wall surface anchor family protein [Streptococcus agalactiae CJB111] >gi|77162874|gb|EAO73831.1| cell wall surface anchor family protein [Streptococcus agalactiae CJB111]
Unigene23092_Pythium	gi|225859526|ref|YP_002741036.1|	55.8	7e-06	cell wall surface anchor family protein [Streptococcus pneumoniae 70585] >gi|225721106|gb|ACO16960.1| cell wall surface anchor family protein [Streptococcus pneumoniae 70585]
Unigene22653_Pythium	gi|258424744|ref|ZP_05687620.1|	55.5	7e-06	cell wall-anchored protein [Staphylococcus aureus A9635] >gi|257845046|gb|EEV69084.1| cell wall-anchored protein [Staphylococcus aureus A9635]
Unigene22568_Pythium	gi|190345248|gb|EDK37104.2|	55.5	7e-06	hypothetical protein PGUG_01202 [Pichia guilliermondii ATCC 6260]
Unigene22008_Pythium	gi|89068359|ref|ZP_01155762.1|	55.1	7e-06	Parallel beta-helix repeat protein [Oceanicola granulosus HTCC2516] >gi|89046013|gb|EAR52072.1| Parallel beta-helix repeat protein [Oceanicola granulosus HTCC2516]
Unigene21949_Pythium	gi|294628793|ref|ZP_06707353.1|	55.1	7e-06	glutamate synthase large subunit [Streptomyces sp. e14] >gi|292832126|gb|EFF90475.1| glutamate synthase large subunit [Streptomyces sp. e14]
Unigene21862_Pythium	gi|71003237|ref|XP_756299.1|	55.1	7e-06	hypothetical protein UM00152.1 [Ustilago maydis 521] >gi|46096304|gb|EAK81537.1| hypothetical protein UM00152.1 [Ustilago maydis 521]
Unigene21565_Pythium	gi|289555623|ref|ZP_06444833.1|	51.2	7e-06	PE-PGRS family protein [Mycobacterium tuberculosis KZN 605] >gi|289440255|gb|EFD22748.1| PE-PGRS family protein [Mycobacterium tuberculosis KZN 605]
Unigene21536_Pythium	gi|229085114|ref|ZP_04217365.1|	54.7	7e-06	Excalibur domain protein [Bacillus cereus Rock3-44] >gi|228698239|gb|EEL50973.1| Excalibur domain protein [Bacillus cereus Rock3-44]
Unigene21484_Pythium	gi|190345248|gb|EDK37104.2|	54.7	7e-06	hypothetical protein PGUG_01202 [Pichia guilliermondii ATCC 6260]
Unigene21386_Pythium	gi|294628793|ref|ZP_06707353.1|	54.7	7e-06	glutamate synthase large subunit [Streptomyces sp. e14] >gi|292832126|gb|EFF90475.1| glutamate synthase large subunit [Streptomyces sp. e14]
Unigene20778_Pythium	gi|299741490|ref|XP_001834496.2|	54.3	7e-06	TKL/TKL-ccin protein kinase [Coprinopsis cinerea okayama7#130] >gi|298404735|gb|EAU87473.2| TKL/TKL-ccin protein kinase [Coprinopsis cinerea okayama7#130]
Unigene20721_Pythium	gi|86158106|ref|YP_464891.1|	38.1	7e-06	PE-PGRS family protein [Anaeromyxobacter dehalogenans 2CP-C] >gi|85774617|gb|ABC81454.1| PE-PGRS family protein [Anaeromyxobacter dehalogenans 2CP-C]
Unigene20661_Pythium	gi|42780655|ref|NP_977902.1|	54.3	7e-06	hypothetical protein BCE_1580 [Bacillus cereus ATCC 10987] >gi|42736575|gb|AAS40510.1| hypothetical protein BCE_1580 [Bacillus cereus ATCC 10987]
Unigene19519_Pythium	gi|299756416|ref|XP_001829316.2|	53.5	7e-06	GTP-binding protein RAB5 [Coprinopsis cinerea okayama7#130] >gi|298411667|gb|EAU92276.2| GTP-binding protein RAB5 [Coprinopsis cinerea okayama7#130]
Unigene19054_Pythium	gi|288574860|ref|ZP_06393217.1|	53.1	7e-06	glyceraldehyde-3-phosphate dehydrogenase, type I [Dethiosulfovibrio peptidovorans DSM 11002] >gi|288570601|gb|EFC92158.1| glyceraldehyde-3-phosphate dehydrogenase, type I [Dethiosulfovibrio peptidovorans DSM 11002]
Unigene18930_Pythium	gi|259146526|emb|CAY79783.1|	53.1	7e-06	Mtl1p [Saccharomyces cerevisiae EC1118]
Unigene18903_Pythium	gi|254567097|ref|XP_002490659.1|	53.1	7e-06	Small nuclear ribonucleoprotein-associated protein [Pichia pastoris GS115] >gi|238030455|emb|CAY68379.1| Small nuclear ribonucleoprotein-associated protein [Pichia pastoris GS115]
Unigene18808_Pythium	gi|295703528|ref|YP_003596603.1|	53.1	7e-06	hypothetical protein BMD_1392 [Bacillus megaterium DSM319] >gi|294801187|gb|ADF38253.1| hypothetical protein BMD_1392 [Bacillus megaterium DSM319]
Unigene18666_Pythium	gi|193212592|ref|YP_001998545.1|	53.1	7e-06	calcium-translocating P-type ATPase, PMCA-type [Chlorobaculum parvum NCIB 8327] >gi|193086069|gb|ACF11345.1| calcium-translocating P-type ATPase, PMCA-type [Chlorobaculum parvum NCIB 8327]
Unigene18584_Pythium	gi|295703528|ref|YP_003596603.1|	53.1	7e-06	hypothetical protein BMD_1392 [Bacillus megaterium DSM319] >gi|294801187|gb|ADF38253.1| hypothetical protein BMD_1392 [Bacillus megaterium DSM319]
Unigene18523_Pythium	gi|168699596|ref|ZP_02731873.1|	53.1	7e-06	ribonuclease E [Gemmata obscuriglobus UQM 2246]
Unigene18515_Pythium	gi|82000111|sp|Q5UQ97.1|YL539_MIMIV	53.1	7e-06	RecName: Full=Uncharacterized protein L539
Unigene18302_Pythium	gi|149388963|gb|EAZ62955.2|	53.1	7e-06	Apoptosis antagonizing transcription factor [Pichia stipitis CBS 6054]
Unigene18189_Pythium	gi|251768341|ref|ZP_02270435.2|	53.1	7e-06	short-chain dehydrogenase/reductase SDR [Burkholderia mallei PRL-20] >gi|243060148|gb|EES42334.1| short-chain dehydrogenase/reductase SDR [Burkholderia mallei PRL-20]
Unigene17944_Pythium	gi|194290408|ref|YP_002006315.1|	53.1	7e-06	membrane spanning protein in TolA-TolQ-TolR complex; inner membrane associated component [Cupriavidus taiwanensis] >gi|193224243|emb|CAQ70252.1| membrane spanning protein in TolA-TolQ-TolR complex; inner membrane associated component [Cupriavidus taiwanensis]
Unigene17708_Pythium	gi|256807735|gb|ACV30151.1|	53.1	7e-06	E2 [Human papillomavirus]
Unigene17680_Pythium	gi|159036732|ref|YP_001535985.1|	53.1	7e-06	cell wall anchor domain-containing protein [Salinispora arenicola CNS-205] >gi|157915567|gb|ABV96994.1| LPXTG-motif cell wall anchor domain [Salinispora arenicola CNS-205]
Unigene17344_Pythium	gi|271962668|ref|YP_003336864.1|	53.1	7e-06	fibrocystin-L-like protein [Streptosporangium roseum DSM 43021] >gi|270505843|gb|ACZ84121.1| fibrocystin-L-like protein [Streptosporangium roseum DSM 43021]
Unigene17062_Pythium	gi|77820010|gb|ABB04148.1|	53.1	7e-06	phenylalanine ammonia lyase [Rhodotorula glutinis]
Unigene16718_Pythium	gi|68481088|ref|XP_715459.1|	37.7	7e-06	hypothetical protein CaO19.10591 [Candida albicans SC5314] >gi|46437082|gb|EAK96434.1| hypothetical protein CaO19.10591 [Candida albicans SC5314]
Unigene16548_Pythium	gi|77820010|gb|ABB04148.1|	53.1	7e-06	phenylalanine ammonia lyase [Rhodotorula glutinis]
Unigene16521_Pythium	gi|19173370|ref|NP_597173.1|	53.1	7e-06	hypothetical protein ECU08_0440 [Encephalitozoon cuniculi GB-M1] >gi|19170959|emb|CAD26349.1| hypothetical protein [Encephalitozoon cuniculi GB-M1]
Unigene16477_Pythium	gi|154251576|ref|YP_001412400.1|	53.1	7e-06	17 kDa surface antigen [Parvibaculum lavamentivorans DS-1] >gi|154155526|gb|ABS62743.1| 17 kDa surface antigen [Parvibaculum lavamentivorans DS-1]
Unigene16430_Pythium	gi|254192482|ref|ZP_04898921.1|	53.1	7e-06	hypothetical protein BURPSS13_0226 [Burkholderia pseudomallei S13] >gi|169649240|gb|EDS81933.1| hypothetical protein BURPSS13_0226 [Burkholderia pseudomallei S13]
Unigene16381_Pythium	gi|242212783|ref|XP_002472223.1|	53.1	7e-06	predicted protein [Postia placenta Mad-698-R] >gi|220728681|gb|EED82570.1| predicted protein [Postia placenta Mad-698-R]
Unigene16377_Pythium	gi|254192482|ref|ZP_04898921.1|	53.1	7e-06	hypothetical protein BURPSS13_0226 [Burkholderia pseudomallei S13] >gi|169649240|gb|EDS81933.1| hypothetical protein BURPSS13_0226 [Burkholderia pseudomallei S13]
Unigene16058_Pythium	gi|240109508|gb|EER27677.1|	53.1	7e-06	Signal peptidase subunit family protein [Coccidioides posadasii C735 delta SOWgp]
Unigene15283_Pythium	gi|296121730|ref|YP_003629508.1|	53.1	7e-06	cobalamin synthesis protein P47K [Planctomyces limnophilus DSM 3776] >gi|296014070|gb|ADG67309.1| cobalamin synthesis protein P47K [Planctomyces limnophilus DSM 3776]
Unigene14697_Pythium	gi|19075390|ref|NP_587890.1|	53.1	7e-06	U3 snoRNP-associated protein Rrp5 [Schizosaccharomyces pombe] >gi|74582568|sp|O74835.1|RRP5_SCHPO RecName: Full=rRNA biogenesis protein rrp5; AltName: Full=Ribosomal RNA-processing protein 5; AltName: Full=U3 small nucleolar RNA-associated protein rrp5; Short=U3 snoRNA-associated protein rrp5 >gi|3650378|emb|CAA21087.1| U3 snoRNP-associated protein Rrp5 [Schizosaccharomyces pombe]
Unigene14522_Pythium	gi|301636116|gb|ADK81543.1|	53.1	7e-06	Methenyltetrahydrofolate cyclohydrolase [Spirochaeta smaragdinae DSM 11293]
Unigene14422_Pythium	gi|229076476|ref|ZP_04209438.1|	53.1	7e-06	hypothetical protein bcere0024_49170 [Bacillus cereus Rock4-18] >gi|228706662|gb|EEL58873.1| hypothetical protein bcere0024_49170 [Bacillus cereus Rock4-18]
Unigene14145_Pythium	gi|169856793|ref|XP_001835050.1|	53.1	7e-06	vacuolar H+ ATPase E1 [Coprinopsis cinerea okayama7#130] >gi|116503797|gb|EAU86692.1| vacuolar H+ ATPase E1 [Coprinopsis cinerea okayama7#130]
Unigene12603_Pythium	gi|167753121|ref|ZP_02425248.1|	53.1	7e-06	hypothetical protein ALIPUT_01392 [Alistipes putredinis DSM 17216] >gi|167659435|gb|EDS03565.1| hypothetical protein ALIPUT_01392 [Alistipes putredinis DSM 17216]
Unigene12352_Pythium	gi|76810596|ref|YP_332537.1|	53.1	7e-06	hypothetical protein BURPS1710b_1125 [Burkholderia pseudomallei 1710b] >gi|76580049|gb|ABA49524.1| hypothetical protein BURPS1710b_1125 [Burkholderia pseudomallei 1710b]
Unigene12302_Pythium	gi|295101770|emb|CBK99315.1|	53.1	7e-06	hypothetical protein [Faecalibacterium prausnitzii L2-6]
Unigene12007_Pythium	gi|205829272|sp|B0YC95.1|PAN1_ASPFC	53.1	7e-06	RecName: Full=Actin cytoskeleton-regulatory complex protein pan1
Unigene11217_Pythium	gi|156840899|ref|XP_001643827.1|	53.1	7e-06	hypothetical protein Kpol_1044p29 [Vanderwaltozyma polyspora DSM 70294] >gi|156114453|gb|EDO15969.1| hypothetical protein Kpol_1044p29 [Vanderwaltozyma polyspora DSM 70294]
Unigene10507_Pythium	gi|226225832|ref|YP_002759938.1|	53.1	7e-06	multidrug resistance protein [Gemmatimonas aurantiaca T-27] >gi|226089023|dbj|BAH37468.1| multidrug resistance protein [Gemmatimonas aurantiaca T-27]
Unigene10107_Pythium	gi|255936813|ref|XP_002559433.1|	53.1	7e-06	Pc13g10110 [Penicillium chrysogenum Wisconsin 54-1255] >gi|211584053|emb|CAP92080.1| Pc13g10110 [Penicillium chrysogenum Wisconsin 54-1255]
Unigene9169_Pythium	gi|299788600|gb|AAS50834.2|	56.6	6e-06	ABR064Wp [Ashbya gossypii ATCC 10895]
Unigene9015_Pythium	gi|123197699|gb|ABM69340.1|	56.2	6e-06	Hypothetical protein A9601_00521 [Prochlorococcus marinus str. AS9601]
Unigene8648_Pythium	gi|6273397|gb|AAF06353.1|AF199413_1	55.5	6e-06	thymidine kinase [Suid herpesvirus 1]
Unigene8582_Pythium	gi|145593982|ref|YP_001158279.1|	55.8	6e-06	hypothetical protein Strop_1435 [Salinispora tropica CNB-440] >gi|145303319|gb|ABP53901.1| hypothetical protein Strop_1435 [Salinispora tropica CNB-440]
Unigene8569_Pythium	gi|295688489|ref|YP_003592182.1|	53.5	6e-06	putative acetyltransferase/acyltransferase [Caulobacter segnis ATCC 21756] >gi|295430392|gb|ADG09564.1| putative acetyltransferase/acyltransferase [Caulobacter segnis ATCC 21756]
Unigene8357_Pythium	gi|254254376|ref|ZP_04947693.1|	55.5	6e-06	Transcriptional regulator [Burkholderia dolosa AUO158] >gi|124899021|gb|EAY70864.1| Transcriptional regulator [Burkholderia dolosa AUO158]
Unigene8326_Pythium	gi|167585984|ref|ZP_02378372.1|	55.8	6e-06	hypothetical protein BuboB_11642 [Burkholderia ubonensis Bu]
Unigene8229_Pythium	gi|154321714|ref|XP_001560172.1|	55.1	6e-06	hypothetical protein BC1G_01004 [Botryotinia fuckeliana B05.10] >gi|150850251|gb|EDN25444.1| hypothetical protein BC1G_01004 [Botryotinia fuckeliana B05.10]
Unigene811_Pythium	gi|296816300|ref|XP_002848487.1|	53.9	6e-06	vacuolar protein sorting-associated protein [Arthroderma otae CBS 113480] >gi|238841512|gb|EEQ31174.1| vacuolar protein sorting-associated protein [Microsporum canis CBS 113480]
Unigene7371_Pythium	gi|77414128|ref|ZP_00790295.1|	55.5	6e-06	cell wall surface anchor family protein [Streptococcus agalactiae 515] >gi|77159839|gb|EAO70983.1| cell wall surface anchor family protein [Streptococcus agalactiae 515]
Unigene7232_Pythium	gi|115375185|ref|ZP_01462452.1|	54.7	6e-06	hypothetical protein STIAU_1033 [Stigmatella aurantiaca DW4/3-1] >gi|115367836|gb|EAU66804.1| hypothetical protein STIAU_1033 [Stigmatella aurantiaca DW4/3-1]
Unigene713_Pythium	gi|145593982|ref|YP_001158279.1|	55.8	6e-06	hypothetical protein Strop_1435 [Salinispora tropica CNB-440] >gi|145303319|gb|ABP53901.1| hypothetical protein Strop_1435 [Salinispora tropica CNB-440]
Unigene6750_Pythium	gi|34809533|gb|AAQ82687.1|	48.9	6e-06	Epa5p [Candida glabrata]
Unigene6422_Pythium	gi|256268838|gb|EEU04191.1|	54.7	6e-06	Fab1p [Saccharomyces cerevisiae JAY291]
Unigene5770_Pythium	gi|121597563|ref|YP_990465.1|	54.3	6e-06	RemN protein [Burkholderia mallei SAVP1] >gi|121225361|gb|ABM48892.1| RemN protein [Burkholderia mallei SAVP1]
Unigene57_Pythium	gi|58260612|ref|XP_567716.1|	56.6	6e-06	hypothetical protein CNK02450 [Cryptococcus neoformans var. neoformans JEC21] >gi|57229797|gb|AAW46199.1| hypothetical protein CNK02450 [Cryptococcus neoformans var. neoformans JEC21]
Unigene5586_Pythium	gi|225683580|gb|EEH21864.1|	57.8	6e-06	histone demethylase JARID1C [Paracoccidioides brasiliensis Pb03]
Unigene5430_Pythium	gi|293364567|ref|ZP_06611290.1|	55.1	6e-06	MATE efflux family protein [Streptococcus oralis ATCC 35037] >gi|291316979|gb|EFE57409.1| MATE efflux family protein [Streptococcus oralis ATCC 35037]
Unigene5117_Pythium	gi|70991232|ref|XP_750465.1|	37	6e-06	ribonuclease H [Aspergillus fumigatus Af293]
Unigene4959_Pythium	gi|34809533|gb|AAQ82687.1|	55.8	6e-06	Epa5p [Candida glabrata]
Unigene4553_Pythium	gi|299788739|gb|AAS51154.2|	53.5	6e-06	ACL074Wp [Ashbya gossypii ATCC 10895]
Unigene4101_Pythium	gi|291177000|gb|EFE32796.1|	56.2	6e-06	conserved hypothetical protein [Arthroderma benhamiae CBS 112371]
Unigene3592_Pythium	gi|294658334|ref|XP_460670.2|	56.2	6e-06	DEHA2F07150p [Debaryomyces hansenii CBS767] >gi|202953053|emb|CAG89004.2| DEHA2F07150p [Debaryomyces hansenii]
Unigene3283_Pythium	gi|255931757|ref|XP_002557435.1|	56.2	6e-06	Pc12g05910 [Penicillium chrysogenum Wisconsin 54-1255] >gi|211582054|emb|CAP80218.1| Pc12g05910 [Penicillium chrysogenum Wisconsin 54-1255]
Unigene298_Pythium	gi|255947578|ref|XP_002564556.1|	54.7	6e-06	Pc22g05210 [Penicillium chrysogenum Wisconsin 54-1255] >gi|211591573|emb|CAP97809.1| Pc22g05210 [Penicillium chrysogenum Wisconsin 54-1255]
Unigene2807_Pythium	gi|295703528|ref|YP_003596603.1|	56.6	6e-06	hypothetical protein BMD_1392 [Bacillus megaterium DSM319] >gi|294801187|gb|ADF38253.1| hypothetical protein BMD_1392 [Bacillus megaterium DSM319]
Unigene23414_Pythium	gi|76818066|ref|YP_337520.1|	56.6	6e-06	200 kDa antigen p200, putative [Burkholderia pseudomallei 1710b] >gi|76582539|gb|ABA52013.1| 200 kDa antigen p200, putative [Burkholderia pseudomallei 1710b]
Unigene23288_Pythium	gi|299749541|ref|XP_001836180.2|	56.2	6e-06	hypothetical protein CC1G_06265 [Coprinopsis cinerea okayama7#130] >gi|298408485|gb|EAU85552.2| hypothetical protein CC1G_06265 [Coprinopsis cinerea okayama7#130]
Unigene23241_Pythium	gi|87239941|dbj|BAE79496.1|	56.2	6e-06	putative transcriptional regulator [Nocardioides aromaticivorans]
Unigene23147_Pythium	gi|77820010|gb|ABB04148.1|	56.2	6e-06	phenylalanine ammonia lyase [Rhodotorula glutinis]
Unigene22903_Pythium	gi|55819780|ref|YP_143185.1|	55.8	6e-06	serine/threonine protein kinase [Acanthamoeba polyphaga mimivirus] >gi|82057248|sp|Q7T6Y2.2|YR831_MIMIV RecName: Full=Putative serine/threonine-protein kinase/receptor R831; Flags: Precursor >gi|55664864|gb|AAQ09578.2| serine/threonine protein kinase [Acanthamoeba polyphaga mimivirus]
Unigene22853_Pythium	gi|74638738|sp|Q9P785.1|YNY5_SCHPO	55.8	6e-06	RecName: Full=LisH domain-containing protein C1711.05
Unigene22796_Pythium	gi|238878558|gb|EEQ42196.1|	55.8	6e-06	conserved hypothetical protein [Candida albicans WO-1]
Unigene22387_Pythium	gi|171319332|ref|ZP_02908443.1|	55.5	6e-06	conserved hypothetical protein [Burkholderia ambifaria MEX-5] >gi|171095439|gb|EDT40409.1| conserved hypothetical protein [Burkholderia ambifaria MEX-5]
Unigene21829_Pythium	gi|2343283|gb|AAB67722.1|	55.1	6e-06	IE2hom [Human herpesvirus 6 (strain Uganda-1102)] >gi|2384715|gb|AAB69858.1| IE-2 protein [Human herpesvirus 6]
Unigene21785_Pythium	gi|3044086|gb|AAC82365.1|	55.1	6e-06	unknown [Myxococcus xanthus]
Unigene21620_Pythium	gi|70998138|ref|XP_753799.1|	55.1	6e-06	polyubiquitin binding protein (Doa1/Ufd3) [Aspergillus fumigatus Af293]
Unigene21575_Pythium	gi|35211388|dbj|BAC88767.1|	55.1	6e-06	gll0826 [Gloeobacter violaceus PCC 7421]
Unigene21554_Pythium	gi|294632280|ref|ZP_06710840.1|	55.1	6e-06	membrane protein [Streptomyces sp. e14] >gi|292835613|gb|EFF93962.1| membrane protein [Streptomyces sp. e14]
Unigene21136_Pythium	gi|257791771|ref|YP_003182377.1|	54.7	6e-06	Hpt protein [Eggerthella lenta DSM 2243] >gi|257475668|gb|ACV55988.1| Hpt protein [Eggerthella lenta DSM 2243]
Unigene20472_Pythium	gi|116754659|ref|YP_843777.1|	54.3	6e-06	exosome complex exonuclease Rrp41 [Methanosaeta thermophila PT] >gi|116666110|gb|ABK15137.1| ribosomal RNA-processing protein RRP41/SKI6 [Methanosaeta thermophila PT]
Unigene20414_Pythium	gi|226294556|gb|EEH49976.1|	54.3	6e-06	deoxyribose-phosphate aldolase [Paracoccidioides brasiliensis Pb18]
Unigene20403_Pythium	gi|146323567|ref|XP_746352.2|	54.3	6e-06	ABC multidrug transporter [Aspergillus fumigatus Af293]
Unigene19734_Pythium	gi|256273333|gb|EEU08271.1|	53.9	6e-06	Aga1p [Saccharomyces cerevisiae JAY291]
Unigene19314_Pythium	gi|255284218|ref|ZP_05348773.1|	53.5	6e-06	glycogen synthase [Bryantella formatexigens DSM 14469] >gi|255265243|gb|EET58448.1| glycogen synthase [Bryantella formatexigens DSM 14469]
Unigene19267_Pythium	gi|119898773|ref|YP_933986.1|	53.5	6e-06	putative hybrid sensor and regulator [Azoarcus sp. BH72] >gi|119671186|emb|CAL95099.1| putative hybrid sensor and regulator [Azoarcus sp. BH72]
Unigene19195_Pythium	gi|256732565|gb|EEU45913.1|	53.5	6e-06	hypothetical protein NECHADRAFT_104053 [Nectria haematococca mpVI 77-13-4]
Unigene19114_Pythium	gi|116326827|ref|YP_803364.1|	53.5	6e-06	hypothetical protein TNAV2c_gp141 [Trichoplusia ni ascovirus 2c] >gi|102231835|gb|ABF70658.1| hypothetical protein [Trichoplusia ni ascovirus 2c]
Unigene1688_Pythium	gi|238769945|dbj|BAH68537.1|	54.3	6e-06	non-ribosomal peptide synthetase [Streptomyces owasiensis]
Unigene1553_Pythium	gi|115298550|ref|YP_762403.1|	54.7	6e-06	64.6 kDa [Spodoptera frugiperda ascovirus 1a] >gi|114416817|emb|CAL44648.1| 64.6 kDa [Spodoptera frugiperda ascovirus 1a]
Unigene1544_Pythium	gi|255712677|ref|XP_002552621.1|	55.1	6e-06	KLTH0C09196p [Lachancea thermotolerans] >gi|238934000|emb|CAR22183.1| KLTH0C09196p [Lachancea thermotolerans]
Unigene13_Pythium	gi|170085631|ref|XP_001874039.1|	57	6e-06	PhoX domain-containing protein [Laccaria bicolor S238N-H82] >gi|164651591|gb|EDR15831.1| PhoX domain-containing protein [Laccaria bicolor S238N-H82]
Unigene9958_Pythium	gi|154299186|ref|XP_001550013.1|	53.5	5e-06	hypothetical protein BC1G_11771 [Botryotinia fuckeliana B05.10] >gi|150857474|gb|EDN32666.1| hypothetical protein BC1G_11771 [Botryotinia fuckeliana B05.10]
Unigene9784_Pythium	gi|282870893|ref|ZP_06279892.1|	53.5	5e-06	peptidase M20 [Streptomyces sp. ACT-1] >gi|282575645|gb|EFB81069.1| peptidase M20 [Streptomyces sp. ACT-1]
Unigene9688_Pythium	gi|169857030|ref|XP_001835168.1|	53.5	5e-06	dihydrolipoamide dehydrogenase [Coprinopsis cinerea okayama7#130] >gi|116503757|gb|EAU86652.1| dihydrolipoamide dehydrogenase [Coprinopsis cinerea okayama7#130]
Unigene9557_Pythium	gi|71020743|ref|XP_760602.1|	53.5	5e-06	hypothetical protein UM04455.1 [Ustilago maydis 521] >gi|46100490|gb|EAK85723.1| hypothetical protein UM04455.1 [Ustilago maydis 521]
Unigene9527_Pythium	gi|119719309|ref|YP_919804.1|	53.5	5e-06	proteasome endopeptidase complex [Thermofilum pendens Hrk 5] >gi|119524429|gb|ABL77801.1| Proteasome endopeptidase complex [Thermofilum pendens Hrk 5]
Unigene9425_Pythium	gi|197106726|ref|YP_002132103.1|	53.5	5e-06	beta-hydroxylase, aspartyl/asparaginyl family [Phenylobacterium zucineum HLK1] >gi|196480146|gb|ACG79674.1| beta-hydroxylase, aspartyl/asparaginyl family [Phenylobacterium zucineum HLK1]
Unigene9327_Pythium	gi|260453344|ref|ZP_05801750.1|	56.6	5e-06	WD-40 repeat protein [Streptomyces flavogriseus ATCC 33331] >gi|260090777|gb|EEW74746.1| WD-40 repeat protein [Streptomyces flavogriseus ATCC 33331]
Unigene9311_Pythium	gi|76787518|ref|YP_330101.1|	56.2	5e-06	cell wall surface anchor family protein [Streptococcus agalactiae A909] >gi|76562575|gb|ABA45159.1| cell wall surface anchor family protein [Streptococcus agalactiae A909]
Unigene9142_Pythium	gi|289772048|ref|ZP_06531426.1|	56.6	5e-06	bi-functional protein secreted alpha-amylase/dextrinase [Streptomyces lividans TK24] >gi|289702247|gb|EFD69676.1| bi-functional protein secreted alpha-amylase/dextrinase [Streptomyces lividans TK24]
Unigene8743_Pythium	gi|90021917|ref|YP_527744.1|	42.7	5e-06	cellobiohydrolase A (1 4-beta-cellobiosidase A)-like [Saccharophagus degradans 2-40]
Unigene8687_Pythium	gi|260941330|ref|XP_002614831.1|	57.8	5e-06	hypothetical protein CLUG_04845 [Clavispora lusitaniae ATCC 42720] >gi|238851254|gb|EEQ40718.1| hypothetical protein CLUG_04845 [Clavispora lusitaniae ATCC 42720]
Unigene8555_Pythium	gi|45198460|ref|NP_985489.1|	56.2	5e-06	AFL059Cp [Ashbya gossypii ATCC 10895] >gi|44984411|gb|AAS53313.1| AFL059Cp [Ashbya gossypii ATCC 10895]
Unigene8553_Pythium	gi|255722830|ref|XP_002546349.1|	55.8	5e-06	predicted protein [Candida tropicalis MYA-3404] >gi|240130866|gb|EER30428.1| predicted protein [Candida tropicalis MYA-3404]
Unigene8436_Pythium	gi|225859526|ref|YP_002741036.1|	55.1	5e-06	cell wall surface anchor family protein [Streptococcus pneumoniae 70585] >gi|225721106|gb|ACO16960.1| cell wall surface anchor family protein [Streptococcus pneumoniae 70585]
Unigene7860_Pythium	gi|284042247|ref|YP_003392587.1|	54.3	5e-06	plectin [Conexibacter woesei DSM 14684] >gi|283946468|gb|ADB49212.1| plectin [Conexibacter woesei DSM 14684]
Unigene7604_Pythium	gi|300774033|ref|ZP_07083902.1|	42	5e-06	possible alginate regulatory protein AlgP [Sphingobacterium spiritivorum ATCC 33861] >gi|300760204|gb|EFK57031.1| possible alginate regulatory protein AlgP [Sphingobacterium spiritivorum ATCC 33861]
Unigene7428_Pythium	gi|291449731|ref|ZP_06589121.1|	54.7	5e-06	polyketide synthase [Streptomyces albus J1074] >gi|291352680|gb|EFE79582.1| polyketide synthase [Streptomyces albus J1074]
Unigene7323_Pythium	gi|82050842|sp|Q5UQG7.1|YR818_MIMIV	57	5e-06	RecName: Full=Putative serine/threonine-protein kinase/receptor R818; Flags: Precursor
Unigene6316_Pythium	gi|242398129|ref|YP_002993553.1|	57	5e-06	Predicted permease [Thermococcus sibiricus MM 739] >gi|242264522|gb|ACS89204.1| Predicted permease [Thermococcus sibiricus MM 739]
Unigene6084_Pythium	gi|115492839|ref|XP_001211047.1|	53.5	5e-06	conserved hypothetical protein [Aspergillus terreus NIH2624] >gi|114197907|gb|EAU39607.1| conserved hypothetical protein [Aspergillus terreus NIH2624]
Unigene5954_Pythium	gi|199424832|emb|CAH02333.2|	40.8	5e-06	KLLA0B09240p [Kluyveromyces lactis]
Unigene5766_Pythium	gi|189193053|ref|XP_001932865.1|	55.5	5e-06	leptomycin B resistance protein pmd1 [Pyrenophora tritici-repentis Pt-1C-BFP] >gi|187978429|gb|EDU45055.1| leptomycin B resistance protein pmd1 [Pyrenophora tritici-repentis Pt-1C-BFP]
Unigene565_Pythium	gi|51228140|emb|CAH17895.1|	53.5	5e-06	Protease-1 (PRT1) protein, putative [Pneumocystis carinii]
Unigene5485_Pythium	gi|296807419|ref|XP_002844203.1|	57	5e-06	serine/arginine repetitive matrix protein 1 [Arthroderma otae CBS 113480] >gi|238843686|gb|EEQ33348.1| serine/arginine repetitive matrix protein 1 [Microsporum canis CBS 113480]
Unigene5059_Pythium	gi|50546797|ref|XP_500868.1|	56.2	5e-06	YALI0B14102p [Yarrowia lipolytica] >gi|49646734|emb|CAG83119.1| YALI0B14102p [Yarrowia lipolytica]
Unigene4990_Pythium	gi|284165653|ref|YP_003403932.1|	55.1	5e-06	GCN5-related N-acetyltransferase [Haloterrigena turkmenica DSM 5511] >gi|284015308|gb|ADB61259.1| GCN5-related N-acetyltransferase [Haloterrigena turkmenica DSM 5511]
Unigene4960_Pythium	gi|76818978|ref|YP_335485.1|	56.2	5e-06	asparaginase [Burkholderia pseudomallei 1710b] >gi|76583451|gb|ABA52925.1| asparaginase [Burkholderia pseudomallei 1710b]
Unigene4902_Pythium	gi|70986270|ref|XP_748629.1|	55.1	5e-06	MYND domain protein [Aspergillus fumigatus Af293]
Unigene4576_Pythium	gi|2769724|gb|AAC40336.1|	56.6	5e-06	H87 [Human herpesvirus 6]
Unigene4180_Pythium	gi|217421768|ref|ZP_03453272.1|	56.2	5e-06	L-ornithine 5-monooxygenase [Burkholderia pseudomallei 576] >gi|217395510|gb|EEC35528.1| L-ornithine 5-monooxygenase [Burkholderia pseudomallei 576]
Unigene3975_Pythium	gi|49641055|emb|CAH02316.1|	54.3	5e-06	KLLA0B08866p [Kluyveromyces lactis]
Unigene3600_Pythium	gi|76810105|ref|YP_331685.1|	54.7	5e-06	hypothetical protein BURPS1710b_0269 [Burkholderia pseudomallei 1710b] >gi|76579558|gb|ABA49033.1| hypothetical protein BURPS1710b_0269 [Burkholderia pseudomallei 1710b]
Unigene3414_Pythium	gi|150019995|ref|YP_001305349.1|	55.1	5e-06	chaperone protein DnaJ [Thermosipho melanesiensis BI429] >gi|226735611|sp|A6LJ63.1|DNAJ_THEM4 RecName: Full=Chaperone protein dnaJ >gi|149792516|gb|ABR29964.1| chaperone protein DnaJ [Thermosipho melanesiensis BI429]
Unigene2883_Pythium	gi|288957098|ref|YP_003447439.1|	53.5	5e-06	hypothetical protein AZL_002570 [Azospirillum sp. B510] >gi|288909406|dbj|BAI70895.1| hypothetical protein [Azospirillum sp. B510]
Unigene2797_Pythium	gi|15901602|ref|NP_346206.1|	54.7	5e-06	cell wall surface anchor family protein [Streptococcus pneumoniae TIGR4] >gi|14973269|gb|AAK75846.1| cell wall surface anchor family protein [Streptococcus pneumoniae TIGR4]
Unigene2720_Pythium	gi|239611604|gb|EEQ88591.1|	53.5	5e-06	amino acid transporter [Ajellomyces dermatitidis ER-3]
Unigene23682_Pythium	gi|225559583|gb|EEH07865.1|	57.4	5e-06	oxysterol-binding protein [Ajellomyces capsulatus G186AR]
Unigene23571_Pythium	gi|50545503|ref|XP_500289.1|	57	5e-06	YALI0A20504p [Yarrowia lipolytica] >gi|49646154|emb|CAG84227.1| YALI0A20504p [Yarrowia lipolytica]
Unigene23537_Pythium	gi|260941330|ref|XP_002614831.1|	57	5e-06	hypothetical protein CLUG_04845 [Clavispora lusitaniae ATCC 42720] >gi|238851254|gb|EEQ40718.1| hypothetical protein CLUG_04845 [Clavispora lusitaniae ATCC 42720]
Unigene23356_Pythium	gi|226228407|ref|YP_002762513.1|	56.6	5e-06	putative serine/threonine protein kinase [Gemmatimonas aurantiaca T-27] >gi|226091598|dbj|BAH40043.1| putative serine/threonine protein kinase [Gemmatimonas aurantiaca T-27]
Unigene23211_Pythium	gi|76811998|ref|YP_331908.1|	56.6	5e-06	hypothetical protein BURPS1710b_0494 [Burkholderia pseudomallei 1710b] >gi|76581451|gb|ABA50926.1| hypothetical protein BURPS1710b_0494 [Burkholderia pseudomallei 1710b]
Unigene2315_Pythium	gi|91217765|ref|ZP_01254721.1|	54.3	5e-06	hypothetical protein P700755_14060 [Psychroflexus torquis ATCC 700755] >gi|91184103|gb|EAS70490.1| hypothetical protein P700755_14060 [Psychroflexus torquis ATCC 700755]
Unigene22911_Pythium	gi|148654785|ref|YP_001274990.1|	48.1	5e-06	hypothetical protein RoseRS_0618 [Roseiflexus sp. RS-1] >gi|148566895|gb|ABQ89040.1| hypothetical protein RoseRS_0618 [Roseiflexus sp. RS-1]
Unigene2274_Pythium	gi|284042247|ref|YP_003392587.1|	55.1	5e-06	plectin [Conexibacter woesei DSM 14684] >gi|283946468|gb|ADB49212.1| plectin [Conexibacter woesei DSM 14684]
Unigene22361_Pythium	gi|8885520|dbj|BAA97453.1|	55.8	5e-06	streptococcal hemagglutinin [Streptococcus gordonii]
Unigene22314_Pythium	gi|167717669|ref|ZP_02400905.1|	55.8	5e-06	Planctomycete extracellular domain protein [Burkholderia pseudomallei DM98]
Unigene22188_Pythium	gi|151944572|gb|EDN62850.1|	55.8	5e-06	a-agglutinin anchorage subunit [Saccharomyces cerevisiae YJM789]
Unigene21999_Pythium	gi|284042247|ref|YP_003392587.1|	55.5	5e-06	plectin [Conexibacter woesei DSM 14684] >gi|283946468|gb|ADB49212.1| plectin [Conexibacter woesei DSM 14684]
Unigene21964_Pythium	gi|169619746|ref|XP_001803285.1|	55.5	5e-06	hypothetical protein SNOG_13071 [Phaeosphaeria nodorum SN15] >gi|160703895|gb|EAT79398.2| hypothetical protein SNOG_13071 [Phaeosphaeria nodorum SN15]
Unigene21700_Pythium	gi|77820010|gb|ABB04148.1|	55.5	5e-06	phenylalanine ammonia lyase [Rhodotorula glutinis]
Unigene21294_Pythium	gi|77820010|gb|ABB04148.1|	55.1	5e-06	phenylalanine ammonia lyase [Rhodotorula glutinis]
Unigene21269_Pythium	gi|73852652|ref|YP_293936.1|	55.1	5e-06	hypothetical protein EhV183 [Emiliania huxleyi virus 86] >gi|72415368|emb|CAI65605.1| hypothetical protein [Emiliania huxleyi virus 86]
Unigene21212_Pythium	gi|298481453|ref|ZP_06999645.1|	55.1	5e-06	3'-5' exonuclease domain protein [Bacteroides sp. D22] >gi|295086916|emb|CBK68439.1| Ribonuclease D [Bacteroides xylanisolvens XB1A] >gi|298272317|gb|EFI13886.1| 3'-5' exonuclease domain protein [Bacteroides sp. D22]
Unigene21138_Pythium	gi|67458773|ref|YP_246397.1|	55.1	5e-06	guanosine polyphosphate pyrophosphohydrolase/synthetase-like protein [Rickettsia felis URRWXCal2] >gi|75536771|sp|Q4UMH6.1|Y381_RICFE RecName: Full=Putative ankyrin repeat protein RF_0381 >gi|67004306|gb|AAY61232.1| Guanosine polyphosphate pyrophosphohydrolases/synthetases homolog [Rickettsia felis URRWXCal2]
Unigene21105_Pythium	gi|294498177|ref|YP_003561877.1|	55.1	5e-06	hypothetical protein BMQ_1411 [Bacillus megaterium QM B1551] >gi|294348114|gb|ADE68443.1| hypothetical protein BMQ_1411 [Bacillus megaterium QM B1551]
Unigene20825_Pythium	gi|9633155|ref|NP_050265.1|	54.7	5e-06	major immediate-early protein [Human herpesvirus 6] >gi|81977684|sp|Q9QJ16.1|IE2_HHV6Z RecName: Full=Immediate-early protein 2; Short=IE2 >gi|5733571|gb|AAD49674.1|AF157706_95 U86 [Human herpesvirus 6B]
Unigene20813_Pythium	gi|19113482|ref|NP_596690.1|	54.7	5e-06	sequence orphan [Schizosaccharomyces pombe] >gi|74582853|sp|O94317.1|YH5D_SCHPO RecName: Full=Uncharacterized serine-rich protein C215.13; Flags: Precursor >gi|3873550|emb|CAA22127.1| sequence orphan [Schizosaccharomyces pombe]
Unigene20801_Pythium	gi|167902988|ref|ZP_02490193.1|	54.7	5e-06	hypothetical protein BpseN_12074 [Burkholderia pseudomallei NCTC 13177]
Unigene20776_Pythium	gi|34809533|gb|AAQ82687.1|	48.1	5e-06	Epa5p [Candida glabrata]
Unigene20707_Pythium	gi|22299765|ref|NP_683012.1|	54.7	5e-06	serine/threonine protein kinase [Thermosynechococcus elongatus BP-1] >gi|22295949|dbj|BAC09774.1| serine/threonine protein kinase [Thermosynechococcus elongatus BP-1]
Unigene20627_Pythium	gi|254565407|ref|XP_002489814.1|	54.7	5e-06	Vacuolar membrane protein that transits through the biosynthetic vacuolar protein sorting pathway [Pichia pastoris GS115] >gi|238029610|emb|CAY67533.1| Vacuolar membrane protein that transits through the biosynthetic vacuolar protein sorting pathway [Pichia pastoris GS115]
Unigene20473_Pythium	gi|46137839|ref|XP_390611.1|	54.7	5e-06	hypothetical protein FG10435.1 [Gibberella zeae PH-1]
Unigene20431_Pythium	gi|116200169|ref|XP_001225896.1|	54.7	5e-06	hypothetical protein CHGG_08240 [Chaetomium globosum CBS 148.51] >gi|88179519|gb|EAQ86987.1| hypothetical protein CHGG_08240 [Chaetomium globosum CBS 148.51]
Unigene20215_Pythium	gi|86156673|ref|YP_463458.1|	54.3	5e-06	LigA [Anaeromyxobacter dehalogenans 2CP-C] >gi|85773184|gb|ABC80021.1| LigA [Anaeromyxobacter dehalogenans 2CP-C]
Unigene19985_Pythium	gi|119493201|ref|ZP_01624076.1|	54.3	5e-06	Methyltransferase FkbM [Lyngbya sp. PCC 8106] >gi|119452766|gb|EAW33943.1| Methyltransferase FkbM [Lyngbya sp. PCC 8106]
Unigene19948_Pythium	gi|76819643|ref|YP_337040.1|	54.3	5e-06	hypothetical protein BURPS1710b_A1884 [Burkholderia pseudomallei 1710b] >gi|76584116|gb|ABA53590.1| hypothetical protein BURPS1710b_A1884 [Burkholderia pseudomallei 1710b]
Unigene19946_Pythium	gi|58268868|ref|XP_571590.1|	54.3	5e-06	alanine-tRNA ligase [Cryptococcus neoformans var. neoformans JEC21]
Unigene19637_Pythium	gi|300108557|gb|EFI99958.1|	53.9	5e-06	hypothetical protein SCHCODRAFT_74022 [Schizophyllum commune H4-8]
Unigene19514_Pythium	gi|294629281|ref|ZP_06707841.1|	53.9	5e-06	LOW QUALITY PROTEIN: tricorn protease [Streptomyces sp. e14] >gi|292832614|gb|EFF90963.1| LOW QUALITY PROTEIN: tricorn protease [Streptomyces sp. e14]
Unigene19427_Pythium	gi|78485829|ref|YP_391754.1|	53.9	5e-06	PfkB [Thiomicrospira crunogena XCL-2] >gi|78364115|gb|ABB42080.1| ketohexokinase [Thiomicrospira crunogena XCL-2]
Unigene19263_Pythium	gi|90023510|ref|YP_529337.1|	53.9	5e-06	glycosyl hydrolase family chitinase [Saccharophagus degradans 2-40] >gi|30911081|tpg|DAA01334.1| TPA_exp: chitinase B [Saccharophagus degradans 2-40] >gi|89953110|gb|ABD83125.1| chitinase. Glycosyl Hydrolase family 18 [Saccharophagus degradans 2-40]
Unigene19255_Pythium	gi|145234045|ref|XP_001400395.1|	53.9	5e-06	hypothetical protein An02g12640 [Aspergillus niger] >gi|134057335|emb|CAK44534.1| unnamed protein product [Aspergillus niger]
Unigene18966_Pythium	gi|213405475|ref|XP_002173509.1|	53.5	5e-06	predicted protein [Schizosaccharomyces japonicus yFS275] >gi|212001556|gb|EEB07216.1| predicted protein [Schizosaccharomyces japonicus yFS275]
Unigene18926_Pythium	gi|50288747|ref|XP_446803.1|	53.5	5e-06	unnamed protein product [Candida glabrata] >gi|49526111|emb|CAG59730.1| unnamed protein product [Candida glabrata]
Unigene18343_Pythium	gi|58264088|ref|XP_569200.1|	53.5	5e-06	adaptor complex subunit medium chain 3 [Cryptococcus neoformans var. neoformans JEC21]
Unigene18049_Pythium	gi|78039027|emb|CAH65517.1|	53.5	5e-06	translation elongation factor 2 [Halorubrum sp. TP020] >gi|78039043|emb|CAH65518.1| translation elongation factor 2 [Halorubrum sp. TP071]
Unigene17898_Pythium	gi|76810105|ref|YP_331685.1|	53.5	5e-06	hypothetical protein BURPS1710b_0269 [Burkholderia pseudomallei 1710b] >gi|76579558|gb|ABA49033.1| hypothetical protein BURPS1710b_0269 [Burkholderia pseudomallei 1710b]
Unigene17633_Pythium	gi|284504454|ref|YP_003407169.1|	53.5	5e-06	ankyrin repeat-containing protein [Marseillevirus] >gi|282935892|gb|ADB04207.1| ankyrin repeat-containing protein [Marseillevirus]
Unigene17519_Pythium	gi|240111157|gb|EER29310.1|	53.5	5e-06	C2H2 type zinc finger containing protein [Coccidioides posadasii C735 delta SOWgp]
Unigene17439_Pythium	gi|162451858|ref|YP_001614225.1|	53.5	5e-06	hypothetical protein sce3585 [Sorangium cellulosum 'So ce 56'] >gi|161162440|emb|CAN93745.1| hypothetical protein predicted by Glimmer/Critica [Sorangium cellulosum 'So ce 56']
Unigene17312_Pythium	gi|300107748|gb|EFI99150.1|	53.5	5e-06	hypothetical protein SCHCODRAFT_256659 [Schizophyllum commune H4-8]
Unigene17310_Pythium	gi|114777812|ref|ZP_01452743.1|	53.5	5e-06	ectoine synthase [Mariprofundus ferrooxydans PV-1] >gi|114551803|gb|EAU54343.1| ectoine synthase [Mariprofundus ferrooxydans PV-1]
Unigene17132_Pythium	gi|255936943|ref|XP_002559498.1|	53.5	5e-06	Pc13g10780 [Penicillium chrysogenum Wisconsin 54-1255] >gi|211584118|emb|CAP92147.1| Pc13g10780 [Penicillium chrysogenum Wisconsin 54-1255]
Unigene17042_Pythium	gi|294659080|ref|XP_461414.2|	53.5	5e-06	DEHA2F24728p [Debaryomyces hansenii CBS767] >gi|202953599|emb|CAG89827.2| DEHA2F24728p [Debaryomyces hansenii]
Unigene16916_Pythium	gi|149174688|ref|ZP_01853313.1|	53.5	5e-06	Phytanoyl-CoA dioxygenase [Planctomyces maris DSM 8797] >gi|148846382|gb|EDL60720.1| Phytanoyl-CoA dioxygenase [Planctomyces maris DSM 8797]
Unigene16799_Pythium	gi|256723153|gb|EEU36531.1|	53.5	5e-06	hypothetical protein NECHADRAFT_42636 [Nectria haematococca mpVI 77-13-4]
Unigene16105_Pythium	gi|145607359|ref|XP_361721.2|	53.5	5e-06	hypothetical protein MGG_04195 [Magnaporthe oryzae 70-15] >gi|145014933|gb|EDJ99501.1| hypothetical protein MGG_04195 [Magnaporthe grisea 70-15]
Unigene15975_Pythium	gi|189188746|ref|XP_001930712.1|	53.5	5e-06	excitatory amino acid transporter 1 [Pyrenophora tritici-repentis Pt-1C-BFP] >gi|187972318|gb|EDU39817.1| excitatory amino acid transporter 1 [Pyrenophora tritici-repentis Pt-1C-BFP]
Unigene15921_Pythium	gi|281357216|ref|ZP_06243705.1|	53.5	5e-06	hypothetical protein Vvad_PD2308 [Victivallis vadensis ATCC BAA-548] >gi|281316247|gb|EFB00272.1| hypothetical protein Vvad_PD2308 [Victivallis vadensis ATCC BAA-548]
Unigene15680_Pythium	gi|294498177|ref|YP_003561877.1|	53.5	5e-06	hypothetical protein BMQ_1411 [Bacillus megaterium QM B1551] >gi|294348114|gb|ADE68443.1| hypothetical protein BMQ_1411 [Bacillus megaterium QM B1551]
Unigene15644_Pythium	gi|77820010|gb|ABB04148.1|	53.5	5e-06	phenylalanine ammonia lyase [Rhodotorula glutinis]
Unigene15588_Pythium	gi|238882177|gb|EEQ45815.1|	53.5	5e-06	serine/threonine-protein kinase SCH9 [Candida albicans WO-1]
Unigene1541_Pythium	gi|300101177|gb|EFI92587.1|	53.9	5e-06	hypothetical protein SCHCODRAFT_83342 [Schizophyllum commune H4-8]
Unigene15006_Pythium	gi|209522696|ref|ZP_03271254.1|	53.5	5e-06	serine/threonine protein kinase with WD40 repeats [Arthrospira maxima CS-328] >gi|300944520|ref|ZP_07158824.1| WD-40 repeat-containing serine/threonin protein kinase [Arthrospira sp. PCC 8005] >gi|209496745|gb|EDZ97042.1| serine/threonine protein kinase with WD40 repeats [Arthrospira maxima CS-328]
Unigene14892_Pythium	gi|295837010|ref|ZP_06823943.1|	53.5	5e-06	LOW QUALITY PROTEIN: conserved hypothetical protein [Streptomyces sp. SPB74] >gi|295826317|gb|EDY44404.2| LOW QUALITY PROTEIN: conserved hypothetical protein [Streptomyces sp. SPB74]
Unigene14877_Pythium	gi|118594369|ref|ZP_01551716.1|	53.5	5e-06	Short-chain dehydrogenase/reductase SDR [Methylophilales bacterium HTCC2181] >gi|118440147|gb|EAV46774.1| Short-chain dehydrogenase/reductase SDR [Methylophilales bacterium HTCC2181]
Unigene14586_Pythium	gi|254445430|ref|ZP_05058906.1|	53.5	5e-06	hypothetical protein VDG1235_3673 [Verrucomicrobiae bacterium DG1235] >gi|198259738|gb|EDY84046.1| hypothetical protein VDG1235_3673 [Verrucomicrobiae bacterium DG1235]
Unigene14481_Pythium	gi|212531909|ref|XP_002146111.1|	53.5	5e-06	ABC transporter, putative [Penicillium marneffei ATCC 18224] >gi|210071475|gb|EEA25564.1| ABC transporter, putative [Penicillium marneffei ATCC 18224]
Unigene13861_Pythium	gi|145225487|ref|YP_001136165.1|	53.5	5e-06	hypothetical protein Mflv_4911 [Mycobacterium gilvum PYR-GCK] >gi|145217973|gb|ABP47377.1| hypothetical protein Mflv_4911 [Mycobacterium gilvum PYR-GCK]
Unigene13767_Pythium	gi|149923258|ref|ZP_01911668.1|	53.5	5e-06	hypothetical protein PPSIR1_10230 [Plesiocystis pacifica SIR-1] >gi|149815855|gb|EDM75375.1| hypothetical protein PPSIR1_10230 [Plesiocystis pacifica SIR-1]
Unigene13551_Pythium	gi|83312953|ref|YP_423217.1|	53.5	5e-06	cell division GTPase [Magnetospirillum magneticum AMB-1] >gi|82947794|dbj|BAE52658.1| Cell division GTPase [Magnetospirillum magneticum AMB-1]
Unigene13409_Pythium	gi|62084356|dbj|BAD91495.1|	53.5	5e-06	omega3 desaturase [Mortierella alpina]
Unigene13133_Pythium	gi|34809534|gb|AAQ82688.1|	53.5	5e-06	Epa4p [Candida glabrata]
Unigene12874_Pythium	gi|162147998|ref|YP_001602459.1|	53.5	5e-06	3-deoxy-D-arabinoheptulosonate-7-phosphate synthase (DAHP synthetase, phenylalanine repressible) [Gluconacetobacter diazotrophicus PAl 5] >gi|209542614|ref|YP_002274843.1| phospho-2-dehydro-3-deoxyheptonate aldolase [Gluconacetobacter diazotrophicus PAl 5] >gi|161786575|emb|CAP56157.1| 3-deoxy-D-arabinoheptulosonate-7-phosphate synthase (DAHP synthetase, phenylalanine repressible) [Gluconacetobac…
Unigene12834_Pythium	gi|238063286|ref|ZP_04607995.1|	53.5	5e-06	allergen V5/Tpx-1 family protein [Micromonospora sp. ATCC 39149] >gi|237885097|gb|EEP73925.1| allergen V5/Tpx-1 family protein [Micromonospora sp. ATCC 39149]
Unigene12542_Pythium	gi|261357690|gb|EEY20118.1|	53.5	5e-06	annexin-B9 [Verticillium albo-atrum VaMs.102]
Unigene12201_Pythium	gi|219669744|ref|YP_002460179.1|	53.5	5e-06	heavy metal translocating P-type ATPase [Desulfitobacterium hafniense DCB-2] >gi|219540004|gb|ACL21743.1| heavy metal translocating P-type ATPase [Desulfitobacterium hafniense DCB-2]
Unigene12192_Pythium	gi|300107701|gb|EFI99103.1|	53.5	5e-06	hypothetical protein SCHCODRAFT_15042 [Schizophyllum commune H4-8]
Unigene12126_Pythium	gi|284504454|ref|YP_003407169.1|	53.5	5e-06	ankyrin repeat-containing protein [Marseillevirus] >gi|282935892|gb|ADB04207.1| ankyrin repeat-containing protein [Marseillevirus]
Unigene12_Pythium	gi|170092505|ref|XP_001877474.1|	53.5	5e-06	aspartic peptidase A1 [Laccaria bicolor S238N-H82] >gi|164647333|gb|EDR11577.1| aspartic peptidase A1 [Laccaria bicolor S238N-H82]
Unigene11892_Pythium	gi|289208227|ref|YP_003460293.1|	53.5	5e-06	HAD-superfamily subfamily IIA hydrolase like protein [Thioalkalivibrio sp. K90mix] >gi|288943858|gb|ADC71557.1| HAD-superfamily subfamily IIA hydrolase like protein [Thioalkalivibrio sp. K90mix]
Unigene11861_Pythium	gi|90421593|ref|YP_529963.1|	53.5	5e-06	OmpA/MotB [Rhodopseudomonas palustris BisB18] >gi|90103607|gb|ABD85644.1| OmpA/MotB [Rhodopseudomonas palustris BisB18]
Unigene11680_Pythium	gi|34809533|gb|AAQ82687.1|	53.5	5e-06	Epa5p [Candida glabrata]
Unigene11665_Pythium	gi|238495442|ref|XP_002378957.1|	53.5	5e-06	alpha-actinin, sarcomeric (f-actin cross linking protein) [Aspergillus flavus NRRL3357] >gi|220695607|gb|EED51950.1| alpha-actinin, sarcomeric (f-actin cross linking protein) [Aspergillus flavus NRRL3357]
Unigene11619_Pythium	gi|300110777|gb|EFJ02178.1|	53.5	5e-06	hypothetical protein SCHCODRAFT_49582 [Schizophyllum commune H4-8]
Unigene11360_Pythium	gi|291183355|gb|EFE38975.1|	53.5	5e-06	hypothetical protein TRV_06338 [Trichophyton verrucosum HKI 0517]
Unigene10851_Pythium	gi|34809533|gb|AAQ82687.1|	53.5	5e-06	Epa5p [Candida glabrata]
Unigene10818_Pythium	gi|2116759|dbj|BAA20110.1|	53.5	5e-06	YfnA [Bacillus subtilis]
Unigene10627_Pythium	gi|261356227|gb|EEY18655.1|	53.5	5e-06	ATP-dependent helicase SGS1 [Verticillium albo-atrum VaMs.102]
Unigene1030_Pythium	gi|170090043|ref|XP_001876244.1|	53.5	5e-06	tubulin gamma [Laccaria bicolor S238N-H82] >gi|164649504|gb|EDR13746.1| tubulin gamma [Laccaria bicolor S238N-H82]
Unigene9306_Pythium	gi|18376070|emb|CAD21098.1|	56.6	4e-06	related to tpa inducible protein [Neurospora crassa]
Unigene9115_Pythium	gi|260940345|ref|XP_002614472.1|	56.6	4e-06	hypothetical protein CLUG_05252 [Clavispora lusitaniae ATCC 42720] >gi|238851658|gb|EEQ41122.1| hypothetical protein CLUG_05252 [Clavispora lusitaniae ATCC 42720]
Unigene8959_Pythium	gi|209964256|ref|YP_002297171.1|	56.6	4e-06	3-dehydroquinate dehydratase [Rhodospirillum centenum SW] >gi|209957722|gb|ACI98358.1| 3-dehydroquinate dehydratase [Rhodospirillum centenum SW]
Unigene8572_Pythium	gi|238060401|ref|ZP_04605110.1|	57.4	4e-06	non-specific serine/threonine protein kinase [Micromonospora sp. ATCC 39149] >gi|237882212|gb|EEP71040.1| non-specific serine/threonine protein kinase [Micromonospora sp. ATCC 39149]
Unigene8312_Pythium	gi|17221112|gb|AAK61483.1|	55.5	4e-06	glycoprotein gp2 [Equid herpesvirus 1]
Unigene8174_Pythium	gi|50551667|ref|XP_503308.1|	55.8	4e-06	YALI0D26279p [Yarrowia lipolytica] >gi|74689548|sp|Q6C7Q4.1|HAT2_YARLI RecName: Full=Histone acetyltransferase type B subunit 2 >gi|49649176|emb|CAG81514.1| YALI0D26279p [Yarrowia lipolytica]
Unigene8013_Pythium	gi|209401160|ref|YP_002274029.1|	53.9	4e-06	inhibitor of apoptosis 3 [Helicoverpa armigera NPV NNg1] >gi|209364412|dbj|BAG74671.1| inhibitor of apoptosis 3 [Helicoverpa armigera NPV NNg1]
Unigene7629_Pythium	gi|238031335|emb|CAY69258.1|	55.1	4e-06	Hypothetical protein [Pichia pastoris GS115]
Unigene7585_Pythium	gi|116326827|ref|YP_803364.1|	56.2	4e-06	hypothetical protein TNAV2c_gp141 [Trichoplusia ni ascovirus 2c] >gi|102231835|gb|ABF70658.1| hypothetical protein [Trichoplusia ni ascovirus 2c]
Unigene7353_Pythium	gi|119716800|ref|YP_923765.1|	53.9	4e-06	phosphoserine phosphatase [Nocardioides sp. JS614] >gi|119537461|gb|ABL82078.1| phosphoserine phosphatase [Nocardioides sp. JS614]
Unigene7278_Pythium	gi|170093912|ref|XP_001878177.1|	53.9	4e-06	predicted protein [Laccaria bicolor S238N-H82] >gi|164646631|gb|EDR10876.1| predicted protein [Laccaria bicolor S238N-H82]
Unigene7277_Pythium	gi|255716066|ref|XP_002554314.1|	32.3	4e-06	KLTH0F02376p [Lachancea thermotolerans] >gi|238935697|emb|CAR23877.1| KLTH0F02376p [Lachancea thermotolerans]
Unigene7047_Pythium	gi|145238022|ref|XP_001391658.1|	55.5	4e-06	hypothetical protein An07g05790 [Aspergillus niger] >gi|134076137|emb|CAK48950.1| unnamed protein product [Aspergillus niger]
Unigene6509_Pythium	gi|78047381|ref|YP_363556.1|	56.6	4e-06	putative phosphodiesterase [Xanthomonas campestris pv. vesicatoria str. 85-10] >gi|78035811|emb|CAJ23502.1| putative phosphodiesterase [Xanthomonas campestris pv. vesicatoria str. 85-10]
Unigene6507_Pythium	gi|22086560|gb|AAM90676.1|AF402682_1	56.6	4e-06	negative regulator sulfur controller-3 [Neurospora crassa]
Unigene6484_Pythium	gi|145257127|ref|XP_001401621.1|	54.3	4e-06	hypothetical protein An04g02530 [Aspergillus niger] >gi|134058531|emb|CAL00740.1| unnamed protein product [Aspergillus niger]
Unigene645_Pythium	gi|71020237|ref|XP_760349.1|	55.5	4e-06	hypothetical protein UM04202.1 [Ustilago maydis 521] >gi|46099973|gb|EAK85206.1| hypothetical protein UM04202.1 [Ustilago maydis 521]
Unigene5973_Pythium	gi|76818549|ref|YP_337435.1|	40.8	4e-06	hypothetical protein BURPS1710b_A2285 [Burkholderia pseudomallei 1710b] >gi|76583022|gb|ABA52496.1| hypothetical protein BURPS1710b_A2285 [Burkholderia pseudomallei 1710b]
Unigene5760_Pythium	gi|296413787|ref|XP_002836590.1|	53.9	4e-06	hypothetical protein [Tuber melanosporum Mel28] >gi|295630418|emb|CAZ80781.1| unnamed protein product [Tuber melanosporum]
Unigene5758_Pythium	gi|228992550|ref|ZP_04152477.1|	53.9	4e-06	Phosphatidate cytidylyltransferase [Bacillus pseudomycoides DSM 12442] >gi|228767184|gb|EEM15820.1| Phosphatidate cytidylyltransferase [Bacillus pseudomycoides DSM 12442]
Unigene5522_Pythium	gi|190345248|gb|EDK37104.2|	54.7	4e-06	hypothetical protein PGUG_01202 [Pichia guilliermondii ATCC 6260]
Unigene5377_Pythium	gi|58261398|ref|XP_568109.1|	55.1	4e-06	carnitine acetyltransferase [Cryptococcus neoformans var. neoformans JEC21]
Unigene5298_Pythium	gi|50550763|ref|XP_502854.1|	53.9	4e-06	YALI0D15304p [Yarrowia lipolytica] >gi|74689588|sp|Q6C908.1|PAN1_YARLI RecName: Full=Actin cytoskeleton-regulatory complex protein PAN1 >gi|49648722|emb|CAG81042.1| YALI0D15304p [Yarrowia lipolytica]
Unigene5104_Pythium	gi|294659486|ref|XP_461870.2|	42	4e-06	DEHA2G07414p [Debaryomyces hansenii CBS767] >gi|218563321|sp|Q6BIV1.2|ISN1_DEBHA RecName: Full=IMP-specific 5'-nucleotidase 1 >gi|199434000|emb|CAG90331.2| DEHA2G07414p [Debaryomyces hansenii]
Unigene4895_Pythium	gi|186686076|ref|YP_001869272.1|	54.7	4e-06	Miro domain-containing protein [Nostoc punctiforme PCC 73102] >gi|186468528|gb|ACC84329.1| Miro domain protein [Nostoc punctiforme PCC 73102]
Unigene4876_Pythium	gi|254585349|ref|XP_002498242.1|	53.9	4e-06	ZYRO0G05654p [Zygosaccharomyces rouxii] >gi|238941136|emb|CAR29309.1| ZYRO0G05654p [Zygosaccharomyces rouxii]
Unigene4245_Pythium	gi|270289851|ref|ZP_06196077.1|	57.4	4e-06	predicted protein [Pediococcus acidilactici 7_4] >gi|270281388|gb|EFA27220.1| predicted protein [Pediococcus acidilactici 7_4]
Unigene3835_Pythium	gi|282174145|ref|YP_003358247.1|	53.1	4e-06	ORF108 [Anguillid herpesvirus 1] >gi|281308988|gb|ADA57871.1| ORF108 [Anguillid herpesvirus 1]
Unigene3724_Pythium	gi|254567169|ref|XP_002490695.1|	53.9	4e-06	NADPH reductase [Pichia pastoris GS115] >gi|238030491|emb|CAY68415.1| NADPH reductase [Pichia pastoris GS115]
Unigene3595_Pythium	gi|260455345|ref|ZP_05803736.1|	56.2	4e-06	putative lantibiotic modifying enzyme [Streptomyces flavogriseus ATCC 33331] >gi|260088770|gb|EEW72754.1| putative lantibiotic modifying enzyme [Streptomyces flavogriseus ATCC 33331]
Unigene3408_Pythium	gi|30249222|ref|NP_841292.1|	55.1	4e-06	lipoxygenase [Nitrosomonas europaea ATCC 19718] >gi|30180541|emb|CAD85150.1| Lipoxygenase [Nitrosomonas europaea ATCC 19718]
Unigene3315_Pythium	gi|254787854|ref|YP_003075283.1|	54.3	4e-06	cellobiohydrolase [Teredinibacter turnerae T7901] >gi|237686736|gb|ACR14000.1| cellobiohydrolase [Teredinibacter turnerae T7901]
Unigene3271_Pythium	gi|116326827|ref|YP_803364.1|	56.6	4e-06	hypothetical protein TNAV2c_gp141 [Trichoplusia ni ascovirus 2c] >gi|102231835|gb|ABF70658.1| hypothetical protein [Trichoplusia ni ascovirus 2c]
Unigene282_Pythium	gi|50557292|ref|XP_506054.1|	53.9	4e-06	YALI0F30525p [Yarrowia lipolytica] >gi|49651924|emb|CAG78867.1| YALI0F30525p [Yarrowia lipolytica]
Unigene2781_Pythium	gi|77456598|ref|YP_346103.1|	56.2	4e-06	lipolytic protein [Pseudomonas fluorescens Pf0-1]
Unigene2760_Pythium	gi|300109097|gb|EFJ00499.1|	53.9	4e-06	hypothetical protein SCHCODRAFT_81511 [Schizophyllum commune H4-8]
Unigene23508_Pythium	gi|294628793|ref|ZP_06707353.1|	57.4	4e-06	glutamate synthase large subunit [Streptomyces sp. e14] >gi|292832126|gb|EFF90475.1| glutamate synthase large subunit [Streptomyces sp. e14]
Unigene23418_Pythium	gi|32477034|ref|NP_870028.1|	57	4e-06	signal peptide [Rhodopirellula baltica SH 1]
Unigene23388_Pythium	gi|300768294|ref|ZP_07078199.1|	57	4e-06	cell wall-associated hydrolase [Lactobacillus plantarum subsp. plantarum ATCC 14917] >gi|300494358|gb|EFK29521.1| cell wall-associated hydrolase [Lactobacillus plantarum subsp. plantarum ATCC 14917]
Unigene22892_Pythium	gi|261415133|ref|YP_003248816.1|	56.6	4e-06	sugar transport family protein [Fibrobacter succinogenes subsp. succinogenes S85] >gi|261371589|gb|ACX74334.1| sugar transport family protein [Fibrobacter succinogenes subsp. succinogenes S85]
Unigene22626_Pythium	gi|70990672|ref|XP_750185.1|	56.2	4e-06	ribosome assembly and transport protein Srp40 [Aspergillus fumigatus Af293] >gi|159130662|gb|EDP55775.1| serine-rich protein [Aspergillus fumigatus A1163]
Unigene21892_Pythium	gi|2501730|sp|Q00940.1|PEX10_PICAN	55.8	4e-06	RecName: Full=Peroxisome biogenesis factor 10; AltName: Full=Peroxin-10; AltName: Full=Peroxisome assembly protein 10; AltName: Full=Peroxisomal biogenesis factor 10; AltName: Full=Peroxisome assembly protein PER8 >gi|608718|emb|CAA86101.1| peroxisomal integral membrane protein Per8p [Pichia angusta]
Unigene2152_Pythium	gi|55819109|ref|YP_142584.1|	56.6	4e-06	procollagen-lysine,2-oxoglutarate 5-dioxygenase [Acanthamoeba polyphaga mimivirus] >gi|82000136|sp|Q5UQC3.1|PLOD_MIMIV RecName: Full=Probable procollagen-lysine,2-oxoglutarate 5-dioxygenase; AltName: Full=Lysyl hydroxylase; Short=LH >gi|55416853|gb|AAV50503.1| procollagen-lysine,2-oxoglutarate 5-dioxygenase [Acanthamoeba polyphaga mimivirus]
Unigene21344_Pythium	gi|167574324|ref|ZP_02367198.1|	55.5	4e-06	phosphohistidine phosphatase SixA [Burkholderia oklahomensis C6786]
Unigene21274_Pythium	gi|6324046|ref|NP_014116.1|	55.5	4e-06	Partially redundant sensor-transducer of the stress-activated PKC1-MPK1 signaling pathway involved in maintenance of cell wall integrity and recovery from heat shock; secretory pathway Wsc2p is required for the arrest of secretion response [Saccharomyces cerevisiae S288c] >gi|1730647|sp|P53832.1|WSC2_YEAST RecName: Full=Cell wall integrity and stress response component 2; Flags: Precursor >gi|130…
Unigene21187_Pythium	gi|19114507|ref|NP_593595.1|	55.5	4e-06	metallopeptidase [Schizosaccharomyces pombe] >gi|31077066|sp|Q9US12.1|YK66_SCHPO RecName: Full=Putative zinc metalloproteinase C607.06c >gi|6624602|emb|CAB63793.1| metallopeptidase [Schizosaccharomyces pombe]
Unigene21053_Pythium	gi|300111304|gb|EFJ02705.1|	55.5	4e-06	hypothetical protein SCHCODRAFT_84311 [Schizophyllum commune H4-8]
Unigene20965_Pythium	gi|34809533|gb|AAQ82687.1|	55.1	4e-06	Epa5p [Candida glabrata]
Unigene20920_Pythium	gi|239990959|ref|ZP_04711623.1|	55.1	4e-06	hypothetical protein SrosN1_26869 [Streptomyces roseosporus NRRL 11379]
Unigene20800_Pythium	gi|207721464|ref|YP_002251904.1|	55.1	4e-06	imp dehydrogenase/gmp reductase; protein [Ralstonia solanacearum MolK2] >gi|206586624|emb|CAQ17210.1| imp dehydrogenase/gmp reductase; protein [Ralstonia solanacearum]
Unigene20312_Pythium	gi|299754006|ref|XP_002911933.1|	54.7	4e-06	hypothetical protein CC1G_13972 [Coprinopsis cinerea okayama7#130] >gi|298410563|gb|EFI28439.1| hypothetical protein CC1G_13972 [Coprinopsis cinerea okayama7#130]
Unigene2031_Pythium	gi|109897291|ref|YP_660546.1|	39.7	4e-06	saccharopine dehydrogenase [Pseudoalteromonas atlantica T6c] >gi|109699572|gb|ABG39492.1| Saccharopine dehydrogenase [Pseudoalteromonas atlantica T6c]
Unigene2016_Pythium	gi|46446895|ref|YP_008260.1|	53.9	4e-06	hypothetical protein pc1261 [Candidatus Protochlamydia amoebophila UWE25] >gi|46400536|emb|CAF23985.1| conserved hypothetical protein [Candidatus Protochlamydia amoebophila UWE25]
Unigene20157_Pythium	gi|255940874|ref|XP_002561206.1|	54.7	4e-06	Pc16g08870 [Penicillium chrysogenum Wisconsin 54-1255] >gi|211585829|emb|CAP93557.1| Pc16g08870 [Penicillium chrysogenum Wisconsin 54-1255]
Unigene20013_Pythium	gi|294654842|ref|XP_456926.2|	54.7	4e-06	DEHA2A13728p [Debaryomyces hansenii CBS767] >gi|199429191|emb|CAG84904.2| DEHA2A13728p [Debaryomyces hansenii]
Unigene19971_Pythium	gi|76812211|ref|YP_334451.1|	54.7	4e-06	hypothetical protein BURPS1710b_3079 [Burkholderia pseudomallei 1710b] >gi|76581664|gb|ABA51139.1| hypothetical protein BURPS1710b_3079 [Burkholderia pseudomallei 1710b]
Unigene19746_Pythium	gi|50556042|ref|XP_505429.1|	54.3	4e-06	YALI0F14795p [Yarrowia lipolytica] >gi|49651299|emb|CAG78238.1| YALI0F14795p [Yarrowia lipolytica]
Unigene19685_Pythium	gi|254585545|ref|XP_002498340.1|	54.3	4e-06	ZYRO0G07942p [Zygosaccharomyces rouxii] >gi|238941234|emb|CAR29407.1| ZYRO0G07942p [Zygosaccharomyces rouxii]
Unigene19669_Pythium	gi|213409810|ref|XP_002175675.1|	54.3	4e-06	intramembrane protease [Schizosaccharomyces japonicus yFS275] >gi|212003722|gb|EEB09382.1| intramembrane protease [Schizosaccharomyces japonicus yFS275]
Unigene19628_Pythium	gi|68011924|ref|NP_001018806.1|	54.3	4e-06	anaphase-promoting complex subunit Apc2 [Schizosaccharomyces pombe] >gi|74620124|sp|Q874R3.1|APC2_SCHPO RecName: Full=Anaphase-promoting complex subunit 2; AltName: Full=20S cyclosome/APC complex protein apc2 >gi|28207841|emb|CAD62574.1| anaphase-promoting complex subunit Apc2 [Schizosaccharomyces pombe]
Unigene19422_Pythium	gi|284044970|ref|YP_003395310.1|	54.3	4e-06	ribosomal protein S2 [Conexibacter woesei DSM 14684] >gi|283949191|gb|ADB51935.1| ribosomal protein S2 [Conexibacter woesei DSM 14684]
Unigene19180_Pythium	gi|295665801|ref|XP_002793451.1|	37	4e-06	dDENN domain-containing protein [Paracoccidioides brasiliensis Pb01] >gi|226277745|gb|EEH33311.1| dDENN domain-containing protein [Paracoccidioides brasiliensis Pb01]
Unigene19055_Pythium	gi|19112098|ref|NP_595306.1|	53.9	4e-06	thioredoxin-like I protein Txl1 [Schizosaccharomyces pombe] >gi|74625861|sp|Q9USR1.1|TXL1_SCHPO RecName: Full=Thioredoxin-like protein 1; AltName: Full=Thioredoxin homolog 3 >gi|5830508|emb|CAB54816.1| thioredoxin-like I protein Txl1 [Schizosaccharomyces pombe] >gi|88656872|gb|ABD47124.1| thioredoxin [Schizosaccharomyces pombe]
Unigene18814_Pythium	gi|19115459|ref|NP_594547.1|	53.9	4e-06	endo-1,3-beta-glucanase Eng2 [Schizosaccharomyces pombe] >gi|1351611|sp|Q09850.1|ENG2_SCHPO RecName: Full=Putative endo-1,3(4)-beta-glucanase 2; Short=Endo-1,4-beta-glucanase 2; Short=Endo-1,3-beta-glucanase 2; AltName: Full=Laminarinase-2 >gi|1039348|emb|CAA91245.1| endo-1,3-beta-glucanase Eng2 [Schizosaccharomyces pombe]
Unigene18807_Pythium	gi|29828765|ref|NP_823399.1|	53.9	4e-06	protoporphyrinogen oxidase [Streptomyces avermitilis MA-4680]
Unigene18765_Pythium	gi|213401955|ref|XP_002171750.1|	53.9	4e-06	nucleoporin nup85 [Schizosaccharomyces japonicus yFS275] >gi|211999797|gb|EEB05457.1| nucleoporin nup85 [Schizosaccharomyces japonicus yFS275]
Unigene18744_Pythium	gi|78068042|gb|ABB18364.1|	53.9	4e-06	unknown [Fowl adenovirus 8]
Unigene18738_Pythium	gi|34809533|gb|AAQ82687.1|	53.9	4e-06	Epa5p [Candida glabrata]
Unigene18654_Pythium	gi|34809533|gb|AAQ82687.1|	53.9	4e-06	Epa5p [Candida glabrata]
Unigene18603_Pythium	gi|224020409|ref|NP_042979.2|	53.9	4e-06	regulatory protein IE2 [Human herpesvirus 6]
Unigene18574_Pythium	gi|164656669|ref|XP_001729462.1|	53.9	4e-06	hypothetical protein MGL_3497 [Malassezia globosa CBS 7966] >gi|159103353|gb|EDP42248.1| hypothetical protein MGL_3497 [Malassezia globosa CBS 7966]
Unigene18570_Pythium	gi|57640578|ref|YP_183056.1|	53.9	4e-06	prefoldin subunit beta [Thermococcus kodakarensis KOD1] >gi|73921736|sp|Q5JF85.1|PFDB_PYRKO RecName: Full=Prefoldin subunit beta; AltName: Full=GimC subunit beta >gi|197305028|pdb|2ZQM|A Chain A, Crystal Structure Of The Prefoldin Beta Subunit From Thermococcus Strain Ks-1 >gi|57158902|dbj|BAD84832.1| prefoldin, beta subunit [Thermococcus kodakarensis KOD1] >gi|167466091|dbj|BAG06940.1| prefoldin…
Unigene18480_Pythium	gi|39973407|ref|XP_368094.1|	53.9	4e-06	hypothetical protein MGG_01150 [Magnaporthe oryzae 70-15] >gi|145017877|gb|EDK02156.1| hypothetical protein MGG_01150 [Magnaporthe grisea 70-15]
Unigene18392_Pythium	gi|170117251|ref|XP_001889813.1|	53.9	4e-06	coatomer protein [Laccaria bicolor S238N-H82] >gi|164635153|gb|EDQ99464.1| coatomer protein [Laccaria bicolor S238N-H82]
Unigene18258_Pythium	gi|294628793|ref|ZP_06707353.1|	53.9	4e-06	glutamate synthase large subunit [Streptomyces sp. e14] >gi|292832126|gb|EFF90475.1| glutamate synthase large subunit [Streptomyces sp. e14]
Unigene18201_Pythium	gi|58268956|ref|XP_571634.1|	53.9	4e-06	DNA-directed RNA polymerase iii 34 kda polypeptide [Cryptococcus neoformans var. neoformans JEC21]
Unigene17837_Pythium	gi|256783215|ref|ZP_05521646.1|	53.9	4e-06	binding protein dependent transport lipoprotein [Streptomyces lividans TK24]
Unigene17773_Pythium	gi|121705018|ref|XP_001270772.1|	53.9	4e-06	rna-binding protein [Aspergillus clavatus NRRL 1] >gi|119398918|gb|EAW09346.1| rna-binding protein [Aspergillus clavatus NRRL 1]
Unigene17688_Pythium	gi|296812211|ref|XP_002846443.1|	53.9	4e-06	annexin A7 [Arthroderma otae CBS 113480] >gi|238841699|gb|EEQ31361.1| annexin A7 [Microsporum canis CBS 113480]
Unigene17366_Pythium	gi|212535294|ref|XP_002147803.1|	53.9	4e-06	class III chitinase ChiA1 [Penicillium marneffei ATCC 18224] >gi|210070202|gb|EEA24292.1| class III chitinase ChiA1 [Penicillium marneffei ATCC 18224]
Unigene17169_Pythium	gi|238482095|ref|XP_002372286.1|	53.9	4e-06	alcohol dehydrogenase, putative [Aspergillus flavus NRRL3357] >gi|220700336|gb|EED56674.1| alcohol dehydrogenase, putative [Aspergillus flavus NRRL3357]
Unigene1689_Pythium	gi|77919956|ref|YP_357771.1|	39.7	4e-06	regulator protein [Pelobacter carbinolicus DSM 2380] >gi|77546039|gb|ABA89601.1| regulator protein [Pelobacter carbinolicus DSM 2380]
Unigene16825_Pythium	gi|299748971|ref|XP_001840280.2|	53.9	4e-06	ankyrin repeat domain-containing protein 44 [Coprinopsis cinerea okayama7#130] >gi|298408221|gb|EAU81538.2| ankyrin repeat domain-containing protein 44 [Coprinopsis cinerea okayama7#130]
Unigene16772_Pythium	gi|170097137|ref|XP_001879788.1|	53.9	4e-06	predicted protein [Laccaria bicolor S238N-H82] >gi|164645191|gb|EDR09439.1| predicted protein [Laccaria bicolor S238N-H82]
Unigene16651_Pythium	gi|163787536|ref|ZP_02181983.1|	53.9	4e-06	Sterol desaturase [Flavobacteriales bacterium ALC-1] >gi|159877424|gb|EDP71481.1| Sterol desaturase [Flavobacteriales bacterium ALC-1]
Unigene16561_Pythium	gi|116195762|ref|XP_001223693.1|	53.9	4e-06	hypothetical protein CHGG_04479 [Chaetomium globosum CBS 148.51] >gi|88180392|gb|EAQ87860.1| hypothetical protein CHGG_04479 [Chaetomium globosum CBS 148.51]
Unigene16503_Pythium	gi|240110956|gb|EER29109.1|	53.9	4e-06	PAPA-1-like conserved region family protein [Coccidioides posadasii C735 delta SOWgp]
Unigene16145_Pythium	gi|6273397|gb|AAF06353.1|AF199413_1	53.9	4e-06	thymidine kinase [Suid herpesvirus 1]
Unigene16041_Pythium	gi|74656726|sp|Q5APT8.1|DBP3_CANAL	53.9	4e-06	RecName: Full=ATP-dependent RNA helicase DBP3
Unigene15704_Pythium	gi|296426028|ref|XP_002842538.1|	53.9	4e-06	hypothetical protein [Tuber melanosporum Mel28] >gi|295638810|emb|CAZ80273.1| unnamed protein product [Tuber melanosporum]
Unigene15639_Pythium	gi|189196126|ref|XP_001934401.1|	53.9	4e-06	serine/threonine-protein kinase 3 [Pyrenophora tritici-repentis Pt-1C-BFP] >gi|187980280|gb|EDU46906.1| serine/threonine-protein kinase 3 [Pyrenophora tritici-repentis Pt-1C-BFP]
Unigene15637_Pythium	gi|23507179|gb|AAN38003.1|	53.9	4e-06	trehalase precursor [Magnaporthe grisea]
Unigene15361_Pythium	gi|255953993|ref|XP_002567749.1|	53.9	4e-06	Pc21g07070 [Penicillium chrysogenum Wisconsin 54-1255] >gi|211589460|emb|CAP95604.1| Pc21g07070 [Penicillium chrysogenum Wisconsin 54-1255]
Unigene15076_Pythium	gi|187924723|ref|YP_001896365.1|	53.9	4e-06	thioesterase superfamily protein [Burkholderia phytofirmans PsJN] >gi|187715917|gb|ACD17141.1| thioesterase superfamily protein [Burkholderia phytofirmans PsJN]
Unigene14958_Pythium	gi|294497971|ref|YP_003561671.1|	53.9	4e-06	hypothetical protein BMQ_1204 [Bacillus megaterium QM B1551] >gi|294347908|gb|ADE68237.1| hypothetical protein BMQ_1204 [Bacillus megaterium QM B1551]
Unigene1479_Pythium	gi|255713594|ref|XP_002553079.1|	53.9	4e-06	KLTH0D08470p [Lachancea thermotolerans] >gi|238934459|emb|CAR22641.1| KLTH0D08470p [Lachancea thermotolerans]
Unigene14458_Pythium	gi|49643125|emb|CAG99077.1|	53.9	4e-06	KLLA0E00925p [Kluyveromyces lactis]
Unigene14237_Pythium	gi|229013787|ref|ZP_04170915.1|	53.9	4e-06	Dephospho-CoA kinase [Bacillus mycoides DSM 2048] >gi|228747456|gb|EEL97331.1| Dephospho-CoA kinase [Bacillus mycoides DSM 2048]
Unigene14020_Pythium	gi|298244924|ref|ZP_06968730.1|	53.9	4e-06	methyl-accepting chemotaxis sensory transducer [Ktedonobacter racemifer DSM 44963] >gi|297552405|gb|EFH86270.1| methyl-accepting chemotaxis sensory transducer [Ktedonobacter racemifer DSM 44963]
Unigene13672_Pythium	gi|126647433|ref|ZP_01719938.1|	53.9	4e-06	putative D-amino acid oxidase [Algoriphagus sp. PR1] >gi|126576109|gb|EAZ80387.1| putative D-amino acid oxidase [Algoriphagus sp. PR1]
Unigene13559_Pythium	gi|19075577|ref|NP_588077.1|	53.9	4e-06	MatE family transporter [Schizosaccharomyces pombe] >gi|74625841|sp|Q9USK3.1|YJ2D_SCHPO RecName: Full=Uncharacterized transporter C4B3.13 >gi|6434021|emb|CAB60687.1| MatE family transporter [Schizosaccharomyces pombe]
Unigene13168_Pythium	gi|213405323|ref|XP_002173433.1|	53.9	4e-06	1,3-beta-glucan synthase component bgs1 [Schizosaccharomyces japonicus yFS275] >gi|212001480|gb|EEB07140.1| 1,3-beta-glucan synthase component bgs1 [Schizosaccharomyces japonicus yFS275]
Unigene12387_Pythium	gi|74638896|sp|Q9UTL3.1|RPIA_SCHPO	53.9	4e-06	RecName: Full=Ribose-5-phosphate isomerase; AltName: Full=Phosphoriboisomerase; AltName: Full=D-ribose-5-phosphate ketol-isomerase
Unigene12379_Pythium	gi|58266508|ref|XP_570410.1|	53.9	4e-06	hypothetical protein [Cryptococcus neoformans var. neoformans JEC21] >gi|134111242|ref|XP_775763.1| hypothetical protein CNBD4920 [Cryptococcus neoformans var. neoformans B-3501A] >gi|50258427|gb|EAL21116.1| hypothetical protein CNBD4920 [Cryptococcus neoformans var. neoformans B-3501A] >gi|57226643|gb|AAW43103.1| conserved hypothetical protein [Cryptococcus neoformans var. neoformans JEC21]
Unigene1216_Pythium	gi|154324140|ref|XP_001561384.1|	54.7	4e-06	hypothetical protein BC1G_00469 [Botryotinia fuckeliana B05.10] >gi|150842698|gb|EDN17891.1| hypothetical protein BC1G_00469 [Botryotinia fuckeliana B05.10]
Unigene12107_Pythium	gi|58262388|ref|XP_568604.1|	53.9	4e-06	ABC transporter PMR5 [Cryptococcus neoformans var. neoformans JEC21]
Unigene11586_Pythium	gi|297561680|ref|YP_003680654.1|	53.9	4e-06	zinc finger RanBP2-type [Nocardiopsis dassonvillei subsp. dassonvillei DSM 43111] >gi|296846128|gb|ADH68148.1| zinc finger RanBP2-type [Nocardiopsis dassonvillei subsp. dassonvillei DSM 43111]
Unigene11584_Pythium	gi|146301622|ref|YP_001196213.1|	53.9	4e-06	glycoside hydrolase family 3 protein [Flavobacterium johnsoniae UW101] >gi|146156040|gb|ABQ06894.1| Candidate beta-xylosidase; Glycoside hydrolase family 3 [Flavobacterium johnsoniae UW101]
Unigene11445_Pythium	gi|212535294|ref|XP_002147803.1|	53.9	4e-06	class III chitinase ChiA1 [Penicillium marneffei ATCC 18224] >gi|210070202|gb|EEA24292.1| class III chitinase ChiA1 [Penicillium marneffei ATCC 18224]
Unigene11029_Pythium	gi|119192840|ref|XP_001247026.1|	53.9	4e-06	probable eukaryotic translation initiation factor 5 (eIF-5) [Coccidioides immitis RS]
Unigene1041_Pythium	gi|213406289|ref|XP_002173916.1|	42	4e-06	Poly(A) polymerase pla1 [Schizosaccharomyces japonicus yFS275] >gi|212001963|gb|EEB07623.1| Poly(A) polymerase pla1 [Schizosaccharomyces japonicus yFS275]
Unigene1034_Pythium	gi|45187683|ref|NP_983906.1|	53.9	4e-06	ADL190Cp [Ashbya gossypii ATCC 10895] >gi|44982444|gb|AAS51730.1| ADL190Cp [Ashbya gossypii ATCC 10895]
Unigene10334_Pythium	gi|164655355|ref|XP_001728807.1|	53.9	4e-06	hypothetical protein MGL_3974 [Malassezia globosa CBS 7966] >gi|159102693|gb|EDP41593.1| hypothetical protein MGL_3974 [Malassezia globosa CBS 7966]
Unigene10321_Pythium	gi|154250296|ref|YP_001411121.1|	53.9	4e-06	hypothetical protein Fnod_1629 [Fervidobacterium nodosum Rt17-B1] >gi|154154232|gb|ABS61464.1| conserved hypothetical protein [Fervidobacterium nodosum Rt17-B1]
Unigene9773_Pythium	gi|81342189|sp|O32245.1|YVBH_BACSU	54.3	3e-06	RecName: Full=Uncharacterized protein yvbH
Unigene9761_Pythium	gi|151943375|gb|EDN61688.1|	54.3	3e-06	cysteine protease [Saccharomyces cerevisiae YJM789]
Unigene969_Pythium	gi|297622006|ref|YP_003710143.1|	54.3	3e-06	hypothetical protein wcw_1798 [Waddlia chondrophila WSU 86-1044] >gi|297377307|gb|ADI39137.1| hypothetical protein wcw_1798 [Waddlia chondrophila WSU 86-1044]
Unigene9643_Pythium	gi|76810605|ref|YP_333671.1|	37.7	3e-06	pristinamycin I synthase 3 and 4 [Burkholderia pseudomallei 1710b] >gi|76580058|gb|ABA49533.1| Pristinamycin I synthase 3 and 4 [Burkholderia pseudomallei 1710b]
Unigene9537_Pythium	gi|240108732|gb|EER26906.1|	54.3	3e-06	Gtr1/RagA GTP-binding family protein [Coccidioides posadasii C735 delta SOWgp]
Unigene9462_Pythium	gi|113953648|ref|YP_730809.1|	54.3	3e-06	GAF domain-containing protein [Synechococcus sp. CC9311] >gi|113880999|gb|ABI45957.1| GAF domain protein [Synechococcus sp. CC9311]
Unigene946_Pythium	gi|169622695|ref|XP_001804756.1|	58.5	3e-06	hypothetical protein SNOG_14574 [Phaeosphaeria nodorum SN15] >gi|111056994|gb|EAT78114.1| hypothetical protein SNOG_14574 [Phaeosphaeria nodorum SN15]
Unigene9320_Pythium	gi|19113482|ref|NP_596690.1|	57	3e-06	sequence orphan [Schizosaccharomyces pombe] >gi|74582853|sp|O94317.1|YH5D_SCHPO RecName: Full=Uncharacterized serine-rich protein C215.13; Flags: Precursor >gi|3873550|emb|CAA22127.1| sequence orphan [Schizosaccharomyces pombe]
Unigene9316_Pythium	gi|50548895|ref|XP_501918.1|	58.2	3e-06	YALI0C16775p [Yarrowia lipolytica] >gi|74689688|sp|Q6CBP4.1|PPID_YARLI RecName: Full=Peptidyl-prolyl cis-trans isomerase D; Short=PPIase D; AltName: Full=Rotamase D >gi|49647785|emb|CAG82238.1| YALI0C16775p [Yarrowia lipolytica]
Unigene9090_Pythium	gi|19113482|ref|NP_596690.1|	55.8	3e-06	sequence orphan [Schizosaccharomyces pombe] >gi|74582853|sp|O94317.1|YH5D_SCHPO RecName: Full=Uncharacterized serine-rich protein C215.13; Flags: Precursor >gi|3873550|emb|CAA22127.1| sequence orphan [Schizosaccharomyces pombe]
Unigene9069_Pythium	gi|9633155|ref|NP_050265.1|	55.8	3e-06	major immediate-early protein [Human herpesvirus 6] >gi|81977684|sp|Q9QJ16.1|IE2_HHV6Z RecName: Full=Immediate-early protein 2; Short=IE2 >gi|5733571|gb|AAD49674.1|AF157706_95 U86 [Human herpesvirus 6B]
Unigene8820_Pythium	gi|300109682|gb|EFJ01084.1|	56.6	3e-06	hypothetical protein SCHCODRAFT_105637 [Schizophyllum commune H4-8]
Unigene8622_Pythium	gi|39940222|ref|XP_359648.1|	57.8	3e-06	hypothetical protein [Magnaporthe oryzae 70-15] >gi|145010614|gb|EDJ95270.1| predicted protein [Magnaporthe grisea 70-15]
Unigene8429_Pythium	gi|256772563|ref|ZP_05511737.1|	54.3	3e-06	beta-ketoacyl synthase [Streptomyces sp. C]
Unigene8338_Pythium	gi|151941941|gb|EDN60297.1|	41.2	3e-06	essential protein involved in intracellular protein transport [Saccharomyces cerevisiae YJM789]
Unigene8239_Pythium	gi|76810105|ref|YP_331685.1|	55.8	3e-06	hypothetical protein BURPS1710b_0269 [Burkholderia pseudomallei 1710b] >gi|76579558|gb|ABA49033.1| hypothetical protein BURPS1710b_0269 [Burkholderia pseudomallei 1710b]
Unigene7652_Pythium	gi|76818274|ref|YP_335738.1|	57.4	3e-06	hypothetical protein BURPS1710b_A0579 [Burkholderia pseudomallei 1710b] >gi|76582747|gb|ABA52221.1| hypothetical protein BURPS1710b_A0579 [Burkholderia pseudomallei 1710b]
Unigene7559_Pythium	gi|296411106|ref|XP_002835276.1|	57	3e-06	hypothetical protein [Tuber melanosporum Mel28] >gi|295628051|emb|CAZ79397.1| unnamed protein product [Tuber melanosporum]
Unigene7534_Pythium	gi|86156673|ref|YP_463458.1|	55.5	3e-06	LigA [Anaeromyxobacter dehalogenans 2CP-C] >gi|85773184|gb|ABC80021.1| LigA [Anaeromyxobacter dehalogenans 2CP-C]
Unigene7314_Pythium	gi|226940015|ref|YP_002795088.1|	54.3	3e-06	Extradiol ring-cleavage dioxygenase, class III enzyme, subunit B [Laribacter hongkongensis HLHK9] >gi|226714941|gb|ACO74079.1| Extradiol ring-cleavage dioxygenase, class III enzyme, subunit B [Laribacter hongkongensis HLHK9]
Unigene7254_Pythium	gi|118473023|ref|YP_886964.1|	54.3	3e-06	hypothetical protein MSMEG_2627 [Mycobacterium smegmatis str. MC2 155] >gi|118174310|gb|ABK75206.1| hypothetical protein MSMEG_2627 [Mycobacterium smegmatis str. MC2 155]
Unigene7094_Pythium	gi|217423495|ref|ZP_03454996.1|	54.3	3e-06	type II/IV secretion system protein [Burkholderia pseudomallei 576] >gi|217393353|gb|EEC33374.1| type II/IV secretion system protein [Burkholderia pseudomallei 576]
Unigene7080_Pythium	gi|150866744|ref|XP_001386438.2|	58.2	3e-06	associated with histones/Spt16/Pob3 [Scheffersomyces stipitis CBS 6054] >gi|149388000|gb|ABN68409.2| associated with histones/Spt16/Pob3 [Pichia stipitis CBS 6054]
Unigene6912_Pythium	gi|293376519|ref|ZP_06622747.1|	52.8	3e-06	conserved hypothetical protein [Turicibacter sp. PC909] >gi|292644745|gb|EFF62827.1| conserved hypothetical protein [Turicibacter sp. PC909]
Unigene6792_Pythium	gi|260941330|ref|XP_002614831.1|	40.4	3e-06	hypothetical protein CLUG_04845 [Clavispora lusitaniae ATCC 42720] >gi|238851254|gb|EEQ40718.1| hypothetical protein CLUG_04845 [Clavispora lusitaniae ATCC 42720]
Unigene6736_Pythium	gi|121597563|ref|YP_990465.1|	55.5	3e-06	RemN protein [Burkholderia mallei SAVP1] >gi|121225361|gb|ABM48892.1| RemN protein [Burkholderia mallei SAVP1]
Unigene6594_Pythium	gi|288904242|ref|YP_003429463.1|	56.2	3e-06	putative glucan-binding protein [Streptococcus gallolyticus UCN34] >gi|288730967|emb|CBI12511.1| putative glucan-binding protein [Streptococcus gallolyticus UCN34]
Unigene6557_Pythium	gi|182684720|ref|YP_001836467.1|	58.2	3e-06	cell wall surface anchor family protein [Streptococcus pneumoniae CGSP14] >gi|182630054|gb|ACB91002.1| cell wall surface anchor family protein [Streptococcus pneumoniae CGSP14]
Unigene6414_Pythium	gi|78039027|emb|CAH65517.1|	55.8	3e-06	translation elongation factor 2 [Halorubrum sp. TP020] >gi|78039043|emb|CAH65518.1| translation elongation factor 2 [Halorubrum sp. TP071]
Unigene638_Pythium	gi|76810605|ref|YP_333671.1|	38.5	3e-06	pristinamycin I synthase 3 and 4 [Burkholderia pseudomallei 1710b] >gi|76580058|gb|ABA49533.1| Pristinamycin I synthase 3 and 4 [Burkholderia pseudomallei 1710b]
Unigene6335_Pythium	gi|133740284|emb|CAL63335.1|	57	3e-06	Hypothetical protein [Herminiimonas arsenicoxydans]
Unigene6329_Pythium	gi|77820010|gb|ABB04148.1|	56.6	3e-06	phenylalanine ammonia lyase [Rhodotorula glutinis]
Unigene6196_Pythium	gi|271970480|ref|YP_003344676.1|	54.3	3e-06	DNA-directed DNA polymerase [Streptosporangium roseum DSM 43021] >gi|270513655|gb|ACZ91933.1| DNA-directed DNA polymerase [Streptosporangium roseum DSM 43021]
Unigene6125_Pythium	gi|190345248|gb|EDK37104.2|	57	3e-06	hypothetical protein PGUG_01202 [Pichia guilliermondii ATCC 6260]
Unigene6091_Pythium	gi|76818777|ref|YP_337407.1|	57	3e-06	hypothetical protein BURPS1710b_A2256 [Burkholderia pseudomallei 1710b] >gi|76583250|gb|ABA52724.1| hypothetical protein BURPS1710b_A2256 [Burkholderia pseudomallei 1710b]
Unigene5950_Pythium	gi|90019964|ref|YP_525791.1|	54.3	3e-06	phosphoenolpyruvate-protein phosphotransferase [Saccharophagus degradans 2-40] >gi|89949564|gb|ABD79579.1| multicopper oxidase, type 3 [Saccharophagus degradans 2-40]
Unigene5934_Pythium	gi|261357790|gb|EEY20218.1|	54.3	3e-06	annexin A7 [Verticillium albo-atrum VaMs.102]
Unigene5204_Pythium	gi|74638738|sp|Q9P785.1|YNY5_SCHPO	57.8	3e-06	RecName: Full=LisH domain-containing protein C1711.05
Unigene5060_Pythium	gi|207343327|gb|EDZ70815.1|	57	3e-06	YKR092Cp-like protein [Saccharomyces cerevisiae AWRI1631] >gi|256269208|gb|EEU04535.1| Srp40p [Saccharomyces cerevisiae JAY291] >gi|259147919|emb|CAY81169.1| Srp40p [Saccharomyces cerevisiae EC1118]
Unigene4677_Pythium	gi|50555267|ref|XP_505042.1|	55.5	3e-06	YALI0F05654p [Yarrowia lipolytica] >gi|49650912|emb|CAG77849.1| YALI0F05654p [Yarrowia lipolytica]
Unigene4598_Pythium	gi|259483032|tpe|CBF78067.1|	43.1	3e-06	TPA: ankyrin repeat protein (AFU_orthologue; AFUA_3G02830) [Aspergillus nidulans FGSC A4]
Unigene4501_Pythium	gi|50543752|ref|XP_500042.1|	55.5	3e-06	YALI0A13585p [Yarrowia lipolytica] >gi|49645907|emb|CAG83971.1| YALI0A13585p [Yarrowia lipolytica]
Unigene4465_Pythium	gi|154284091|ref|XP_001542841.1|	54.3	3e-06	hypothetical protein HCAG_03012 [Ajellomyces capsulatus NAm1] >gi|150411021|gb|EDN06409.1| hypothetical protein HCAG_03012 [Ajellomyces capsulatus NAm1]
Unigene437_Pythium	gi|50288747|ref|XP_446803.1|	54.3	3e-06	unnamed protein product [Candida glabrata] >gi|49526111|emb|CAG59730.1| unnamed protein product [Candida glabrata]
Unigene3682_Pythium	gi|18478280|emb|CAD21006.1|	55.8	3e-06	ABC transporter [Filobasidiella neoformans] >gi|23304858|emb|CAC59691.2| ABC-transporter [Filobasidiella neoformans]
Unigene3665_Pythium	gi|225562961|gb|EEH11240.1|	54.3	3e-06	cysteine protease PalB [Ajellomyces capsulatus G186AR]
Unigene3648_Pythium	gi|116326827|ref|YP_803364.1|	57.8	3e-06	hypothetical protein TNAV2c_gp141 [Trichoplusia ni ascovirus 2c] >gi|102231835|gb|ABF70658.1| hypothetical protein [Trichoplusia ni ascovirus 2c]
Unigene3359_Pythium	gi|222098210|ref|YP_002532267.1|	55.5	3e-06	hypervariable Bacillus group-specific protein [Bacillus cereus Q1] >gi|221242268|gb|ACM14978.1| hypervariable Bacillus group-specific protein [Bacillus cereus Q1]
Unigene3358_Pythium	gi|28379316|ref|NP_786208.1|	54.3	3e-06	extracellular protein [Lactobacillus plantarum WCFS1] >gi|300768640|ref|ZP_07078538.1| extracellular protein [Lactobacillus plantarum subsp. plantarum ATCC 14917] >gi|28272155|emb|CAD65059.1| extracellular protein [Lactobacillus plantarum WCFS1] >gi|300493790|gb|EFK28960.1| extracellular protein [Lactobacillus plantarum subsp. plantarum ATCC 14917]
Unigene3354_Pythium	gi|90020297|ref|YP_526124.1|	56.2	3e-06	RhoGEF guanine nucleotide exchange factor for Rho/Rac/Cdc42-like GTPases-like [Saccharophagus degradans 2-40]
Unigene3296_Pythium	gi|294628793|ref|ZP_06707353.1|	55.8	3e-06	glutamate synthase large subunit [Streptomyces sp. e14] >gi|292832126|gb|EFF90475.1| glutamate synthase large subunit [Streptomyces sp. e14]
Unigene3207_Pythium	gi|282885993|ref|ZP_06294578.1|	57	3e-06	cellulose synthase operon C domain protein [Burkholderia sp. CCGE1001] >gi|281328506|gb|EFB10276.1| cellulose synthase operon C domain protein [Burkholderia sp. CCGE1001]
Unigene2848_Pythium	gi|254572964|ref|XP_002493591.1|	54.3	3e-06	Plasma membrane ATP-binding cassette (ABC) transporter [Pichia pastoris GS115] >gi|238033390|emb|CAY71412.1| Plasma membrane ATP-binding cassette (ABC) transporter [Pichia pastoris GS115]
Unigene2726_Pythium	gi|115380239|ref|ZP_01467259.1|	55.1	3e-06	cytosol aminopeptidase [Stigmatella aurantiaca DW4/3-1] >gi|115362747|gb|EAU61962.1| cytosol aminopeptidase [Stigmatella aurantiaca DW4/3-1]
Unigene2375_Pythium	gi|121738078|sp|Q0CLX0.1|PRP28_ASPTN	56.2	3e-06	RecName: Full=Pre-mRNA-splicing ATP-dependent RNA helicase prp28
Unigene23500_Pythium	gi|158314047|ref|YP_001506555.1|	57.8	3e-06	hypothetical protein Franean1_2214 [Frankia sp. EAN1pec] >gi|158109452|gb|ABW11649.1| hypothetical protein Franean1_2214 [Frankia sp. EAN1pec]
Unigene23454_Pythium	gi|257059056|ref|YP_003136944.1|	57.8	3e-06	glycosyl transferase group 1 [Cyanothece sp. PCC 8802] >gi|256589222|gb|ACV00109.1| glycosyl transferase group 1 [Cyanothece sp. PCC 8802]
Unigene23400_Pythium	gi|194334297|ref|YP_002016157.1|	57.4	3e-06	glycoside hydrolase 15-related [Prosthecochloris aestuarii DSM 271] >gi|194312115|gb|ACF46510.1| glycoside hydrolase 15-related [Prosthecochloris aestuarii DSM 271]
Unigene23158_Pythium	gi|146412916|ref|XP_001482429.1|	57.4	3e-06	hypothetical protein PGUG_05449 [Meyerozyma guilliermondii ATCC 6260] >gi|146393193|gb|EDK41351.1| hypothetical protein PGUG_05449 [Pichia guilliermondii ATCC 6260]
Unigene22921_Pythium	gi|256774373|ref|ZP_05512836.1|	57	3e-06	allantoicase [Streptomyces hygroscopicus ATCC 53653]
Unigene22795_Pythium	gi|225859526|ref|YP_002741036.1|	57	3e-06	cell wall surface anchor family protein [Streptococcus pneumoniae 70585] >gi|225721106|gb|ACO16960.1| cell wall surface anchor family protein [Streptococcus pneumoniae 70585]
Unigene22630_Pythium	gi|254577931|ref|XP_002494952.1|	56.6	3e-06	ZYRO0A13662p [Zygosaccharomyces rouxii] >gi|238937841|emb|CAR26019.1| ZYRO0A13662p [Zygosaccharomyces rouxii]
Unigene22580_Pythium	gi|255948992|ref|XP_002565263.1|	56.6	3e-06	Pc22g13370 [Penicillium chrysogenum Wisconsin 54-1255] >gi|211592280|emb|CAP98625.1| Pc22g13370 [Penicillium chrysogenum Wisconsin 54-1255]
Unigene22559_Pythium	gi|115298550|ref|YP_762403.1|	56.6	3e-06	64.6 kDa [Spodoptera frugiperda ascovirus 1a] >gi|114416817|emb|CAL44648.1| 64.6 kDa [Spodoptera frugiperda ascovirus 1a]
Unigene22376_Pythium	gi|115298550|ref|YP_762403.1|	56.6	3e-06	64.6 kDa [Spodoptera frugiperda ascovirus 1a] >gi|114416817|emb|CAL44648.1| 64.6 kDa [Spodoptera frugiperda ascovirus 1a]
Unigene22221_Pythium	gi|296805886|ref|XP_002843767.1|	56.6	3e-06	ribonucleoprotein [Arthroderma otae CBS 113480] >gi|238845069|gb|EEQ34731.1| ribonucleoprotein [Microsporum canis CBS 113480]
Unigene22131_Pythium	gi|121597563|ref|YP_990465.1|	56.6	3e-06	RemN protein [Burkholderia mallei SAVP1] >gi|121225361|gb|ABM48892.1| RemN protein [Burkholderia mallei SAVP1]
Unigene22120_Pythium	gi|255715601|ref|XP_002554082.1|	56.2	3e-06	KLTH0E13882p [Lachancea thermotolerans] >gi|238935464|emb|CAR23645.1| KLTH0E13882p [Lachancea thermotolerans]
Unigene22026_Pythium	gi|172044424|sp|A4R2R1.1|NST1_MAGGR	56.2	3e-06	RecName: Full=Stress response protein NST1
Unigene22_Pythium	gi|300099973|gb|EFI91388.1|	56.6	3e-06	hypothetical protein SCHCODRAFT_114434 [Schizophyllum commune H4-8]
Unigene21736_Pythium	gi|19113482|ref|NP_596690.1|	56.2	3e-06	sequence orphan [Schizosaccharomyces pombe] >gi|74582853|sp|O94317.1|YH5D_SCHPO RecName: Full=Uncharacterized serine-rich protein C215.13; Flags: Precursor >gi|3873550|emb|CAA22127.1| sequence orphan [Schizosaccharomyces pombe]
Unigene21629_Pythium	gi|217421768|ref|ZP_03453272.1|	55.8	3e-06	L-ornithine 5-monooxygenase [Burkholderia pseudomallei 576] >gi|217395510|gb|EEC35528.1| L-ornithine 5-monooxygenase [Burkholderia pseudomallei 576]
Unigene21591_Pythium	gi|158315983|ref|YP_001508491.1|	55.8	3e-06	alpha/beta hydrolase domain-containing protein [Frankia sp. EAN1pec] >gi|158111388|gb|ABW13585.1| Alpha/beta hydrolase fold-3 domain protein [Frankia sp. EAN1pec]
Unigene21538_Pythium	gi|9633155|ref|NP_050265.1|	55.8	3e-06	major immediate-early protein [Human herpesvirus 6] >gi|81977684|sp|Q9QJ16.1|IE2_HHV6Z RecName: Full=Immediate-early protein 2; Short=IE2 >gi|5733571|gb|AAD49674.1|AF157706_95 U86 [Human herpesvirus 6B]
Unigene21349_Pythium	gi|121597580|ref|YP_989692.1|	55.8	3e-06	D-alanyl-D-alanine carboxypeptidase family protein [Burkholderia mallei SAVP1] >gi|167002262|ref|ZP_02268052.1| D-alanyl-D-alanine carboxypeptidase family protein [Burkholderia mallei PRL-20] >gi|121225378|gb|ABM48909.1| D-alanyl-D-alanine carboxypeptidase family protein [Burkholderia mallei SAVP1] >gi|243062001|gb|EES44187.1| D-alanyl-D-alanine carboxypeptidase family protein [Burkholderia malle…
Unigene21337_Pythium	gi|294498177|ref|YP_003561877.1|	55.8	3e-06	hypothetical protein BMQ_1411 [Bacillus megaterium QM B1551] >gi|294348114|gb|ADE68443.1| hypothetical protein BMQ_1411 [Bacillus megaterium QM B1551]
Unigene21172_Pythium	gi|70990602|ref|XP_750150.1|	55.8	3e-06	TBC domain protein [Aspergillus fumigatus Af293]
Unigene20922_Pythium	gi|197105745|ref|YP_002131122.1|	55.8	3e-06	rod shape-determining protein MreC [Phenylobacterium zucineum HLK1] >gi|196479165|gb|ACG78693.1| rod shape-determining protein MreC [Phenylobacterium zucineum HLK1]
Unigene20849_Pythium	gi|255943323|ref|XP_002562430.1|	55.5	3e-06	Pc18g06030 [Penicillium chrysogenum Wisconsin 54-1255] >gi|211587163|emb|CAP94827.1| Pc18g06030 [Penicillium chrysogenum Wisconsin 54-1255]
Unigene20834_Pythium	gi|189204738|ref|XP_001938704.1|	55.5	3e-06	cyclin-L2 [Pyrenophora tritici-repentis Pt-1C-BFP] >gi|187985803|gb|EDU51291.1| cyclin-L2 [Pyrenophora tritici-repentis Pt-1C-BFP]
Unigene20822_Pythium	gi|209558773|ref|YP_002285245.1|	55.5	3e-06	Membrane protein oxaA 1 precursor [Streptococcus pyogenes NZ131] >gi|209539974|gb|ACI60550.1| Membrane protein oxaA 1 precursor [Streptococcus pyogenes NZ131]
Unigene20664_Pythium	gi|85711418|ref|ZP_01042477.1|	55.5	3e-06	2OG-Fe(II) oxygenase superfamily protein [Idiomarina baltica OS145] >gi|85694919|gb|EAQ32858.1| 2OG-Fe(II) oxygenase superfamily protein [Idiomarina baltica OS145]
Unigene20634_Pythium	gi|164660728|ref|XP_001731487.1|	55.5	3e-06	hypothetical protein MGL_1670 [Malassezia globosa CBS 7966] >gi|159105387|gb|EDP44273.1| hypothetical protein MGL_1670 [Malassezia globosa CBS 7966]
Unigene2052_Pythium	gi|297562151|ref|YP_003681125.1|	54.3	3e-06	peptidase M20 [Nocardiopsis dassonvillei subsp. dassonvillei DSM 43111] >gi|296846599|gb|ADH68619.1| peptidase M20 [Nocardiopsis dassonvillei subsp. dassonvillei DSM 43111]
Unigene20441_Pythium	gi|294631906|ref|ZP_06710466.1|	55.5	3e-06	LOW QUALITY PROTEIN: fatty acid binding protein [Streptomyces sp. e14] >gi|292835239|gb|EFF93588.1| LOW QUALITY PROTEIN: fatty acid binding protein [Streptomyces sp. e14]
Unigene20334_Pythium	gi|146296113|ref|YP_001179884.1|	55.5	3e-06	cellulose 1,4-beta-cellobiosidase [Caldicellulosiruptor saccharolyticus DSM 8903] >gi|145409689|gb|ABP66693.1| Cellulase., Cellulose 1,4-beta-cellobiosidase [Caldicellulosiruptor saccharolyticus DSM 8903]
Unigene20218_Pythium	gi|294656861|ref|XP_459184.2|	55.1	3e-06	DEHA2D16082p [Debaryomyces hansenii CBS767] >gi|199431797|emb|CAG87355.2| DEHA2D16082p [Debaryomyces hansenii]
Unigene20143_Pythium	gi|213401585|ref|XP_002171565.1|	55.1	3e-06	glucose-6-phosphate/phosphate translocator 1 [Schizosaccharomyces japonicus yFS275] >gi|211999612|gb|EEB05272.1| glucose-6-phosphate/phosphate translocator 1 [Schizosaccharomyces japonicus yFS275]
Unigene2004_Pythium	gi|225849930|ref|YP_002730164.1|	54.3	3e-06	ankyrin domain protein [Persephonella marina EX-H1] >gi|225646598|gb|ACO04784.1| ankyrin domain protein [Persephonella marina EX-H1]
Unigene19724_Pythium	gi|162312083|ref|XP_001713160.1|	55.1	3e-06	diacylglycerol O-acyltransferase Dga1 [Schizosaccharomyces pombe] >gi|47117816|sp|O74850.3|DGA1_SCHPO RecName: Full=Diacylglycerol O-acyltransferase 1; AltName: Full=Diglyceride acyltransferase >gi|157310486|emb|CAE54965.2| diacylglycerol O-acyltransferase Dga1 [Schizosaccharomyces pombe]
Unigene19598_Pythium	gi|294658361|ref|XP_460699.2|	54.7	3e-06	DEHA2F07788p [Debaryomyces hansenii CBS767] >gi|202953073|emb|CAG89038.2| DEHA2F07788p [Debaryomyces hansenii]
Unigene1927_Pythium	gi|77820010|gb|ABB04148.1|	56.6	3e-06	phenylalanine ammonia lyase [Rhodotorula glutinis]
Unigene19201_Pythium	gi|51814277|gb|AAU09476.1|	54.7	3e-06	gp2 [Equid herpesvirus 1]
Unigene19145_Pythium	gi|291437407|ref|ZP_06576797.1|	54.3	3e-06	conserved hypothetical protein [Streptomyces ghanaensis ATCC 14672] >gi|291340302|gb|EFE67258.1| conserved hypothetical protein [Streptomyces ghanaensis ATCC 14672]
Unigene1910_Pythium	gi|253702018|ref|YP_003023207.1|	38.1	3e-06	regulator of chromosome condensation RCC1 [Geobacter sp. M21] >gi|251776868|gb|ACT19449.1| regulator of chromosome condensation RCC1 [Geobacter sp. M21]
Unigene19084_Pythium	gi|225859526|ref|YP_002741036.1|	54.3	3e-06	cell wall surface anchor family protein [Streptococcus pneumoniae 70585] >gi|225721106|gb|ACO16960.1| cell wall surface anchor family protein [Streptococcus pneumoniae 70585]
Unigene19016_Pythium	gi|88810353|ref|ZP_01125610.1|	54.3	3e-06	hypothetical protein NB231_14773 [Nitrococcus mobilis Nb-231] >gi|88791983|gb|EAR23093.1| hypothetical protein NB231_14773 [Nitrococcus mobilis Nb-231]
Unigene18859_Pythium	gi|207340501|gb|EDZ68832.1|	54.3	3e-06	YPL051Wp-like protein [Saccharomyces cerevisiae AWRI1631]
Unigene18701_Pythium	gi|68487922|ref|XP_712178.1|	54.3	3e-06	hypothetical protein CaO19.13959 [Candida albicans SC5314] >gi|68488919|ref|XP_711704.1| hypothetical protein CaO19.6638 [Candida albicans SC5314] >gi|46433025|gb|EAK92482.1| hypothetical protein CaO19.6638 [Candida albicans SC5314] >gi|46433549|gb|EAK92985.1| hypothetical protein CaO19.13959 [Candida albicans SC5314] >gi|238880013|gb|EEQ43651.1| hypothetical protein CAWG_01895 [Candida albicans …
Unigene1862_Pythium	gi|116326827|ref|YP_803364.1|	56.2	3e-06	hypothetical protein TNAV2c_gp141 [Trichoplusia ni ascovirus 2c] >gi|102231835|gb|ABF70658.1| hypothetical protein [Trichoplusia ni ascovirus 2c]
Unigene18428_Pythium	gi|239613199|gb|EEQ90186.1|	31.6	3e-06	cytokinesis protein sepA [Ajellomyces dermatitidis ER-3]
Unigene18276_Pythium	gi|71013606|ref|XP_758642.1|	54.3	3e-06	hypothetical protein UM02495.1 [Ustilago maydis 521] >gi|46098300|gb|EAK83533.1| hypothetical protein UM02495.1 [Ustilago maydis 521]
Unigene18223_Pythium	gi|300100696|gb|EFI92108.1|	54.3	3e-06	hypothetical protein SCHCODRAFT_70973 [Schizophyllum commune H4-8]
Unigene18130_Pythium	gi|11037008|gb|AAG27458.1|AF305694_1	54.3	3e-06	latent nuclear antigen [Human herpesvirus 8]
Unigene18094_Pythium	gi|99077761|emb|CAK18547.1|	54.3	3e-06	cell surface flocculin [Saccharomyces cerevisiae]
Unigene17881_Pythium	gi|227501960|ref|ZP_03932009.1|	54.3	3e-06	Fe-S oxidoreductase [Corynebacterium accolens ATCC 49725] >gi|227077244|gb|EEI15207.1| Fe-S oxidoreductase [Corynebacterium accolens ATCC 49725]
Unigene17804_Pythium	gi|149919617|ref|ZP_01908096.1|	54.3	3e-06	putative outer membrane adhesin like protein [Plesiocystis pacifica SIR-1] >gi|149819560|gb|EDM78988.1| putative outer membrane adhesin like protein [Plesiocystis pacifica SIR-1]
Unigene17785_Pythium	gi|58271338|ref|XP_572825.1|	54.3	3e-06	ribonucleases P/MRP protein subunit [Cryptococcus neoformans var. neoformans JEC21]
Unigene1773_Pythium	gi|238019703|ref|ZP_04600129.1|	57.8	3e-06	hypothetical protein VEIDISOL_01577 [Veillonella dispar ATCC 17748] >gi|237863744|gb|EEP65034.1| hypothetical protein VEIDISOL_01577 [Veillonella dispar ATCC 17748]
Unigene17428_Pythium	gi|13936996|gb|AAK50002.1|	54.3	3e-06	ORF73 [Human herpesvirus 8]
Unigene17401_Pythium	gi|221633719|ref|YP_002522945.1|	54.3	3e-06	putative chromosome segregation protein [Thermomicrobium roseum DSM 5159] >gi|221155554|gb|ACM04681.1| putative chromosome segregation protein [Thermomicrobium roseum DSM 5159]
Unigene17155_Pythium	gi|154295445|ref|XP_001548158.1|	54.3	3e-06	hypothetical protein BC1G_13201 [Botryotinia fuckeliana B05.10] >gi|150844069|gb|EDN19262.1| hypothetical protein BC1G_13201 [Botryotinia fuckeliana B05.10]
Unigene17150_Pythium	gi|254565195|ref|XP_002489708.1|	54.3	3e-06	Putative protein of unknown function, has homology to Staphylococcus aureus nuclease [Pichia pastoris GS115] >gi|238029504|emb|CAY67427.1| Putative protein of unknown function, has homology to Staphylococcus aureus nuclease [Pichia pastoris GS115]
Unigene1701_Pythium	gi|254577807|ref|XP_002494890.1|	57	3e-06	ZYRO0A12100p [Zygosaccharomyces rouxii] >gi|238937779|emb|CAR25957.1| ZYRO0A12100p [Zygosaccharomyces rouxii]
Unigene16394_Pythium	gi|259487910|tpe|CBF86955.1|	54.3	3e-06	TPA: conserved hypothetical protein [Aspergillus nidulans FGSC A4]
Unigene16208_Pythium	gi|189201617|ref|XP_001937145.1|	54.3	3e-06	chitinase 3 [Pyrenophora tritici-repentis Pt-1C-BFP] >gi|187984244|gb|EDU49732.1| chitinase 3 [Pyrenophora tritici-repentis Pt-1C-BFP]
Unigene1601_Pythium	gi|284042247|ref|YP_003392587.1|	54.7	3e-06	plectin [Conexibacter woesei DSM 14684] >gi|283946468|gb|ADB49212.1| plectin [Conexibacter woesei DSM 14684]
Unigene15590_Pythium	gi|300104740|gb|EFI96145.1|	54.3	3e-06	glycoside hydrolase family 16 protein [Schizophyllum commune H4-8]
Unigene15318_Pythium	gi|83779024|gb|ABC47329.1|	54.3	3e-06	cyclophilin B precursor [Orpinomyces sp. PC-2]
Unigene15269_Pythium	gi|126663800|ref|ZP_01734795.1|	54.3	3e-06	hypothetical protein FBBAL38_09972 [Flavobacteria bacterium BAL38] >gi|126624064|gb|EAZ94757.1| hypothetical protein FBBAL38_09972 [Flavobacteria bacterium BAL38]
Unigene15186_Pythium	gi|15809584|gb|AAK61604.1|	54.3	3e-06	annexin XIV-like protein [Aspergillus niger]
Unigene15162_Pythium	gi|71018033|ref|XP_759247.1|	54.3	3e-06	hypothetical protein UM03100.1 [Ustilago maydis 521] >gi|46098658|gb|EAK83891.1| hypothetical protein UM03100.1 [Ustilago maydis 521]
Unigene14750_Pythium	gi|299739328|ref|XP_002910181.1|	54.3	3e-06	ATP-binding cassette [Coprinopsis cinerea okayama7#130] >gi|298403724|gb|EFI26687.1| ATP-binding cassette [Coprinopsis cinerea okayama7#130]
Unigene14165_Pythium	gi|213406295|ref|XP_002173919.1|	54.3	3e-06	phosphatidylinositol kinase Tor2 [Schizosaccharomyces japonicus yFS275] >gi|212001966|gb|EEB07626.1| phosphatidylinositol kinase Tor2 [Schizosaccharomyces japonicus yFS275]
Unigene13766_Pythium	gi|237879876|gb|ACR32208.1|	54.3	3e-06	Hypothetical protein bglu_2g18820 [Burkholderia glumae BGR1]
Unigene13734_Pythium	gi|19068170|gb|AAL40866.1|	54.3	3e-06	calmodulin [Nostoc punctiforme]
Unigene13571_Pythium	gi|293376519|ref|ZP_06622747.1|	54.3	3e-06	conserved hypothetical protein [Turicibacter sp. PC909] >gi|292644745|gb|EFF62827.1| conserved hypothetical protein [Turicibacter sp. PC909]
Unigene13229_Pythium	gi|118472414|ref|YP_890634.1|	54.3	3e-06	transcriptional regulator [Mycobacterium smegmatis str. MC2 155] >gi|118173701|gb|ABK74597.1| transcriptional regulator [Mycobacterium smegmatis str. MC2 155]
Unigene1280_Pythium	gi|254445430|ref|ZP_05058906.1|	54.3	3e-06	hypothetical protein VDG1235_3673 [Verrucomicrobiae bacterium DG1235] >gi|198259738|gb|EDY84046.1| hypothetical protein VDG1235_3673 [Verrucomicrobiae bacterium DG1235]
Unigene12371_Pythium	gi|257060747|ref|YP_003138635.1|	54.3	3e-06	carbonic anhydrase [Cyanothece sp. PCC 8802] >gi|256590913|gb|ACV01800.1| carbonic anhydrase [Cyanothece sp. PCC 8802]
Unigene11961_Pythium	gi|90415616|ref|ZP_01223550.1|	54.3	3e-06	glycosyl hydrolase [marine gamma proteobacterium HTCC2207] >gi|90332939|gb|EAS48109.1| glycosyl hydrolase [marine gamma proteobacterium HTCC2207]
Unigene10891_Pythium	gi|294054895|ref|YP_003548553.1|	54.3	3e-06	Redoxin domain protein [Coraliomargarita akajimensis DSM 45221] >gi|293614228|gb|ADE54383.1| Redoxin domain protein [Coraliomargarita akajimensis DSM 45221]
Unigene10070_Pythium	gi|254585517|ref|XP_002498326.1|	54.3	3e-06	ZYRO0G07612p [Zygosaccharomyces rouxii] >gi|238941220|emb|CAR29393.1| ZYRO0G07612p [Zygosaccharomyces rouxii]
Unigene10002_Pythium	gi|220914187|ref|YP_002489496.1|	54.3	3e-06	Cellulose synthase (UDP-forming) [Arthrobacter chlorophenolicus A6] >gi|219861065|gb|ACL41407.1| Cellulose synthase (UDP-forming) [Arthrobacter chlorophenolicus A6]
Unigene9971_Pythium	gi|49642256|emb|CAH00218.1|	55.1	2e-06	KLLA0D01155p [Kluyveromyces lactis]
Unigene9753_Pythium	gi|213402291|ref|XP_002171918.1|	55.1	2e-06	ubiquitin C-terminal hydrolase ubp14 [Schizosaccharomyces japonicus yFS275] >gi|211999965|gb|EEB05625.1| ubiquitin C-terminal hydrolase ubp14 [Schizosaccharomyces japonicus yFS275]
Unigene9719_Pythium	gi|237748683|ref|ZP_04579163.1|	55.1	2e-06	ribosomal RNA large subunit methyltransferase J [Oxalobacter formigenes OXCC13] >gi|229380045|gb|EEO30136.1| ribosomal RNA large subunit methyltransferase J [Oxalobacter formigenes OXCC13]
Unigene9570_Pythium	gi|261354491|gb|EEY16919.1|	55.1	2e-06	long-chain-fatty-acid-CoA ligase [Verticillium albo-atrum VaMs.102]
Unigene9378_Pythium	gi|74623359|sp|Q96UY2.1|DGT2A_UMBRA	55.1	2e-06	RecName: Full=Diacylglycerol O-acyltransferase 2A; AltName: Full=Diglyceride acyltransferase 2A; AltName: Full=MrDGAT2A >gi|15099959|gb|AAK84179.1|AF391089_1 diacylglycerol acyltransferase type 2A [Umbelopsis ramanniana] >gi|198385875|gb|ACH86255.1| diacylglycerol acyltransferase type 2A [synthetic construct]
Unigene9242_Pythium	gi|50546607|ref|XP_500773.1|	58.9	2e-06	YALI0B11770p [Yarrowia lipolytica] >gi|49646639|emb|CAG83023.1| YALI0B11770p [Yarrowia lipolytica]
Unigene9197_Pythium	gi|126657969|ref|ZP_01729121.1|	58.2	2e-06	hypothetical protein CY0110_05122 [Cyanothece sp. CCY0110] >gi|126620607|gb|EAZ91324.1| hypothetical protein CY0110_05122 [Cyanothece sp. CCY0110]
Unigene9133_Pythium	gi|254586095|ref|XP_002498615.1|	58.2	2e-06	ZYRO0G14608p [Zygosaccharomyces rouxii] >gi|238941509|emb|CAR29682.1| ZYRO0G14608p [Zygosaccharomyces rouxii]
Unigene9128_Pythium	gi|256784109|ref|ZP_05522540.1|	43.5	2e-06	secreted protein [Streptomyces lividans TK24]
Unigene9127_Pythium	gi|19113482|ref|NP_596690.1|	56.6	2e-06	sequence orphan [Schizosaccharomyces pombe] >gi|74582853|sp|O94317.1|YH5D_SCHPO RecName: Full=Uncharacterized serine-rich protein C215.13; Flags: Precursor >gi|3873550|emb|CAA22127.1| sequence orphan [Schizosaccharomyces pombe]
Unigene8968_Pythium	gi|289772048|ref|ZP_06531426.1|	51.6	2e-06	bi-functional protein secreted alpha-amylase/dextrinase [Streptomyces lividans TK24] >gi|289702247|gb|EFD69676.1| bi-functional protein secreted alpha-amylase/dextrinase [Streptomyces lividans TK24]
Unigene8945_Pythium	gi|30526291|gb|AAP32203.1|	55.8	2e-06	latency associated nuclear antigen [Saimiriine herpesvirus 2]
Unigene8796_Pythium	gi|238883813|gb|EEQ47451.1|	57	2e-06	predicted protein [Candida albicans WO-1]
Unigene8691_Pythium	gi|259147278|emb|CAY80531.1|	57.4	2e-06	Muc1p [Saccharomyces cerevisiae EC1118]
Unigene8659_Pythium	gi|146296620|ref|YP_001180391.1|	56.6	2e-06	ribonuclease III [Caldicellulosiruptor saccharolyticus DSM 8903] >gi|145410196|gb|ABP67200.1| Ribonuclease III [Caldicellulosiruptor saccharolyticus DSM 8903]
Unigene8611_Pythium	gi|285002277|ref|YP_003422341.1|	30.8	2e-06	capsid protein [Pseudaletia unipuncta granulovirus] >gi|197343537|gb|ACH69352.1| capsid protein [Pseudaletia unipuncta granulovirus]
Unigene8417_Pythium	gi|213404872|ref|XP_002173208.1|	56.2	2e-06	predicted protein [Schizosaccharomyces japonicus yFS275] >gi|212001255|gb|EEB06915.1| predicted protein [Schizosaccharomyces japonicus yFS275]
Unigene8410_Pythium	gi|143345189|sp|A1CTL8.1|MAK5_ASPCL	57	2e-06	RecName: Full=ATP-dependent RNA helicase mak5
Unigene8336_Pythium	gi|226293341|gb|EEH48761.1|	55.5	2e-06	UDP-galactose transporter [Paracoccidioides brasiliensis Pb18]
Unigene8232_Pythium	gi|68465402|ref|XP_723400.1|	57	2e-06	hypothetical protein CaO19.12372 [Candida albicans SC5314] >gi|46445432|gb|EAL04701.1| hypothetical protein CaO19.12372 [Candida albicans SC5314]
Unigene8197_Pythium	gi|170088024|ref|XP_001875235.1|	55.1	2e-06	predicted protein [Laccaria bicolor S238N-H82] >gi|164650435|gb|EDR14676.1| predicted protein [Laccaria bicolor S238N-H82]
Unigene8146_Pythium	gi|34809534|gb|AAQ82688.1|	58.2	2e-06	Epa4p [Candida glabrata]
Unigene8049_Pythium	gi|118498184|ref|YP_899234.1|	57.4	2e-06	NAD/FAD-dependent oxidoreductase [Francisella tularensis subsp. novicida U112]
Unigene8_Pythium	gi|9845307|ref|NP_064121.1|	56.2	2e-06	pr5 [Murid herpesvirus 2] >gi|9800242|gb|AAF99116.1|AF232689_7 pr5 [rat cytomegalovirus Maastricht]
Unigene7864_Pythium	gi|210075511|ref|XP_501872.2|	57.4	2e-06	YALI0C15532p [Yarrowia lipolytica] >gi|199425283|emb|CAG82185.2| YALI0C15532p [Yarrowia lipolytica]
Unigene7723_Pythium	gi|284047317|ref|YP_003397657.1|	58.2	2e-06	helicase domain protein [Conexibacter woesei DSM 14684] >gi|283951538|gb|ADB54282.1| helicase domain protein [Conexibacter woesei DSM 14684]
Unigene7684_Pythium	gi|28394451|gb|AAM08678.1|	57.4	2e-06	25D9-5p [Aspergillus fumigatus]
Unigene7663_Pythium	gi|295703528|ref|YP_003596603.1|	57.4	2e-06	hypothetical protein BMD_1392 [Bacillus megaterium DSM319] >gi|294801187|gb|ADF38253.1| hypothetical protein BMD_1392 [Bacillus megaterium DSM319]
Unigene7637_Pythium	gi|289615976|emb|CBI57327.1|	55.8	2e-06	unnamed protein product [Sordaria macrospora]
Unigene7620_Pythium	gi|297192617|ref|ZP_06910015.1|	56.2	2e-06	bifunctional GMP synthase/glutamine amidotransferase [Streptomyces pristinaespiralis ATCC 25486] >gi|297151442|gb|EFH31171.1| bifunctional GMP synthase/glutamine amidotransferase [Streptomyces pristinaespiralis ATCC 25486]
Unigene7570_Pythium	gi|121597786|ref|YP_989785.1|	57.4	2e-06	polyketide synthase [Burkholderia mallei SAVP1] >gi|121225584|gb|ABM49115.1| polyketide synthase [Burkholderia mallei SAVP1]
Unigene753_Pythium	gi|125486|sp|P27966.1|RMIL_AVEVR	55.1	2e-06	RecName: Full=Serine/threonine-protein kinase-transforming protein Rmil >gi|210081|gb|AAA42549.1| Rmil [Rous-associated virus type 1]
Unigene7489_Pythium	gi|294628793|ref|ZP_06707353.1|	57.8	2e-06	glutamate synthase large subunit [Streptomyces sp. e14] >gi|292832126|gb|EFF90475.1| glutamate synthase large subunit [Streptomyces sp. e14]
Unigene7434_Pythium	gi|225859526|ref|YP_002741036.1|	44.7	2e-06	cell wall surface anchor family protein [Streptococcus pneumoniae 70585] >gi|225721106|gb|ACO16960.1| cell wall surface anchor family protein [Streptococcus pneumoniae 70585]
Unigene7316_Pythium	gi|50554371|ref|XP_504594.1|	55.5	2e-06	YALI0E30547p [Yarrowia lipolytica] >gi|49650463|emb|CAG80198.1| YALI0E30547p [Yarrowia lipolytica]
Unigene7168_Pythium	gi|71006266|ref|XP_757799.1|	56.6	2e-06	hypothetical protein UM01652.1 [Ustilago maydis 521] >gi|46097200|gb|EAK82433.1| hypothetical protein UM01652.1 [Ustilago maydis 521]
Unigene7154_Pythium	gi|85091060|ref|XP_958717.1|	56.2	2e-06	hypothetical protein NCU09651 [Neurospora crassa OR74A] >gi|28920099|gb|EAA29481.1| predicted protein [Neurospora crassa OR74A]
Unigene7147_Pythium	gi|119493201|ref|ZP_01624076.1|	40.8	2e-06	Methyltransferase FkbM [Lyngbya sp. PCC 8106] >gi|119452766|gb|EAW33943.1| Methyltransferase FkbM [Lyngbya sp. PCC 8106]
Unigene7122_Pythium	gi|77820010|gb|ABB04148.1|	57.8	2e-06	phenylalanine ammonia lyase [Rhodotorula glutinis]
Unigene710_Pythium	gi|213408563|ref|XP_002175052.1|	57.4	2e-06	DUF1682 family protein [Schizosaccharomyces japonicus yFS275] >gi|212003099|gb|EEB08759.1| DUF1682 family protein [Schizosaccharomyces japonicus yFS275]
Unigene6682_Pythium	gi|294632594|ref|ZP_06711154.1|	55.1	2e-06	non-ribosomal peptide synthetase MxaA [Streptomyces sp. e14] >gi|292835927|gb|EFF94276.1| non-ribosomal peptide synthetase MxaA [Streptomyces sp. e14]
Unigene6639_Pythium	gi|77411051|ref|ZP_00787405.1|	56.6	2e-06	cell wall surface anchor family protein [Streptococcus agalactiae CJB111] >gi|77162874|gb|EAO73831.1| cell wall surface anchor family protein [Streptococcus agalactiae CJB111]
Unigene6615_Pythium	gi|238878558|gb|EEQ42196.1|	57.4	2e-06	conserved hypothetical protein [Candida albicans WO-1]
Unigene6325_Pythium	gi|255720400|ref|XP_002556480.1|	57.4	2e-06	KLTH0H14366p [Lachancea thermotolerans] >gi|238942446|emb|CAR30618.1| KLTH0H14366p [Lachancea thermotolerans]
Unigene6246_Pythium	gi|290961781|ref|YP_003492963.1|	58.2	2e-06	putative phosphoribosyltransferase [Streptomyces scabiei 87.22] >gi|260651307|emb|CBG74429.1| putative phosphoribosyltransferase [Streptomyces scabiei 87.22]
Unigene6053_Pythium	gi|148657454|ref|YP_001277659.1|	58.2	2e-06	TadE family protein [Roseiflexus sp. RS-1] >gi|148569564|gb|ABQ91709.1| TadE family protein [Roseiflexus sp. RS-1]
Unigene5991_Pythium	gi|145607267|ref|XP_361644.2|	56.6	2e-06	hypothetical protein MGG_04118 [Magnaporthe oryzae 70-15] >gi|145014853|gb|EDJ99421.1| hypothetical protein MGG_04118 [Magnaporthe grisea 70-15]
Unigene5923_Pythium	gi|169606744|ref|XP_001796792.1|	55.8	2e-06	hypothetical protein SNOG_06420 [Phaeosphaeria nodorum SN15] >gi|111065131|gb|EAT86251.1| hypothetical protein SNOG_06420 [Phaeosphaeria nodorum SN15]
Unigene5919_Pythium	gi|210075511|ref|XP_501872.2|	55.5	2e-06	YALI0C15532p [Yarrowia lipolytica] >gi|199425283|emb|CAG82185.2| YALI0C15532p [Yarrowia lipolytica]
Unigene5910_Pythium	gi|121715224|ref|XP_001275221.1|	56.2	2e-06	DUF907 domain protein [Aspergillus clavatus NRRL 1] >gi|119403378|gb|EAW13795.1| DUF907 domain protein [Aspergillus clavatus NRRL 1]
Unigene5871_Pythium	gi|34809533|gb|AAQ82687.1|	58.5	2e-06	Epa5p [Candida glabrata]
Unigene587_Pythium	gi|254569856|ref|XP_002492038.1|	59.3	2e-06	JmjC domain family histone demethylase [Pichia pastoris GS115] >gi|238031835|emb|CAY69758.1| JmjC domain family histone demethylase [Pichia pastoris GS115]
Unigene5740_Pythium	gi|225859526|ref|YP_002741036.1|	58.2	2e-06	cell wall surface anchor family protein [Streptococcus pneumoniae 70585] >gi|225721106|gb|ACO16960.1| cell wall surface anchor family protein [Streptococcus pneumoniae 70585]
Unigene5678_Pythium	gi|284042247|ref|YP_003392587.1|	55.8	2e-06	plectin [Conexibacter woesei DSM 14684] >gi|283946468|gb|ADB49212.1| plectin [Conexibacter woesei DSM 14684]
Unigene5636_Pythium	gi|149023789|ref|ZP_01836250.1|	58.5	2e-06	hypothetical protein CGSSp23BS72_01442 [Streptococcus pneumoniae SP23-BS72] >gi|147929585|gb|EDK80578.1| hypothetical protein CGSSp23BS72_01442 [Streptococcus pneumoniae SP23-BS72]
Unigene5623_Pythium	gi|164428805|ref|XP_956376.2|	58.5	2e-06	pre-mRNA splicing factor cwc22 [Neurospora crassa OR74A] >gi|157072288|gb|EAA27140.2| pre-mRNA splicing factor cwc22 [Neurospora crassa OR74A]
Unigene5593_Pythium	gi|170089747|ref|XP_001876096.1|	40.8	2e-06	predicted protein [Laccaria bicolor S238N-H82] >gi|164649356|gb|EDR13598.1| predicted protein [Laccaria bicolor S238N-H82]
Unigene5559_Pythium	gi|189219809|ref|YP_001940450.1|	54.7	2e-06	High-affinity nickel transporter [Methylacidiphilum infernorum V4] >gi|189186667|gb|ACD83852.1| High-affinity nickel transporter [Methylacidiphilum infernorum V4]
Unigene5433_Pythium	gi|261203931|ref|XP_002629179.1|	57.8	2e-06	PA and RING finger domain-containing protein [Ajellomyces dermatitidis SLH14081] >gi|239586964|gb|EEQ69607.1| PA and RING finger domain-containing protein [Ajellomyces dermatitidis SLH14081]
Unigene5350_Pythium	gi|296411188|ref|XP_002835316.1|	55.8	2e-06	hypothetical protein [Tuber melanosporum Mel28] >gi|295629093|emb|CAZ79473.1| unnamed protein product [Tuber melanosporum]
Unigene5331_Pythium	gi|242213135|ref|XP_002472397.1|	57.8	2e-06	predicted protein [Postia placenta Mad-698-R] >gi|220728473|gb|EED82366.1| predicted protein [Postia placenta Mad-698-R]
Unigene5311_Pythium	gi|77820010|gb|ABB04148.1|	57.4	2e-06	phenylalanine ammonia lyase [Rhodotorula glutinis]
Unigene5057_Pythium	gi|300864928|ref|ZP_07109770.1|	55.1	2e-06	cytochrome P450 [Oscillatoria sp. PCC 6506] >gi|300337070|emb|CBN54920.1| cytochrome P450 [Oscillatoria sp. PCC 6506]
Unigene4833_Pythium	gi|255931975|ref|XP_002557544.1|	55.1	2e-06	Pc12g07080 [Penicillium chrysogenum Wisconsin 54-1255] >gi|211582163|emb|CAP80335.1| Pc12g07080 [Penicillium chrysogenum Wisconsin 54-1255]
Unigene4805_Pythium	gi|12718307|emb|CAC28658.1|	57.8	2e-06	related to WERNER SYNDROME HELICASE [Neurospora crassa]
Unigene4728_Pythium	gi|258578215|ref|XP_002543289.1|	38.9	2e-06	potential translation-regulating helicase [Uncinocarpus reesii 1704] >gi|237903555|gb|EEP77956.1| potential translation-regulating helicase [Uncinocarpus reesii 1704]
Unigene4570_Pythium	gi|151944572|gb|EDN62850.1|	55.5	2e-06	a-agglutinin anchorage subunit [Saccharomyces cerevisiae YJM789]
Unigene4518_Pythium	gi|6324467|ref|NP_014536.1|	59.3	2e-06	Partially redundant sensor-transducer of the stress-activated PKC1-MPK1 signaling pathway involved in maintenance of cell wall integrity; involved in the response to heat shock and other stressors; regulates 1,3-beta-glucan synthesis [Saccharomyces cerevisiae S288c] >gi|26401288|sp|Q12215.1|WSC3_YEAST RecName: Full=Cell wall integrity and stress response component 3; Flags: Precursor >gi|663247|e…
Unigene4505_Pythium	gi|189200721|ref|XP_001936697.1|	45.1	2e-06	sucrose-6-phosphate hydrolase [Pyrenophora tritici-repentis Pt-1C-BFP] >gi|187983796|gb|EDU49284.1| sucrose-6-phosphate hydrolase [Pyrenophora tritici-repentis Pt-1C-BFP]
Unigene4300_Pythium	gi|213403914|ref|XP_002172729.1|	54.7	2e-06	RNA 3'-terminal phosphate cyclase [Schizosaccharomyces japonicus yFS275] >gi|212000776|gb|EEB06436.1| RNA 3'-terminal phosphate cyclase [Schizosaccharomyces japonicus yFS275]
Unigene4285_Pythium	gi|299751546|ref|XP_001830338.2|	55.1	2e-06	integral membrane family protein [Coprinopsis cinerea okayama7#130] >gi|298409423|gb|EAU91485.2| integral membrane family protein [Coprinopsis cinerea okayama7#130]
Unigene4044_Pythium	gi|256732856|gb|EEU46204.1|	58.2	2e-06	hypothetical protein NECHADRAFT_79485 [Nectria haematococca mpVI 77-13-4]
Unigene3841_Pythium	gi|83644072|ref|YP_432507.1|	55.1	2e-06	pre-peptidase C-terminal domain-containing protein [Hahella chejuensis KCTC 2396] >gi|83632115|gb|ABC28082.1| protein containing bacterial pre-peptidase C-terminal domain [Hahella chejuensis KCTC 2396]
Unigene3658_Pythium	gi|6707668|sp|O74431.1|ATC9_SCHPO	55.1	2e-06	RecName: Full=Probable cation-transporting ATPase C1672.11c
Unigene3618_Pythium	gi|304273|gb|AAA20074.1|	37.7	2e-06	cAMP-dependent protein kinase [Blastocladiella emersonii] >gi|740974|prf||2006250A cAMP-dependent protein kinase
Unigene3456_Pythium	gi|27348769|dbj|BAC45786.1|	55.1	2e-06	blr0521 [Bradyrhizobium japonicum USDA 110]
Unigene3180_Pythium	gi|299738408|ref|XP_001838336.2|	54.7	2e-06	hypothetical protein CC1G_04780 [Coprinopsis cinerea okayama7#130] >gi|298403294|gb|EAU83524.2| hypothetical protein CC1G_04780 [Coprinopsis cinerea okayama7#130]
Unigene3153_Pythium	gi|261358848|gb|EEY21276.1|	43.5	2e-06	Rab9 effector protein with Kelch motifs [Verticillium albo-atrum VaMs.102]
Unigene3003_Pythium	gi|255727550|ref|XP_002548701.1|	54.7	2e-06	predicted protein [Candida tropicalis MYA-3404] >gi|240134625|gb|EER34180.1| predicted protein [Candida tropicalis MYA-3404]
Unigene2880_Pythium	gi|240279264|gb|EER42769.1|	41.2	2e-06	DEAD helicase superfamily protein [Ajellomyces capsulatus H143]
Unigene268_Pythium	gi|59799049|sp|Q6S6W0.1|GP2_EHV1V	55.1	2e-06	RecName: Full=Glycoprotein gp2; AltName: Full=Glycoprotein X; Short=GpX; Flags: Precursor >gi|42795202|gb|AAS45959.1| envelope glycoprotein [Equid herpesvirus 1]
Unigene2651_Pythium	gi|259147278|emb|CAY80531.1|	57.4	2e-06	Muc1p [Saccharomyces cerevisiae EC1118]
Unigene2588_Pythium	gi|256807735|gb|ACV30151.1|	57	2e-06	E2 [Human papillomavirus]
Unigene2529_Pythium	gi|254187134|ref|ZP_04893649.1|	56.2	2e-06	ribose ABC transporter, ATP-binding protein [Burkholderia pseudomallei Pasteur 52237] >gi|157934817|gb|EDO90487.1| ribose ABC transporter, ATP-binding protein [Burkholderia pseudomallei Pasteur 52237]
Unigene2484_Pythium	gi|213405203|ref|XP_002173373.1|	54.7	2e-06	SNARE sec71 [Schizosaccharomyces japonicus yFS275] >gi|212001420|gb|EEB07080.1| SNARE sec71 [Schizosaccharomyces japonicus yFS275]
Unigene23600_Pythium	gi|238059236|ref|ZP_04603945.1|	58.2	2e-06	LOW QUALITY PROTEIN: polyketide synthase [Micromonospora sp. ATCC 39149] >gi|237881047|gb|EEP69875.1| LOW QUALITY PROTEIN: polyketide synthase [Micromonospora sp. ATCC 39149]
Unigene2358_Pythium	gi|17221114|gb|AAK61484.1|	58.2	2e-06	glycoprotein gp2 [Equid herpesvirus 1]
Unigene23407_Pythium	gi|49642295|emb|CAH00257.1|	57.8	2e-06	KLLA0D02090p [Kluyveromyces lactis]
Unigene23354_Pythium	gi|291184988|gb|EFE40490.1|	57.8	2e-06	hypothetical protein TRV_04781 [Trichophyton verrucosum HKI 0517]
Unigene23350_Pythium	gi|255713376|ref|XP_002552970.1|	57.8	2e-06	KLTH0D05698p [Lachancea thermotolerans] >gi|238934350|emb|CAR22532.1| KLTH0D05698p [Lachancea thermotolerans]
Unigene23345_Pythium	gi|289615285|emb|CBI58052.1|	57.8	2e-06	putative SMC4/CSM1 protein [Sordaria macrospora]
Unigene23132_Pythium	gi|217423020|ref|ZP_03454522.1|	58.2	2e-06	conserved hypothetical protein [Burkholderia pseudomallei 576] >gi|217393928|gb|EEC33948.1| conserved hypothetical protein [Burkholderia pseudomallei 576]
Unigene22968_Pythium	gi|145252414|ref|XP_001397720.1|	57.8	2e-06	hypothetical protein An16g04090 [Aspergillus niger] >gi|134083270|emb|CAK42881.1| unnamed protein product [Aspergillus niger]
Unigene22945_Pythium	gi|189502738|ref|YP_001958455.1|	57.8	2e-06	hypothetical protein Aasi_1435 [Candidatus Amoebophilus asiaticus 5a2] >gi|189498179|gb|ACE06726.1| hypothetical protein Aasi_1435 [Candidatus Amoebophilus asiaticus 5a2]
Unigene22898_Pythium	gi|294498177|ref|YP_003561877.1|	57.8	2e-06	hypothetical protein BMQ_1411 [Bacillus megaterium QM B1551] >gi|294348114|gb|ADE68443.1| hypothetical protein BMQ_1411 [Bacillus megaterium QM B1551]
Unigene22880_Pythium	gi|299753837|ref|XP_001833563.2|	57.8	2e-06	myosin 5 [Coprinopsis cinerea okayama7#130] >gi|298410485|gb|EAU88108.2| myosin 5 [Coprinopsis cinerea okayama7#130]
Unigene22852_Pythium	gi|300952517|ref|ZP_07166307.1|	57.4	2e-06	chromosome segregation ATPase-like protein [Arthrospira sp. PCC 8005]
Unigene22849_Pythium	gi|221232510|ref|YP_002511663.1|	45.8	2e-06	cell wall surface anchored protein [Streptococcus pneumoniae ATCC 700669] >gi|220674971|emb|CAR69548.1| cell wall surface anchored protein [Streptococcus pneumoniae ATCC 700669]
Unigene228_Pythium	gi|115531836|ref|YP_784362.1|	57.8	2e-06	hypothetical protein CRV172 [Crocodilepox virus] >gi|115521189|gb|ABJ09063.1| hypothetical protein CRV172 [Crocodilepox virus]
Unigene22761_Pythium	gi|25011571|ref|NP_735966.1|	57.4	2e-06	cell wall surface anchor family protein [Streptococcus agalactiae NEM316] >gi|24413110|emb|CAD47188.1| Unknown [Streptococcus agalactiae NEM316]
Unigene22709_Pythium	gi|294498177|ref|YP_003561877.1|	57.4	2e-06	hypothetical protein BMQ_1411 [Bacillus megaterium QM B1551] >gi|294348114|gb|ADE68443.1| hypothetical protein BMQ_1411 [Bacillus megaterium QM B1551]
Unigene22570_Pythium	gi|254577807|ref|XP_002494890.1|	40.4	2e-06	ZYRO0A12100p [Zygosaccharomyces rouxii] >gi|238937779|emb|CAR25957.1| ZYRO0A12100p [Zygosaccharomyces rouxii]
Unigene22452_Pythium	gi|225562916|gb|EEH11195.1|	57	2e-06	pre-mRNA-splicing factor cwc22 [Ajellomyces capsulatus G186AR]
Unigene22421_Pythium	gi|158330810|dbj|BAF88295.1|	57	2e-06	uncharacterized conserved protein [Azorhizobium caulinodans ORS 571]
Unigene22363_Pythium	gi|238882219|gb|EEQ45857.1|	57.4	2e-06	folylpolyglutamate synthase [Candida albicans WO-1]
Unigene2227_Pythium	gi|225677675|gb|EEH15959.1|	54.7	2e-06	phosphatase 2c [Paracoccidioides brasiliensis Pb03]
Unigene22268_Pythium	gi|75763280|ref|ZP_00743030.1|	57	2e-06	Cysteine-rich protein [Bacillus thuringiensis serovar israelensis ATCC 35646] >gi|74489232|gb|EAO52698.1| Cysteine-rich protein [Bacillus thuringiensis serovar israelensis ATCC 35646]
Unigene22267_Pythium	gi|182684720|ref|YP_001836467.1|	57	2e-06	cell wall surface anchor family protein [Streptococcus pneumoniae CGSP14] >gi|182630054|gb|ACB91002.1| cell wall surface anchor family protein [Streptococcus pneumoniae CGSP14]
Unigene22225_Pythium	gi|156064969|ref|XP_001598406.1|	57	2e-06	hypothetical protein SS1G_00495 [Sclerotinia sclerotiorum 1980] >gi|154691354|gb|EDN91092.1| hypothetical protein SS1G_00495 [Sclerotinia sclerotiorum 1980]
Unigene22192_Pythium	gi|28950040|emb|CAD70795.1|	57.4	2e-06	probable protein phosphatase 2C [Neurospora crassa]
Unigene22186_Pythium	gi|219670491|ref|YP_002460926.1|	57.4	2e-06	glycoside hydrolase family 18 [Desulfitobacterium hafniense DCB-2] >gi|219540751|gb|ACL22490.1| glycoside hydrolase family 18 [Desulfitobacterium hafniense DCB-2]
Unigene22181_Pythium	gi|42780655|ref|NP_977902.1|	57.4	2e-06	hypothetical protein BCE_1580 [Bacillus cereus ATCC 10987] >gi|42736575|gb|AAS40510.1| hypothetical protein BCE_1580 [Bacillus cereus ATCC 10987]
Unigene22177_Pythium	gi|256824596|ref|YP_003148556.1|	57	2e-06	hypothetical protein Ksed_07320 [Kytococcus sedentarius DSM 20547] >gi|256687989|gb|ACV05791.1| hypothetical protein Ksed_07320 [Kytococcus sedentarius DSM 20547]
Unigene21997_Pythium	gi|115298550|ref|YP_762403.1|	57	2e-06	64.6 kDa [Spodoptera frugiperda ascovirus 1a] >gi|114416817|emb|CAL44648.1| 64.6 kDa [Spodoptera frugiperda ascovirus 1a]
Unigene21941_Pythium	gi|76818066|ref|YP_337520.1|	56.6	2e-06	200 kDa antigen p200, putative [Burkholderia pseudomallei 1710b] >gi|76582539|gb|ABA52013.1| 200 kDa antigen p200, putative [Burkholderia pseudomallei 1710b]
Unigene21883_Pythium	gi|254385169|ref|ZP_05000501.1|	57	2e-06	aldehyde dehydrogenase [Streptomyces sp. Mg1] >gi|194344046|gb|EDX25012.1| aldehyde dehydrogenase [Streptomyces sp. Mg1]
Unigene21872_Pythium	gi|86156673|ref|YP_463458.1|	57	2e-06	LigA [Anaeromyxobacter dehalogenans 2CP-C] >gi|85773184|gb|ABC80021.1| LigA [Anaeromyxobacter dehalogenans 2CP-C]
Unigene21804_Pythium	gi|289617737|emb|CBI61460.1|	57	2e-06	unnamed protein product [Sordaria macrospora]
Unigene21739_Pythium	gi|110631437|gb|ABG81064.1|	56.6	2e-06	immunoglobulin A1 protease precursor [Haemophilus influenzae]
Unigene21679_Pythium	gi|137686|sp|P26545.1|VE2_HPV5B	56.6	2e-06	RecName: Full=Regulatory protein E2 >gi|222401|dbj|BAA14295.1| E2 protein [Human papillomavirus type 5b]
Unigene21415_Pythium	gi|1263021|gb|AAA96959.1|	56.2	2e-06	M protein [Streptococcus pyogenes]
Unigene21373_Pythium	gi|76810117|ref|YP_333946.1|	56.6	2e-06	hypothetical protein BURPS1710b_2554 [Burkholderia pseudomallei 1710b] >gi|76579570|gb|ABA49045.1| hypothetical protein BURPS1710b_2554 [Burkholderia pseudomallei 1710b]
Unigene2137_Pythium	gi|170098024|ref|XP_001880231.1|	57.8	2e-06	predicted protein [Laccaria bicolor S238N-H82] >gi|164644669|gb|EDR08918.1| predicted protein [Laccaria bicolor S238N-H82]
Unigene21310_Pythium	gi|299745186|ref|XP_002910884.1|	56.6	2e-06	CbxX/CfqX family protein [Coprinopsis cinerea okayama7#130] >gi|298406472|gb|EFI27390.1| CbxX/CfqX family protein [Coprinopsis cinerea okayama7#130]
Unigene21165_Pythium	gi|74690878|sp|Q6FQ83.1|BUR1_CANGA	56.2	2e-06	RecName: Full=Serine/threonine-protein kinase BUR1
Unigene21121_Pythium	gi|260946253|ref|XP_002617424.1|	56.2	2e-06	hypothetical protein CLUG_02868 [Clavispora lusitaniae ATCC 42720] >gi|238849278|gb|EEQ38742.1| hypothetical protein CLUG_02868 [Clavispora lusitaniae ATCC 42720]
Unigene21077_Pythium	gi|301633971|gb|ADK79398.1|	56.6	2e-06	DNA photolyase FAD-binding protein [Spirochaeta smaragdinae DSM 11293]
Unigene2102_Pythium	gi|171319332|ref|ZP_02908443.1|	56.6	2e-06	conserved hypothetical protein [Burkholderia ambifaria MEX-5] >gi|171095439|gb|EDT40409.1| conserved hypothetical protein [Burkholderia ambifaria MEX-5]
Unigene20967_Pythium	gi|300109971|gb|EFJ01373.1|	56.2	2e-06	hypothetical protein SCHCODRAFT_66281 [Schizophyllum commune H4-8]
Unigene20876_Pythium	gi|70986270|ref|XP_748629.1|	55.8	2e-06	MYND domain protein [Aspergillus fumigatus Af293]
Unigene20872_Pythium	gi|294633846|ref|ZP_06712403.1|	55.8	2e-06	LOW QUALITY PROTEIN: pyruvate carboxylase [Streptomyces sp. e14] >gi|292830098|gb|EFF88450.1| LOW QUALITY PROTEIN: pyruvate carboxylase [Streptomyces sp. e14]
Unigene20866_Pythium	gi|256675180|ref|ZP_05485491.1|	56.2	2e-06	diaminopimelate decarboxylase [Streptomyces sp. SPB78]
Unigene20773_Pythium	gi|549242|sp|P36787.1|VE2_HPV25	56.2	2e-06	RecName: Full=Regulatory protein E2 >gi|396952|emb|CAA52527.1| early protein [Human papillomavirus type 25]
Unigene20690_Pythium	gi|34809533|gb|AAQ82687.1|	55.8	2e-06	Epa5p [Candida glabrata]
Unigene20641_Pythium	gi|284042247|ref|YP_003392587.1|	55.8	2e-06	plectin [Conexibacter woesei DSM 14684] >gi|283946468|gb|ADB49212.1| plectin [Conexibacter woesei DSM 14684]
Unigene20601_Pythium	gi|4996073|dbj|BAA78306.1|	55.8	2e-06	U86 [Human herpesvirus 6B]
Unigene206_Pythium	gi|88705336|ref|ZP_01103047.1|	55.1	2e-06	Amino-acid acetyltransferase [Congregibacter litoralis KT71] >gi|88700426|gb|EAQ97534.1| Amino-acid acetyltransferase [Congregibacter litoralis KT71]
Unigene20567_Pythium	gi|162450187|ref|YP_001612554.1|	56.2	2e-06	pseudogene [Sorangium cellulosum 'So ce 56'] >gi|161160769|emb|CAN92074.1| pseudogene [Sorangium cellulosum 'So ce 56']
Unigene20515_Pythium	gi|213407264|ref|XP_002174403.1|	56.2	2e-06	endoplasmic reticulum protein [Schizosaccharomyces japonicus yFS275] >gi|212002450|gb|EEB08110.1| endoplasmic reticulum protein [Schizosaccharomyces japonicus yFS275]
Unigene20483_Pythium	gi|299537524|ref|ZP_07050818.1|	55.8	2e-06	Uncharacterized membrane protein, possible permease [Lysinibacillus fusiformis ZC1] >gi|298727085|gb|EFI67666.1| Uncharacterized membrane protein, possible permease [Lysinibacillus fusiformis ZC1]
Unigene20452_Pythium	gi|159896998|ref|YP_001543245.1|	55.8	2e-06	expression regulator [Herpetosiphon aurantiacus ATCC 23779] >gi|159890037|gb|ABX03117.1| expression regulator [Herpetosiphon aurantiacus ATCC 23779]
Unigene20343_Pythium	gi|238483485|ref|XP_002372981.1|	55.8	2e-06	mRNA cleavage and polyadenylation specificity factor complex subunit [Aspergillus flavus NRRL3357] >gi|110283026|sp|Q2URI6.1|YTH1_ASPOR RecName: Full=mRNA 3'-end-processing protein yth1 >gi|220701031|gb|EED57369.1| mRNA cleavage and polyadenylation specificity factor complex subunit [Aspergillus flavus NRRL3357]
Unigene20261_Pythium	gi|110633478|ref|YP_673686.1|	55.5	2e-06	hypothetical protein Meso_1125 [Mesorhizobium sp. BNC1] >gi|110284462|gb|ABG62521.1| conserved hypothetical protein [Chelativorans sp. BNC1]
Unigene19949_Pythium	gi|189205723|ref|XP_001939196.1|	55.8	2e-06	transmembrane emp24 domain containing protein 2 precursor [Pyrenophora tritici-repentis Pt-1C-BFP] >gi|187975289|gb|EDU41915.1| transmembrane emp24 domain containing protein 2 precursor [Pyrenophora tritici-repentis Pt-1C-BFP]
Unigene19745_Pythium	gi|294498177|ref|YP_003561877.1|	55.5	2e-06	hypothetical protein BMQ_1411 [Bacillus megaterium QM B1551] >gi|294348114|gb|ADE68443.1| hypothetical protein BMQ_1411 [Bacillus megaterium QM B1551]
Unigene19672_Pythium	gi|296447999|ref|ZP_06889905.1|	55.1	2e-06	transcriptional regulator, CarD family [Methylosinus trichosporium OB3b] >gi|296254509|gb|EFH01630.1| transcriptional regulator, CarD family [Methylosinus trichosporium OB3b]
Unigene19564_Pythium	gi|296804048|ref|XP_002842876.1|	55.1	2e-06	Ab1-133 [Arthroderma otae CBS 113480] >gi|238845478|gb|EEQ35140.1| Ab1-133 [Microsporum canis CBS 113480]
Unigene19560_Pythium	gi|116326827|ref|YP_803364.1|	55.5	2e-06	hypothetical protein TNAV2c_gp141 [Trichoplusia ni ascovirus 2c] >gi|102231835|gb|ABF70658.1| hypothetical protein [Trichoplusia ni ascovirus 2c]
Unigene19376_Pythium	gi|291184279|gb|EFE39826.1|	55.5	2e-06	conserved hypothetical protein [Trichophyton verrucosum HKI 0517]
Unigene19357_Pythium	gi|111223813|ref|YP_714607.1|	55.5	2e-06	putative serine-threonine protein kinase [Frankia alni ACN14a] >gi|111151345|emb|CAJ63058.1| putative serine-threonine protein kinase [Frankia alni ACN14a]
Unigene19245_Pythium	gi|294498177|ref|YP_003561877.1|	55.1	2e-06	hypothetical protein BMQ_1411 [Bacillus megaterium QM B1551] >gi|294348114|gb|ADE68443.1| hypothetical protein BMQ_1411 [Bacillus megaterium QM B1551]
Unigene19056_Pythium	gi|256270295|gb|EEU05508.1|	54.7	2e-06	Cyc8p [Saccharomyces cerevisiae JAY291]
Unigene19047_Pythium	gi|3293534|gb|AAC25761.1|	55.1	2e-06	gentisate 1,2-dioxygenase [Haloferax sp. D1227]
Unigene19033_Pythium	gi|189199318|ref|XP_001935996.1|	55.1	2e-06	serine/threonine-protein kinase GIN4 [Pyrenophora tritici-repentis Pt-1C-BFP] >gi|187983095|gb|EDU48583.1| serine/threonine-protein kinase GIN4 [Pyrenophora tritici-repentis Pt-1C-BFP]
Unigene1890_Pythium	gi|77820010|gb|ABB04148.1|	57	2e-06	phenylalanine ammonia lyase [Rhodotorula glutinis]
Unigene1881_Pythium	gi|549241|sp|P36786.1|VE2_HPV19	55.5	2e-06	RecName: Full=Regulatory protein E2 >gi|396944|emb|CAA52521.1| early protein [Human papillomavirus type 19]
Unigene18805_Pythium	gi|295703528|ref|YP_003596603.1|	55.1	2e-06	hypothetical protein BMD_1392 [Bacillus megaterium DSM319] >gi|294801187|gb|ADF38253.1| hypothetical protein BMD_1392 [Bacillus megaterium DSM319]
Unigene18664_Pythium	gi|167922283|ref|ZP_02509374.1|	55.1	2e-06	sensor histidine kinase [Burkholderia pseudomallei BCC215]
Unigene18652_Pythium	gi|49643615|emb|CAG99567.1|	55.1	2e-06	KLLA0E11705p [Kluyveromyces lactis]
Unigene18608_Pythium	gi|295703528|ref|YP_003596603.1|	55.1	2e-06	hypothetical protein BMD_1392 [Bacillus megaterium DSM319] >gi|294801187|gb|ADF38253.1| hypothetical protein BMD_1392 [Bacillus megaterium DSM319]
Unigene18320_Pythium	gi|225850538|ref|YP_002730772.1|	55.1	2e-06	metal dependent phosphohydrolase [Persephonella marina EX-H1] >gi|225645365|gb|ACO03551.1| metal dependent phosphohydrolase [Persephonella marina EX-H1]
Unigene18255_Pythium	gi|255658606|ref|ZP_05404015.1|	55.1	2e-06	major facilitator family transporter [Mitsuokella multacida DSM 20544] >gi|260848972|gb|EEX68979.1| major facilitator family transporter [Mitsuokella multacida DSM 20544]
Unigene1817_Pythium	gi|16329943|ref|NP_440671.1|	55.1	2e-06	ycf21 gene product [Synechocystis sp. PCC 6803] >gi|1652429|dbj|BAA17351.1| ycf21 gene product [Synechocystis sp. PCC 6803]
Unigene18168_Pythium	gi|34809533|gb|AAQ82687.1|	55.1	2e-06	Epa5p [Candida glabrata]
Unigene18137_Pythium	gi|58263506|ref|XP_569163.1|	55.1	2e-06	transcription factor [Cryptococcus neoformans var. neoformans JEC21]
Unigene17990_Pythium	gi|294498177|ref|YP_003561877.1|	54.7	2e-06	hypothetical protein BMQ_1411 [Bacillus megaterium QM B1551] >gi|294348114|gb|ADE68443.1| hypothetical protein BMQ_1411 [Bacillus megaterium QM B1551]
Unigene17924_Pythium	gi|284030879|ref|YP_003380810.1|	54.7	2e-06	hypothetical protein Kfla_2946 [Kribbella flavida DSM 17836] >gi|283810172|gb|ADB32011.1| hypothetical protein Kfla_2946 [Kribbella flavida DSM 17836]
Unigene17556_Pythium	gi|254784676|ref|YP_003072104.1|	54.7	2e-06	putative lipoprotein [Teredinibacter turnerae T7901] >gi|237684025|gb|ACR11289.1| putative lipoprotein [Teredinibacter turnerae T7901]
Unigene17541_Pythium	gi|255732359|ref|XP_002551103.1|	55.1	2e-06	ornithine carbamoyltransferase [Candida tropicalis MYA-3404] >gi|240131389|gb|EER30949.1| ornithine carbamoyltransferase [Candida tropicalis MYA-3404]
Unigene17508_Pythium	gi|299753803|ref|XP_002911918.1|	54.7	2e-06	TKL/TKL-ccin protein kinase [Coprinopsis cinerea okayama7#130] >gi|298410469|gb|EFI28424.1| TKL/TKL-ccin protein kinase [Coprinopsis cinerea okayama7#130]
Unigene17443_Pythium	gi|156056494|ref|XP_001594171.1|	55.1	2e-06	translation initiation factor 1A [Sclerotinia sclerotiorum 1980] >gi|154703383|gb|EDO03122.1| translation initiation factor 1A [Sclerotinia sclerotiorum 1980]
Unigene17403_Pythium	gi|167833792|gb|ACA02668.1|	54.7	2e-06	IAP-3 [Spodoptera frugiperda MNPV]
Unigene1733_Pythium	gi|238495909|ref|XP_002379190.1|	39.3	2e-06	UPF0041 domain protein [Aspergillus flavus NRRL3357] >gi|220694070|gb|EED50414.1| UPF0041 domain protein [Aspergillus flavus NRRL3357]
Unigene17284_Pythium	gi|34809534|gb|AAQ82688.1|	55.1	2e-06	Epa4p [Candida glabrata]
Unigene17252_Pythium	gi|284042247|ref|YP_003392587.1|	55.1	2e-06	plectin [Conexibacter woesei DSM 14684] >gi|283946468|gb|ADB49212.1| plectin [Conexibacter woesei DSM 14684]
Unigene172_Pythium	gi|190357811|emb|CAQ55267.1|	55.1	2e-06	Hypothetical protein [Wolbachia endosymbiont of Culex quinquefasciatus Pel]
Unigene1715_Pythium	gi|50555177|ref|XP_504997.1|	38.5	2e-06	YALI0F04576p [Yarrowia lipolytica] >gi|49650867|emb|CAG77804.1| YALI0F04576p [Yarrowia lipolytica]
Unigene17076_Pythium	gi|224020409|ref|NP_042979.2|	55.1	2e-06	regulatory protein IE2 [Human herpesvirus 6]
Unigene17018_Pythium	gi|240109519|gb|EER27688.1|	54.7	2e-06	jmjC domain containing protein [Coccidioides posadasii C735 delta SOWgp]
Unigene17014_Pythium	gi|124005269|ref|ZP_01690110.1|	54.7	2e-06	conserved hypothetical protein [Microscilla marina ATCC 23134] >gi|123989091|gb|EAY28669.1| conserved hypothetical protein [Microscilla marina ATCC 23134]
Unigene16785_Pythium	gi|282174145|ref|YP_003358247.1|	54.7	2e-06	ORF108 [Anguillid herpesvirus 1] >gi|281308988|gb|ADA57871.1| ORF108 [Anguillid herpesvirus 1]
Unigene16670_Pythium	gi|256725812|gb|EEU39174.1|	54.7	2e-06	hypothetical protein NECHADRAFT_43136 [Nectria haematococca mpVI 77-13-4]
Unigene16656_Pythium	gi|189201427|ref|XP_001937050.1|	54.7	2e-06	vacuolar protein sorting-associated protein 27 [Pyrenophora tritici-repentis Pt-1C-BFP] >gi|187984149|gb|EDU49637.1| vacuolar protein sorting-associated protein 27 [Pyrenophora tritici-repentis Pt-1C-BFP]
Unigene16644_Pythium	gi|229778990|ref|YP_001023860.2|	54.7	2e-06	OMP85 family outer membrane protein [Burkholderia mallei NCTC 10229]
Unigene16623_Pythium	gi|254585991|ref|XP_002498563.1|	54.7	2e-06	ZYRO0G13288p [Zygosaccharomyces rouxii] >gi|238941457|emb|CAR29630.1| ZYRO0G13288p [Zygosaccharomyces rouxii]
Unigene16516_Pythium	gi|238031335|emb|CAY69258.1|	55.1	2e-06	Hypothetical protein [Pichia pastoris GS115]
Unigene16429_Pythium	gi|254571543|ref|XP_002492881.1|	55.1	2e-06	Phosphatidylinositol/phosphatidylcholine transfer protein [Pichia pastoris GS115] >gi|238032679|emb|CAY70702.1| Phosphatidylinositol/phosphatidylcholine transfer protein [Pichia pastoris GS115]
Unigene16348_Pythium	gi|189209451|ref|XP_001941058.1|	55.1	2e-06	glutamate carboxypeptidase 2 [Pyrenophora tritici-repentis Pt-1C-BFP] >gi|187977151|gb|EDU43777.1| glutamate carboxypeptidase 2 [Pyrenophora tritici-repentis Pt-1C-BFP]
Unigene16233_Pythium	gi|149246694|ref|XP_001527772.1|	54.7	2e-06	cysteinyl-tRNA synthetase [Lodderomyces elongisporus NRRL YB-4239] >gi|146447726|gb|EDK42114.1| cysteinyl-tRNA synthetase [Lodderomyces elongisporus NRRL YB-4239]
Unigene1622_Pythium	gi|294674942|ref|YP_003575558.1|	54.7	2e-06	gluconate 5-dehydrogenase [Prevotella ruminicola 23] >gi|294473629|gb|ADE83018.1| gluconate 5-dehydrogenase [Prevotella ruminicola 23]
Unigene16181_Pythium	gi|76789477|ref|YP_328563.1|	54.7	2e-06	SET domain-containing protein [Chlamydia trachomatis A/HAR-13] >gi|166154079|ref|YP_001654197.1| SET domain-containing protein [Chlamydia trachomatis 434/Bu] >gi|166154954|ref|YP_001653209.1| SET domain-containing protein [Chlamydia trachomatis L2b/UCH-1/proctitis] >gi|237803167|ref|YP_002888361.1| SET domain containing protein [Chlamydia trachomatis B/Jali20/OT] >gi|237805088|ref|YP_002889242.1|…
Unigene16144_Pythium	gi|294659715|ref|XP_462131.2|	55.1	2e-06	DEHA2G13640p [Debaryomyces hansenii CBS767] >gi|199434179|emb|CAG90617.2| DEHA2G13640p [Debaryomyces hansenii]
Unigene16093_Pythium	gi|254490147|ref|ZP_05103338.1|	55.1	2e-06	protein TolA [Methylophaga thiooxidans DMS010] >gi|224464633|gb|EEF80891.1| protein TolA [Methylophaga thiooxidans DMS010]
Unigene16043_Pythium	gi|108757236|ref|YP_633975.1|	55.1	2e-06	short chain dehydrogenase [Myxococcus xanthus DK 1622] >gi|108461116|gb|ABF86301.1| oxidoreductase, short chain dehydrogenase/reductase family [Myxococcus xanthus DK 1622]
Unigene15840_Pythium	gi|210075511|ref|XP_501872.2|	54.7	2e-06	YALI0C15532p [Yarrowia lipolytica] >gi|199425283|emb|CAG82185.2| YALI0C15532p [Yarrowia lipolytica]
Unigene15759_Pythium	gi|164375385|gb|ABY52798.1|	55.1	2e-06	1,4-beta-D-glucan-cellobiohydrolase [Piromyces rhizinflatus]
Unigene15701_Pythium	gi|237878768|gb|ACR31100.1|	55.1	2e-06	Hypothetical protein bglu_2g06720 [Burkholderia glumae BGR1]
Unigene15666_Pythium	gi|257413515|ref|ZP_04743308.2|	54.7	2e-06	putative fibronectin type III domain protein [Roseburia intestinalis L1-82] >gi|257203227|gb|EEV01512.1| putative fibronectin type III domain protein [Roseburia intestinalis L1-82]
Unigene15624_Pythium	gi|261354491|gb|EEY16919.1|	54.7	2e-06	long-chain-fatty-acid-CoA ligase [Verticillium albo-atrum VaMs.102]
Unigene15385_Pythium	gi|152030460|gb|ABS28228.1|	55.1	2e-06	Os02g0168000 [Anaeromyxobacter sp. Fw109-5]
Unigene15225_Pythium	gi|189198792|ref|XP_001935733.1|	55.1	2e-06	inner membrane magnesium transporter mrs2, mitochondrial precursor [Pyrenophora tritici-repentis Pt-1C-BFP] >gi|187982832|gb|EDU48320.1| inner membrane magnesium transporter mrs2, mitochondrial precursor [Pyrenophora tritici-repentis Pt-1C-BFP]
Unigene15210_Pythium	gi|119511405|ref|ZP_01630517.1|	54.7	2e-06	Ankyrin [Nodularia spumigena CCY9414] >gi|119463950|gb|EAW44875.1| Ankyrin [Nodularia spumigena CCY9414]
Unigene15011_Pythium	gi|7108937|gb|AAF36548.1|AF193880_1	55.1	2e-06	82-kDa surface lipoprotein precursor [Mycoplasma hyorhinis]
Unigene14542_Pythium	gi|189200989|ref|XP_001936831.1|	54.7	2e-06	peptide transporter PTR2-A [Pyrenophora tritici-repentis Pt-1C-BFP] >gi|187983930|gb|EDU49418.1| peptide transporter PTR2-A [Pyrenophora tritici-repentis Pt-1C-BFP]
Unigene14357_Pythium	gi|294054895|ref|YP_003548553.1|	54.7	2e-06	Redoxin domain protein [Coraliomargarita akajimensis DSM 45221] >gi|293614228|gb|ADE54383.1| Redoxin domain protein [Coraliomargarita akajimensis DSM 45221]
Unigene14264_Pythium	gi|207342906|gb|EDZ70530.1|	54.7	2e-06	YLR251Wp-like protein [Saccharomyces cerevisiae AWRI1631]
Unigene13984_Pythium	gi|254579569|ref|XP_002495770.1|	55.1	2e-06	ZYRO0C02640p [Zygosaccharomyces rouxii] >gi|238938661|emb|CAR26837.1| ZYRO0C02640p [Zygosaccharomyces rouxii]
Unigene13965_Pythium	gi|291442790|ref|ZP_06582180.1|	55.1	2e-06	neutral/alkaline non-lysosomal ceramidase [Streptomyces roseosporus NRRL 15998] >gi|291345737|gb|EFE72641.1| neutral/alkaline non-lysosomal ceramidase [Streptomyces roseosporus NRRL 15998]
Unigene13371_Pythium	gi|296421750|ref|XP_002840427.1|	55.1	2e-06	hypothetical protein [Tuber melanosporum Mel28] >gi|295636643|emb|CAZ84618.1| unnamed protein product [Tuber melanosporum]
Unigene1318_Pythium	gi|38423637|dbj|BAD01848.1|	54.7	2e-06	slr5078 [Synechocystis sp. PCC 6803]
Unigene12608_Pythium	gi|213409624|ref|XP_002175582.1|	54.7	2e-06	mitosis inducer protein kinase cdr1 [Schizosaccharomyces japonicus yFS275] >gi|212003629|gb|EEB09289.1| mitosis inducer protein kinase cdr1 [Schizosaccharomyces japonicus yFS275]
Unigene12529_Pythium	gi|299783372|gb|ADJ41370.1|	54.7	2e-06	Penicillin binding protein 1A [Lactobacillus fermentum CECT 5716]
Unigene12253_Pythium	gi|222150196|ref|YP_002551153.1|	54.7	2e-06	short chain dehydrogenase protein [Agrobacterium vitis S4] >gi|221737178|gb|ACM38141.1| short chain dehydrogenase protein [Agrobacterium vitis S4]
Unigene11795_Pythium	gi|255716588|ref|XP_002554575.1|	55.1	2e-06	KLTH0F08558p [Lachancea thermotolerans] >gi|238935958|emb|CAR24138.1| KLTH0F08558p [Lachancea thermotolerans]
Unigene11749_Pythium	gi|259145446|emb|CAY78710.1|	54.7	2e-06	Mss4p [Saccharomyces cerevisiae EC1118]
Unigene11560_Pythium	gi|300103048|gb|EFI94455.1|	54.7	2e-06	hypothetical protein SCHCODRAFT_257992 [Schizophyllum commune H4-8]
Unigene1144_Pythium	gi|254585707|ref|XP_002498421.1|	54.7	2e-06	ZYRO0G09878p [Zygosaccharomyces rouxii] >gi|238941315|emb|CAR29488.1| ZYRO0G09878p [Zygosaccharomyces rouxii]
Unigene11147_Pythium	gi|189212193|ref|XP_001942421.1|	54.7	2e-06	ankyrin repeat domain containing protein [Pyrenophora tritici-repentis Pt-1C-BFP] >gi|187980657|gb|EDU47283.1| ankyrin repeat domain containing protein [Pyrenophora tritici-repentis Pt-1C-BFP]
Unigene10846_Pythium	gi|299754012|ref|XP_001833695.2|	54.7	2e-06	GDSL Lipase/Acylhydrolase [Coprinopsis cinerea okayama7#130] >gi|298410566|gb|EAU88240.2| GDSL Lipase/Acylhydrolase [Coprinopsis cinerea okayama7#130]
Unigene10442_Pythium	gi|110810427|sp|Q2H0X9.1|MCD4_CHAGB	55.1	2e-06	RecName: Full=GPI ethanolamine phosphate transferase 1
Unigene10154_Pythium	gi|58267164|ref|XP_570738.1|	54.7	2e-06	hypothetical protein [Cryptococcus neoformans var. neoformans JEC21] >gi|57226972|gb|AAW43431.1| conserved hypothetical protein [Cryptococcus neoformans var. neoformans JEC21]
Unigene1_Pythium	gi|18478280|emb|CAD21006.1|	55.5	2e-06	ABC transporter [Filobasidiella neoformans] >gi|23304858|emb|CAC59691.2| ABC-transporter [Filobasidiella neoformans]
Unigene996_Pythium	gi|299747535|ref|XP_001837100.2|	42.4	1e-06	ER degradation-enhancing alpha-mannosidase-like 1 [Coprinopsis cinerea okayama7#130] >gi|298407563|gb|EAU84717.2| ER degradation-enhancing alpha-mannosidase-like 1 [Coprinopsis cinerea okayama7#130]
Unigene9928_Pythium	gi|158317146|ref|YP_001509654.1|	55.8	1e-06	carnitine O-acetyltransferase [Frankia sp. EAN1pec] >gi|158112551|gb|ABW14748.1| Carnitine O-acetyltransferase [Frankia sp. EAN1pec]
Unigene9908_Pythium	gi|299743758|ref|XP_002910702.1|	55.5	1e-06	ER-derived vesicles protein ERV46 [Coprinopsis cinerea okayama7#130] >gi|298405804|gb|EFI27208.1| ER-derived vesicles protein ERV46 [Coprinopsis cinerea okayama7#130]
Unigene99_Pythium	gi|240102657|ref|YP_002958966.1|	55.8	1e-06	Maltose-binding periplasmic protein precursor (maltodextrin-binding protein) (malE) [Thermococcus gammatolerans EJ3] >gi|239910211|gb|ACS33102.1| Maltose-binding periplasmic protein precursor (maltodextrin-binding protein) (malE) [Thermococcus gammatolerans EJ3]
Unigene9546_Pythium	gi|226290356|gb|EEH45840.1|	55.5	1e-06	serine palmitoyltransferase [Paracoccidioides brasiliensis Pb18]
Unigene9421_Pythium	gi|260940515|ref|XP_002614557.1|	55.5	1e-06	predicted protein [Clavispora lusitaniae ATCC 42720] >gi|238851743|gb|EEQ41207.1| predicted protein [Clavispora lusitaniae ATCC 42720]
Unigene9258_Pythium	gi|86156673|ref|YP_463458.1|	59.3	1e-06	LigA [Anaeromyxobacter dehalogenans 2CP-C] >gi|85773184|gb|ABC80021.1| LigA [Anaeromyxobacter dehalogenans 2CP-C]
Unigene9222_Pythium	gi|190345248|gb|EDK37104.2|	45.1	1e-06	hypothetical protein PGUG_01202 [Pichia guilliermondii ATCC 6260]
Unigene9208_Pythium	gi|284030727|ref|YP_003380658.1|	57.8	1e-06	LigA [Kribbella flavida DSM 17836] >gi|283810020|gb|ADB31859.1| LigA [Kribbella flavida DSM 17836]
Unigene9056_Pythium	gi|68467849|ref|XP_722083.1|	50.4	1e-06	potential Mn2+ homeostasis protein [Candida albicans SC5314] >gi|68468166|ref|XP_721922.1| potential Mn2+ homeostasis protein [Candida albicans SC5314] >gi|46443865|gb|EAL03144.1| potential Mn2+ homeostasis protein [Candida albicans SC5314] >gi|46444031|gb|EAL03309.1| potential Mn2+ homeostasis protein [Candida albicans SC5314]
Unigene8973_Pythium	gi|242822492|ref|XP_002487897.1|	58.2	1e-06	nucleolin protein Nsr1, putative [Talaromyces stipitatus ATCC 10500] >gi|218712818|gb|EED12243.1| nucleolin protein Nsr1, putative [Talaromyces stipitatus ATCC 10500]
Unigene8864_Pythium	gi|294498177|ref|YP_003561877.1|	59.7	1e-06	hypothetical protein BMQ_1411 [Bacillus megaterium QM B1551] >gi|294348114|gb|ADE68443.1| hypothetical protein BMQ_1411 [Bacillus megaterium QM B1551]
Unigene8798_Pythium	gi|50551659|ref|XP_503304.1|	59.7	1e-06	YALI0D26191p [Yarrowia lipolytica] >gi|49649172|emb|CAG81510.1| YALI0D26191p [Yarrowia lipolytica]
Unigene8624_Pythium	gi|256732715|gb|EEU46063.1|	58.2	1e-06	hypothetical protein NECHADRAFT_79186 [Nectria haematococca mpVI 77-13-4]
Unigene8574_Pythium	gi|167919168|ref|ZP_02506259.1|	40.4	1e-06	hypothetical protein BpseBC_11490 [Burkholderia pseudomallei BCC215]
Unigene8564_Pythium	gi|299747538|ref|XP_002911185.1|	57.4	1e-06	acetyl-CoA acetyltransferase [Coprinopsis cinerea okayama7#130] >gi|298407564|gb|EFI27691.1| acetyl-CoA acetyltransferase [Coprinopsis cinerea okayama7#130]
Unigene8316_Pythium	gi|134280916|ref|ZP_01767626.1|	57.4	1e-06	hypothetical protein BURPS305_3725 [Burkholderia pseudomallei 305] >gi|134247938|gb|EBA48022.1| hypothetical protein BURPS305_3725 [Burkholderia pseudomallei 305]
Unigene8278_Pythium	gi|118579827|ref|YP_901077.1|	45.4	1e-06	chaperone protein DnaJ [Pelobacter propionicus DSM 2379] >gi|118502537|gb|ABK99019.1| chaperone protein DnaJ [Pelobacter propionicus DSM 2379]
Unigene8014_Pythium	gi|158335356|ref|YP_001516528.1|	57	1e-06	acyltransferase [Acaryochloris marina MBIC11017] >gi|158305597|gb|ABW27214.1| acyltransferase [Acaryochloris marina MBIC11017]
Unigene7995_Pythium	gi|254550456|ref|ZP_05140903.1|	48.9	1e-06	PE-PGRS family protein [Mycobacterium tuberculosis '98-R604 INH-RIF-EM']
Unigene7926_Pythium	gi|34809533|gb|AAQ82687.1|	56.6	1e-06	Epa5p [Candida glabrata]
Unigene7664_Pythium	gi|50545281|ref|XP_500178.1|	57.8	1e-06	YALI0A17853p [Yarrowia lipolytica] >gi|49646043|emb|CAG84110.1| YALI0A17853p [Yarrowia lipolytica]
Unigene7659_Pythium	gi|182684720|ref|YP_001836467.1|	58.2	1e-06	cell wall surface anchor family protein [Streptococcus pneumoniae CGSP14] >gi|182630054|gb|ACB91002.1| cell wall surface anchor family protein [Streptococcus pneumoniae CGSP14]
Unigene759_Pythium	gi|151944572|gb|EDN62850.1|	59.3	1e-06	a-agglutinin anchorage subunit [Saccharomyces cerevisiae YJM789]
Unigene7304_Pythium	gi|213410052|ref|XP_002175796.1|	55.8	1e-06	uracil phosphoribosyltransferase [Schizosaccharomyces japonicus yFS275] >gi|212003843|gb|EEB09503.1| uracil phosphoribosyltransferase [Schizosaccharomyces japonicus yFS275]
Unigene7286_Pythium	gi|300112357|gb|EFJ03758.1|	57	1e-06	expressed protein [Schizophyllum commune H4-8]
Unigene7187_Pythium	gi|295136004|ref|YP_003586680.1|	55.8	1e-06	carbohydrate-binding family 9-like protein [Zunongwangia profunda SM-A87] >gi|294984019|gb|ADF54484.1| carbohydrate-binding family 9-like protein [Zunongwangia profunda SM-A87]
Unigene700_Pythium	gi|299751460|ref|XP_001830282.2|	55.5	1e-06	P-type ATPase [Coprinopsis cinerea okayama7#130] >gi|298409384|gb|EAU91429.2| P-type ATPase [Coprinopsis cinerea okayama7#130]
Unigene6830_Pythium	gi|62001549|gb|AAX58489.1|	58.5	1e-06	HrpW [Pseudomonas viridiflava]
Unigene6809_Pythium	gi|15901602|ref|NP_346206.1|	58.5	1e-06	cell wall surface anchor family protein [Streptococcus pneumoniae TIGR4] >gi|14973269|gb|AAK75846.1| cell wall surface anchor family protein [Streptococcus pneumoniae TIGR4]
Unigene6687_Pythium	gi|260431841|ref|ZP_05785812.1|	40	1e-06	sulfate transporter [Silicibacter lacuscaerulensis ITI-1157] >gi|260415669|gb|EEX08928.1| sulfate transporter [Silicibacter lacuscaerulensis ITI-1157]
Unigene6684_Pythium	gi|294498177|ref|YP_003561877.1|	56.2	1e-06	hypothetical protein BMQ_1411 [Bacillus megaterium QM B1551] >gi|294348114|gb|ADE68443.1| hypothetical protein BMQ_1411 [Bacillus megaterium QM B1551]
Unigene6627_Pythium	gi|19115879|ref|NP_594967.1|	59.3	1e-06	ATP-dependent DNA helicase Hrp3 [Schizosaccharomyces pombe] >gi|15214050|sp|O14139.1|HRP3_SCHPO RecName: Full=Chromodomain helicase hrp3; AltName: Full=ATP-dependent helicase hrp3 >gi|2408073|emb|CAB16277.1| ATP-dependent DNA helicase Hrp3 [Schizosaccharomyces pombe]
Unigene6530_Pythium	gi|189203537|ref|XP_001938104.1|	55.5	1e-06	transducin family protein [Pyrenophora tritici-repentis Pt-1C-BFP] >gi|187985203|gb|EDU50691.1| transducin family protein [Pyrenophora tritici-repentis Pt-1C-BFP]
Unigene6446_Pythium	gi|134113194|ref|XP_774622.1|	55.5	1e-06	hypothetical protein CNBF3020 [Cryptococcus neoformans var. neoformans B-3501A] >gi|50257266|gb|EAL19975.1| hypothetical protein CNBF3020 [Cryptococcus neoformans var. neoformans B-3501A]
Unigene6295_Pythium	gi|284991284|ref|YP_003409838.1|	59.3	1e-06	hypothetical protein Gobs_2837 [Geodermatophilus obscurus DSM 43160] >gi|284064529|gb|ADB75467.1| hypothetical protein Gobs_2837 [Geodermatophilus obscurus DSM 43160]
Unigene6264_Pythium	gi|2769724|gb|AAC40336.1|	59.3	1e-06	H87 [Human herpesvirus 6]
Unigene5982_Pythium	gi|261354687|gb|EEY17115.1|	48.5	1e-06	predicted protein [Verticillium albo-atrum VaMs.102]
Unigene5946_Pythium	gi|296425233|ref|XP_002842147.1|	49.7	1e-06	hypothetical protein [Tuber melanosporum Mel28] >gi|295638406|emb|CAZ86338.1| unnamed protein product [Tuber melanosporum]
Unigene5759_Pythium	gi|299751427|ref|XP_001830261.2|	57.4	1e-06	amino acid transporter [Coprinopsis cinerea okayama7#130] >gi|298409370|gb|EAU91408.2| amino acid transporter [Coprinopsis cinerea okayama7#130]
Unigene5621_Pythium	gi|33324814|gb|AAQ08094.1|	55.8	1e-06	9RL [African swine fever virus]
Unigene5606_Pythium	gi|91776239|ref|YP_545995.1|	55.8	1e-06	ankyrin [Methylobacillus flagellatus KT] >gi|91710226|gb|ABE50154.1| Ankyrin [Methylobacillus flagellatus KT]
Unigene5464_Pythium	gi|76810971|ref|YP_333757.1|	55.8	1e-06	hypothetical protein BURPS1710b_2362 [Burkholderia pseudomallei 1710b] >gi|76580424|gb|ABA49899.1| hypothetical protein BURPS1710b_2362 [Burkholderia pseudomallei 1710b]
Unigene5417_Pythium	gi|299770587|ref|YP_003732613.1|	55.5	1e-06	hypothetical protein AOLE_11755 [Acinetobacter sp. DR1] >gi|298700675|gb|ADI91240.1| hypothetical protein AOLE_11755 [Acinetobacter sp. DR1]
Unigene5319_Pythium	gi|68304140|ref|YP_249608.1|	55.5	1e-06	hoar peptide [Chrysodeixis chalcites nucleopolyhedrovirus] >gi|67972969|gb|AAY83935.1| hoar peptide [Chrysodeixis chalcites nucleopolyhedrovirus]
Unigene5159_Pythium	gi|76812151|ref|YP_333875.1|	58.5	1e-06	hypothetical protein BURPS1710b_2483 [Burkholderia pseudomallei 1710b] >gi|76581604|gb|ABA51079.1| hypothetical protein BURPS1710b_2483 [Burkholderia pseudomallei 1710b]
Unigene5102_Pythium	gi|212529990|ref|XP_002145152.1|	58.2	1e-06	PT repeat family protein [Penicillium marneffei ATCC 18224] >gi|210074550|gb|EEA28637.1| PT repeat family protein [Penicillium marneffei ATCC 18224]
Unigene5069_Pythium	gi|121597563|ref|YP_990465.1|	57.8	1e-06	RemN protein [Burkholderia mallei SAVP1] >gi|121225361|gb|ABM48892.1| RemN protein [Burkholderia mallei SAVP1]
Unigene5012_Pythium	gi|255713376|ref|XP_002552970.1|	57	1e-06	KLTH0D05698p [Lachancea thermotolerans] >gi|238934350|emb|CAR22532.1| KLTH0D05698p [Lachancea thermotolerans]
Unigene4982_Pythium	gi|296811712|ref|XP_002846194.1|	55.5	1e-06	wd-repeat protein [Arthroderma otae CBS 113480] >gi|238843582|gb|EEQ33244.1| wd-repeat protein [Microsporum canis CBS 113480]
Unigene4668_Pythium	gi|91203556|emb|CAJ71209.1|	56.6	1e-06	hypothetical protein [Candidatus Kuenenia stuttgartiensis]
Unigene4581_Pythium	gi|48843539|ref|YP_025112.1|	57.8	1e-06	methyltransferase 1 [Neodiprion sertifer NPV] >gi|37626224|gb|AAQ96382.1| methyltransferase 1 [Neodiprion sertifer NPV]
Unigene4523_Pythium	gi|19113530|ref|NP_596738.1|	58.2	1e-06	CENP-B homolog Cbh2 [Schizosaccharomyces pombe] >gi|26391975|sp|O60108.1|CBH2_SCHPO RecName: Full=CENP-B homolog protein 2; Short=CBHP-2 >gi|3184115|emb|CAA19330.1| CENP-B homolog Cbh2 [Schizosaccharomyces pombe]
Unigene4284_Pythium	gi|242806215|ref|XP_002484699.1|	45.1	1e-06	DUF563 domain protein [Talaromyces stipitatus ATCC 10500] >gi|218715324|gb|EED14746.1| DUF563 domain protein [Talaromyces stipitatus ATCC 10500]
Unigene3924_Pythium	gi|258566059|ref|XP_002583774.1|	57	1e-06	pre-mRNA splicing factor cwc22 [Uncinocarpus reesii 1704] >gi|237907475|gb|EEP81876.1| pre-mRNA splicing factor cwc22 [Uncinocarpus reesii 1704]
Unigene3745_Pythium	gi|70994078|ref|XP_751886.1|	57.4	1e-06	DUF563 domain protein [Aspergillus fumigatus Af293] >gi|66849520|gb|EAL89848.1| DUF563 domain protein [Aspergillus fumigatus Af293]
Unigene3501_Pythium	gi|228904259|ref|ZP_04068354.1|	57.8	1e-06	hypothetical protein bthur0014_54040 [Bacillus thuringiensis IBL 4222] >gi|228931230|ref|ZP_04094166.1| hypothetical protein bthur0010_58720 [Bacillus thuringiensis serovar pondicheriensis BGSC 4BA1] >gi|228828512|gb|EEM74212.1| hypothetical protein bthur0010_58720 [Bacillus thuringiensis serovar pondicheriensis BGSC 4BA1] >gi|228855344|gb|EEM99908.1| hypothetical protein bthur0014_54040 [Bacillu…
Unigene3473_Pythium	gi|134111797|ref|XP_775434.1|	42	1e-06	hypothetical protein CNBE1490 [Cryptococcus neoformans var. neoformans B-3501A] >gi|50258093|gb|EAL20787.1| hypothetical protein CNBE1490 [Cryptococcus neoformans var. neoformans B-3501A]
Unigene3400_Pythium	gi|121597563|ref|YP_990465.1|	57.8	1e-06	RemN protein [Burkholderia mallei SAVP1] >gi|121225361|gb|ABM48892.1| RemN protein [Burkholderia mallei SAVP1]
Unigene3346_Pythium	gi|116326827|ref|YP_803364.1|	58.2	1e-06	hypothetical protein TNAV2c_gp141 [Trichoplusia ni ascovirus 2c] >gi|102231835|gb|ABF70658.1| hypothetical protein [Trichoplusia ni ascovirus 2c]
Unigene3268_Pythium	gi|281356683|ref|ZP_06243174.1|	54.7	1e-06	Carbohydrate kinase, FGGY-like protein [Victivallis vadensis ATCC BAA-548] >gi|281316810|gb|EFB00833.1| Carbohydrate kinase, FGGY-like protein [Victivallis vadensis ATCC BAA-548]
Unigene3262_Pythium	gi|13472876|ref|NP_104443.1|	56.6	1e-06	glutamyl endopeptidase [Mesorhizobium loti MAFF303099] >gi|14023623|dbj|BAB50229.1| glutamyl endopeptidase [Mesorhizobium loti MAFF303099]
Unigene2750_Pythium	gi|218442735|ref|YP_002381055.1|	57.8	1e-06	Sucraseferredoxin family protein [Cyanothece sp. PCC 7424] >gi|218175093|gb|ACK73825.1| Sucraseferredoxin family protein [Cyanothece sp. PCC 7424]
Unigene2671_Pythium	gi|291175283|gb|EFE31090.1|	58.5	1e-06	M protein repeat protein [Arthroderma benhamiae CBS 112371]
Unigene2600_Pythium	gi|77820010|gb|ABB04148.1|	58.2	1e-06	phenylalanine ammonia lyase [Rhodotorula glutinis]
Unigene2382_Pythium	gi|81948111|sp|Q8BB47.1|IE2_HHV6G	57.8	1e-06	RecName: Full=Immediate-early protein 2; Short=IE2 >gi|23343880|gb|AAK67493.1| IE2 protein [Human herpesvirus 6]
Unigene23775_Pythium	gi|68487061|ref|XP_712591.1|	59.7	1e-06	flocculin-like protein [Candida albicans SC5314] >gi|46433992|gb|EAK93415.1| flocculin-like protein [Candida albicans SC5314]
Unigene23612_Pythium	gi|115377201|ref|ZP_01464413.1|	58.9	1e-06	probable molybdopterin binding domain protein [Stigmatella aurantiaca DW4/3-1] >gi|115365784|gb|EAU64807.1| probable molybdopterin binding domain protein [Stigmatella aurantiaca DW4/3-1]
Unigene23569_Pythium	gi|58267562|ref|XP_570937.1|	58.9	1e-06	ubiquitin-protein ligase [Cryptococcus neoformans var. neoformans JEC21]
Unigene23516_Pythium	gi|189204153|ref|XP_001938412.1|	58.9	1e-06	SRF-type transcription factor RlmA [Pyrenophora tritici-repentis Pt-1C-BFP] >gi|187985511|gb|EDU50999.1| SRF-type transcription factor RlmA [Pyrenophora tritici-repentis Pt-1C-BFP]
Unigene23415_Pythium	gi|162312514|ref|XP_001713096.1|	58.5	1e-06	sequence orphan [Schizosaccharomyces pombe] >gi|159884001|emb|CAD27472.2| sequence orphan [Schizosaccharomyces pombe]
Unigene23381_Pythium	gi|226198727|ref|ZP_03794291.1|	58.9	1e-06	conserved hypothetical protein [Burkholderia pseudomallei Pakistan 9] >gi|225929167|gb|EEH25190.1| conserved hypothetical protein [Burkholderia pseudomallei Pakistan 9]
Unigene2335_Pythium	gi|256733244|gb|EEU46592.1|	57	1e-06	hypothetical protein NECHADRAFT_92915 [Nectria haematococca mpVI 77-13-4]
Unigene23335_Pythium	gi|126032275|tpg|DAA05866.1|	58.9	1e-06	TPA: TPA_inf: chitinase 18-18 [Hypocrea jecorina]
Unigene22953_Pythium	gi|58698863|ref|ZP_00373734.1|	58.5	1e-06	ankyrin repeat domain protein [Wolbachia endosymbiont of Drosophila ananassae] >gi|58534624|gb|EAL58752.1| ankyrin repeat domain protein [Wolbachia endosymbiont of Drosophila ananassae]
Unigene22935_Pythium	gi|17221114|gb|AAK61484.1|	58.2	1e-06	glycoprotein gp2 [Equid herpesvirus 1]
Unigene22565_Pythium	gi|2343283|gb|AAB67722.1|	58.2	1e-06	IE2hom [Human herpesvirus 6 (strain Uganda-1102)] >gi|2384715|gb|AAB69858.1| IE-2 protein [Human herpesvirus 6]
Unigene22545_Pythium	gi|151941941|gb|EDN60297.1|	57.8	1e-06	essential protein involved in intracellular protein transport [Saccharomyces cerevisiae YJM789]
Unigene22484_Pythium	gi|294498177|ref|YP_003561877.1|	58.2	1e-06	hypothetical protein BMQ_1411 [Bacillus megaterium QM B1551] >gi|294348114|gb|ADE68443.1| hypothetical protein BMQ_1411 [Bacillus megaterium QM B1551]
Unigene2241_Pythium	gi|145234045|ref|XP_001400395.1|	58.5	1e-06	hypothetical protein An02g12640 [Aspergillus niger] >gi|134057335|emb|CAK44534.1| unnamed protein product [Aspergillus niger]
Unigene22307_Pythium	gi|116326827|ref|YP_803364.1|	57.8	1e-06	hypothetical protein TNAV2c_gp141 [Trichoplusia ni ascovirus 2c] >gi|102231835|gb|ABF70658.1| hypothetical protein [Trichoplusia ni ascovirus 2c]
Unigene22154_Pythium	gi|149919822|ref|ZP_01908298.1|	57.8	1e-06	nuclease SbcCD, C subunit [Plesiocystis pacifica SIR-1] >gi|149819269|gb|EDM78702.1| nuclease SbcCD, C subunit [Plesiocystis pacifica SIR-1]
Unigene22037_Pythium	gi|116326827|ref|YP_803364.1|	57.4	1e-06	hypothetical protein TNAV2c_gp141 [Trichoplusia ni ascovirus 2c] >gi|102231835|gb|ABF70658.1| hypothetical protein [Trichoplusia ni ascovirus 2c]
Unigene21961_Pythium	gi|76811844|ref|YP_332924.1|	57.4	1e-06	exodeoxyribonuclease V, beta subunit [Burkholderia pseudomallei 1710b] >gi|76581297|gb|ABA50772.1| exodeoxyribonuclease V, beta subunit [Burkholderia pseudomallei 1710b]
Unigene21877_Pythium	gi|149917663|ref|ZP_01906159.1|	57.8	1e-06	adenylate kinase [Plesiocystis pacifica SIR-1] >gi|149821445|gb|EDM80845.1| adenylate kinase [Plesiocystis pacifica SIR-1]
Unigene21865_Pythium	gi|261354556|gb|EEY16984.1|	57.4	1e-06	CBS domain-containing protein [Verticillium albo-atrum VaMs.102]
Unigene21689_Pythium	gi|169833528|ref|YP_001695146.1|	57.4	1e-06	cell wall surface anchor family protein [Streptococcus pneumoniae Hungary19A-6] >gi|168996030|gb|ACA36642.1| cell wall surface anchor family protein [Streptococcus pneumoniae Hungary19A-6]
Unigene21526_Pythium	gi|290770639|emb|CAY78190.2|	57	1e-06	Gbp2p [Saccharomyces cerevisiae EC1118]
Unigene2149_Pythium	gi|58264458|ref|XP_569385.1|	55.5	1e-06	gamma-tubulin complex component 3 (gcp-3) [Cryptococcus neoformans var. neoformans JEC21]
Unigene21454_Pythium	gi|255933243|ref|XP_002558092.1|	57.4	1e-06	Pc12g12840 [Penicillium chrysogenum Wisconsin 54-1255] >gi|166989511|sp|A7KAM6.1|ATG17_PENCW RecName: Full=Autophagy-related protein 17 >gi|129715931|gb|ABO31313.1| Atg17p [Penicillium chrysogenum] >gi|211582711|emb|CAP80911.1| Pc12g12840 [Penicillium chrysogenum Wisconsin 54-1255]
Unigene21417_Pythium	gi|2769724|gb|AAC40336.1|	57	1e-06	H87 [Human herpesvirus 6]
Unigene21410_Pythium	gi|58258589|ref|XP_566707.1|	57	1e-06	eukaryotic initiation factor 4F subunit P130 [Cryptococcus neoformans var. neoformans JEC21]
Unigene21289_Pythium	gi|149919822|ref|ZP_01908298.1|	57.4	1e-06	nuclease SbcCD, C subunit [Plesiocystis pacifica SIR-1] >gi|149819269|gb|EDM78702.1| nuclease SbcCD, C subunit [Plesiocystis pacifica SIR-1]
Unigene21261_Pythium	gi|261359668|gb|EEY22096.1|	57	1e-06	intermediate filament protein [Verticillium albo-atrum VaMs.102]
Unigene21171_Pythium	gi|150866246|ref|XP_001385777.2|	57.4	1e-06	putative xylanase/chitin deacetylase [Scheffersomyces stipitis CBS 6054] >gi|149387502|gb|ABN67748.2| putative xylanase/chitin deacetylase [Pichia stipitis CBS 6054]
Unigene21163_Pythium	gi|49641984|emb|CAH01702.1|	57.4	1e-06	KLLA0C14542p [Kluyveromyces lactis]
Unigene21143_Pythium	gi|189198025|ref|XP_001935350.1|	57	1e-06	predicted protein [Pyrenophora tritici-repentis Pt-1C-BFP] >gi|187981298|gb|EDU47924.1| predicted protein [Pyrenophora tritici-repentis Pt-1C-BFP]
Unigene20929_Pythium	gi|255937031|ref|XP_002559542.1|	57	1e-06	Pc13g11240 [Penicillium chrysogenum Wisconsin 54-1255] >gi|211584162|emb|CAP92193.1| Pc13g11240 [Penicillium chrysogenum Wisconsin 54-1255]
Unigene20887_Pythium	gi|50552518|ref|XP_503669.1|	56.6	1e-06	YALI0E07601p [Yarrowia lipolytica] >gi|49649538|emb|CAG79253.1| YALI0E07601p [Yarrowia lipolytica]
Unigene20782_Pythium	gi|121704774|ref|XP_001270650.1|	56.6	1e-06	RNA binding protein [Aspergillus clavatus NRRL 1] >gi|119398796|gb|EAW09224.1| RNA binding protein [Aspergillus clavatus NRRL 1]
Unigene20726_Pythium	gi|238493133|ref|XP_002377803.1|	57	1e-06	MYB DNA-binding domain protein [Aspergillus flavus NRRL3357] >gi|220696297|gb|EED52639.1| MYB DNA-binding domain protein [Aspergillus flavus NRRL3357]
Unigene20708_Pythium	gi|126656053|ref|ZP_01727437.1|	56.6	1e-06	Peptidase C14, caspase catalytic subunit p20 [Cyanothece sp. CCY0110] >gi|126622333|gb|EAZ93039.1| Peptidase C14, caspase catalytic subunit p20 [Cyanothece sp. CCY0110]
Unigene20705_Pythium	gi|19113482|ref|NP_596690.1|	56.6	1e-06	sequence orphan [Schizosaccharomyces pombe] >gi|74582853|sp|O94317.1|YH5D_SCHPO RecName: Full=Uncharacterized serine-rich protein C215.13; Flags: Precursor >gi|3873550|emb|CAA22127.1| sequence orphan [Schizosaccharomyces pombe]
Unigene20636_Pythium	gi|76818066|ref|YP_337520.1|	56.6	1e-06	200 kDa antigen p200, putative [Burkholderia pseudomallei 1710b] >gi|76582539|gb|ABA52013.1| 200 kDa antigen p200, putative [Burkholderia pseudomallei 1710b]
Unigene20606_Pythium	gi|170117156|ref|XP_001889766.1|	57	1e-06	predicted protein [Laccaria bicolor S238N-H82] >gi|164635232|gb|EDQ99542.1| predicted protein [Laccaria bicolor S238N-H82]
Unigene20539_Pythium	gi|289642939|ref|ZP_06475073.1|	57	1e-06	splicing coactivator subunit SRm300-like protein [Frankia symbiont of Datisca glomerata] >gi|289507244|gb|EFD28209.1| splicing coactivator subunit SRm300-like protein [Frankia symbiont of Datisca glomerata]
Unigene20509_Pythium	gi|76818777|ref|YP_337407.1|	57	1e-06	hypothetical protein BURPS1710b_A2256 [Burkholderia pseudomallei 1710b] >gi|76583250|gb|ABA52724.1| hypothetical protein BURPS1710b_A2256 [Burkholderia pseudomallei 1710b]
Unigene20474_Pythium	gi|189190066|ref|XP_001931372.1|	56.6	1e-06	hypothetical protein PTRG_01039 [Pyrenophora tritici-repentis Pt-1C-BFP] >gi|187972978|gb|EDU40477.1| hypothetical protein PTRG_01039 [Pyrenophora tritici-repentis Pt-1C-BFP]
Unigene20327_Pythium	gi|120554620|ref|YP_958971.1|	56.2	1e-06	TonB family protein [Marinobacter aquaeolei VT8] >gi|120324469|gb|ABM18784.1| TonB family protein [Marinobacter aquaeolei VT8]
Unigene20258_Pythium	gi|115298550|ref|YP_762403.1|	56.2	1e-06	64.6 kDa [Spodoptera frugiperda ascovirus 1a] >gi|114416817|emb|CAL44648.1| 64.6 kDa [Spodoptera frugiperda ascovirus 1a]
Unigene20212_Pythium	gi|166363777|ref|YP_001656050.1|	56.2	1e-06	sodium/solute symporter [Microcystis aeruginosa NIES-843] >gi|166086150|dbj|BAG00858.1| sodium/solute symporter [Microcystis aeruginosa NIES-843]
Unigene20177_Pythium	gi|66736306|gb|AAY54249.1|	56.6	1e-06	ankyrin domain protein [Wolbachia pipientis]
Unigene20080_Pythium	gi|17221122|gb|AAK61488.1|	56.2	1e-06	glycoprotein gp2 [Equid herpesvirus 4]
Unigene19583_Pythium	gi|284042247|ref|YP_003392587.1|	56.2	1e-06	plectin [Conexibacter woesei DSM 14684] >gi|283946468|gb|ADB49212.1| plectin [Conexibacter woesei DSM 14684]
Unigene19531_Pythium	gi|255732473|ref|XP_002551160.1|	55.8	1e-06	hypothetical protein CTRG_05458 [Candida tropicalis MYA-3404] >gi|240131446|gb|EER31006.1| hypothetical protein CTRG_05458 [Candida tropicalis MYA-3404]
Unigene19498_Pythium	gi|222147973|ref|YP_002548930.1|	47	1e-06	acylase and diesterase protein [Agrobacterium vitis S4] >gi|221734961|gb|ACM35924.1| acylase and diesterase protein [Agrobacterium vitis S4]
Unigene19454_Pythium	gi|283777859|ref|YP_003368614.1|	55.8	1e-06	serine/threonine protein kinase [Pirellula staleyi DSM 6068] >gi|283436312|gb|ADB14754.1| serine/threonine protein kinase [Pirellula staleyi DSM 6068]
Unigene19378_Pythium	gi|240277771|gb|EER41279.1|	56.2	1e-06	RNA-binding protein [Ajellomyces capsulatus H143]
Unigene18948_Pythium	gi|225560503|gb|EEH08784.1|	55.8	1e-06	amino acid transporter [Ajellomyces capsulatus G186AR]
Unigene18764_Pythium	gi|189188400|ref|XP_001930539.1|	55.8	1e-06	helicase SWR1 [Pyrenophora tritici-repentis Pt-1C-BFP] >gi|187972145|gb|EDU39644.1| helicase SWR1 [Pyrenophora tritici-repentis Pt-1C-BFP]
Unigene18711_Pythium	gi|9633155|ref|NP_050265.1|	55.5	1e-06	major immediate-early protein [Human herpesvirus 6] >gi|81977684|sp|Q9QJ16.1|IE2_HHV6Z RecName: Full=Immediate-early protein 2; Short=IE2 >gi|5733571|gb|AAD49674.1|AF157706_95 U86 [Human herpesvirus 6B]
Unigene18625_Pythium	gi|77820010|gb|ABB04148.1|	55.8	1e-06	phenylalanine ammonia lyase [Rhodotorula glutinis]
Unigene18421_Pythium	gi|58266514|ref|XP_570413.1|	55.5	1e-06	hypothetical protein [Cryptococcus neoformans var. neoformans JEC21] >gi|134110560|ref|XP_776107.1| hypothetical protein CNBD1550 [Cryptococcus neoformans var. neoformans B-3501A] >gi|50258775|gb|EAL21460.1| hypothetical protein CNBD1550 [Cryptococcus neoformans var. neoformans B-3501A] >gi|57226646|gb|AAW43106.1| conserved hypothetical protein [Cryptococcus neoformans var. neoformans JEC21]
Unigene18414_Pythium	gi|119484526|ref|XP_001262042.1|	55.8	1e-06	LEA domain protein [Neosartorya fischeri NRRL 181] >gi|119410198|gb|EAW20145.1| LEA domain protein [Neosartorya fischeri NRRL 181]
Unigene18348_Pythium	gi|254192482|ref|ZP_04898921.1|	55.8	1e-06	hypothetical protein BURPSS13_0226 [Burkholderia pseudomallei S13] >gi|169649240|gb|EDS81933.1| hypothetical protein BURPSS13_0226 [Burkholderia pseudomallei S13]
Unigene18334_Pythium	gi|255931539|ref|XP_002557326.1|	55.5	1e-06	Pc12g04570 [Penicillium chrysogenum Wisconsin 54-1255] >gi|211581945|emb|CAP80084.1| Pc12g04570 [Penicillium chrysogenum Wisconsin 54-1255]
Unigene18002_Pythium	gi|299752820|ref|XP_001832863.2|	55.5	1e-06	vacuolar membrane-associated protein IML1 [Coprinopsis cinerea okayama7#130] >gi|298410015|gb|EAU88954.2| vacuolar membrane-associated protein IML1 [Coprinopsis cinerea okayama7#130]
Unigene17888_Pythium	gi|256807735|gb|ACV30151.1|	55.8	1e-06	E2 [Human papillomavirus]
Unigene17666_Pythium	gi|254422788|ref|ZP_05036506.1|	55.5	1e-06	oxidoreductase, short chain dehydrogenase/reductase family [Synechococcus sp. PCC 7335] >gi|196190277|gb|EDX85241.1| oxidoreductase, short chain dehydrogenase/reductase family [Synechococcus sp. PCC 7335]
Unigene17553_Pythium	gi|108761086|ref|YP_632248.1|	55.5	1e-06	hypothetical protein MXAN_4070 [Myxococcus xanthus DK 1622] >gi|108464966|gb|ABF90151.1| hypothetical protein MXAN_4070 [Myxococcus xanthus DK 1622]
Unigene17216_Pythium	gi|291006666|ref|ZP_06564639.1|	55.8	1e-06	alpha/beta hydrolase fold protein [Saccharopolyspora erythraea NRRL 2338]
Unigene17187_Pythium	gi|295835565|ref|ZP_06822498.1|	55.8	1e-06	LOW QUALITY PROTEIN: fatty oxidation complex, alpha subunit [Streptomyces sp. SPB74] >gi|295825556|gb|EFG64312.1| LOW QUALITY PROTEIN: fatty oxidation complex, alpha subunit [Streptomyces sp. SPB74]
Unigene17116_Pythium	gi|149234754|ref|XP_001523256.1|	55.8	1e-06	conserved hypothetical protein [Lodderomyces elongisporus NRRL YB-4239] >gi|146453045|gb|EDK47301.1| conserved hypothetical protein [Lodderomyces elongisporus NRRL YB-4239]
Unigene17041_Pythium	gi|20904331|gb|AAM29704.1|	55.8	1e-06	conserved protein [Methanosarcina mazei Go1]
Unigene17003_Pythium	gi|169846112|ref|XP_001829772.1|	55.8	1e-06	hypothetical protein CC1G_05981 [Coprinopsis cinerea okayama7#130] >gi|116509099|gb|EAU91994.1| hypothetical protein CC1G_05981 [Coprinopsis cinerea okayama7#130]
Unigene16909_Pythium	gi|254586095|ref|XP_002498615.1|	55.5	1e-06	ZYRO0G14608p [Zygosaccharomyces rouxii] >gi|238941509|emb|CAR29682.1| ZYRO0G14608p [Zygosaccharomyces rouxii]
Unigene16906_Pythium	gi|77820010|gb|ABB04148.1|	55.5	1e-06	phenylalanine ammonia lyase [Rhodotorula glutinis]
Unigene16805_Pythium	gi|6324372|ref|NP_014442.1|	55.8	1e-06	Aga1p [Saccharomyces cerevisiae S288c] >gi|416592|sp|P32323.1|AGA1_YEAST RecName: Full=A-agglutinin anchorage subunit; AltName: Full=A-agglutinin cell wall attachment subunit; Flags: Precursor >gi|170964|gb|AAA34382.1| a-agglutinin core subunit [Saccharomyces cerevisiae] >gi|1302552|emb|CAA96325.1| AGA1 [Saccharomyces cerevisiae] >gi|285814691|tpg|DAA10585.1| TPA: Aga1p [Saccharomyces cerevisiae …
Unigene16775_Pythium	gi|229543371|ref|ZP_04432431.1|	55.8	1e-06	FAD dependent oxidoreductase [Bacillus coagulans 36D1] >gi|229327791|gb|EEN93466.1| FAD dependent oxidoreductase [Bacillus coagulans 36D1]
Unigene16722_Pythium	gi|225680138|gb|EEH18422.1|	55.5	1e-06	ATP-dependent RNA helicase dbp10 [Paracoccidioides brasiliensis Pb03]
Unigene16686_Pythium	gi|239607652|gb|EEQ84639.1|	55.5	1e-06	DUF803 domain membrane protein [Ajellomyces dermatitidis ER-3]
Unigene16634_Pythium	gi|256958236|ref|ZP_05562407.1|	34.7	1e-06	predicted protein [Enterococcus faecalis DS5] >gi|256948732|gb|EEU65364.1| predicted protein [Enterococcus faecalis DS5]
Unigene16523_Pythium	gi|255720168|ref|XP_002556364.1|	55.8	1e-06	KLTH0H11330p [Lachancea thermotolerans] >gi|238942330|emb|CAR30502.1| KLTH0H11330p [Lachancea thermotolerans]
Unigene16292_Pythium	gi|82050842|sp|Q5UQG7.1|YR818_MIMIV	55.8	1e-06	RecName: Full=Putative serine/threonine-protein kinase/receptor R818; Flags: Precursor
Unigene16232_Pythium	gi|50556332|ref|XP_505574.1|	55.5	1e-06	YALI0F18348p [Yarrowia lipolytica] >gi|49651444|emb|CAG78383.1| YALI0F18348p [Yarrowia lipolytica]
Unigene16030_Pythium	gi|293400916|ref|ZP_06645061.1|	55.5	1e-06	SWF/SNF family helicase [Erysipelotrichaceae bacterium 5_2_54FAA] >gi|291305942|gb|EFE47186.1| SWF/SNF family helicase [Erysipelotrichaceae bacterium 5_2_54FAA]
Unigene16012_Pythium	gi|53717204|ref|YP_105985.1|	55.5	1e-06	hypothetical protein BMAA1369 [Burkholderia mallei ATCC 23344] >gi|52423174|gb|AAU46744.1| hypothetical protein BMAA1369 [Burkholderia mallei ATCC 23344]
Unigene1573_Pythium	gi|157150914|ref|YP_001450257.1|	57.4	1e-06	streptococcal hemagglutinin [Streptococcus gordonii str. Challis substr. CH1] >gi|157075708|gb|ABV10391.1| streptococcal hemagglutinin [Streptococcus gordonii str. Challis substr. CH1]
Unigene15630_Pythium	gi|291558669|emb|CBL37469.1|	55.8	1e-06	acetylornithine aminotransferase apoenzyme [butyrate-producing bacterium SSC/2]
Unigene15190_Pythium	gi|110678542|ref|YP_681549.1|	55.5	1e-06	MORN repeat-containing protein [Roseobacter denitrificans OCh 114] >gi|109454658|gb|ABG30863.1| MORN repeat protein [Roseobacter denitrificans OCh 114]
Unigene15145_Pythium	gi|255936809|ref|XP_002559431.1|	55.8	1e-06	Pc13g10090 [Penicillium chrysogenum Wisconsin 54-1255] >gi|211584051|emb|CAP92078.1| Pc13g10090 [Penicillium chrysogenum Wisconsin 54-1255]
Unigene15082_Pythium	gi|169830148|ref|YP_001700306.1|	55.8	1e-06	minor extracellular protease VpR precursor [Lysinibacillus sphaericus C3-41] >gi|168994636|gb|ACA42176.1| Minor extracellular protease vpr precursor [Lysinibacillus sphaericus C3-41]
Unigene15061_Pythium	gi|164657762|ref|XP_001730007.1|	55.5	1e-06	hypothetical protein MGL_2993 [Malassezia globosa CBS 7966] >gi|159103901|gb|EDP42793.1| hypothetical protein MGL_2993 [Malassezia globosa CBS 7966]
Unigene14941_Pythium	gi|228476005|ref|ZP_04060713.1|	55.5	1e-06	glucose-6-phosphate dehydrogenase [Staphylococcus hominis SK119] >gi|228269828|gb|EEK11308.1| glucose-6-phosphate dehydrogenase [Staphylococcus hominis SK119]
Unigene14446_Pythium	gi|255722830|ref|XP_002546349.1|	55.5	1e-06	predicted protein [Candida tropicalis MYA-3404] >gi|240130866|gb|EER30428.1| predicted protein [Candida tropicalis MYA-3404]
Unigene14148_Pythium	gi|255945723|ref|XP_002563629.1|	55.8	1e-06	Pc20g11430 [Penicillium chrysogenum Wisconsin 54-1255] >gi|211588364|emb|CAP86472.1| Pc20g11430 [Penicillium chrysogenum Wisconsin 54-1255]
Unigene13736_Pythium	gi|225562888|gb|EEH11167.1|	55.5	1e-06	ARP2/3 complex subunit [Ajellomyces capsulatus G186AR] >gi|240279713|gb|EER43218.1| ARP2/3 complex 34 kDa subunit [Ajellomyces capsulatus H143]
Unigene13484_Pythium	gi|156065879|ref|XP_001598861.1|	55.5	1e-06	hypothetical protein SS1G_00950 [Sclerotinia sclerotiorum 1980] >gi|154691809|gb|EDN91547.1| hypothetical protein SS1G_00950 [Sclerotinia sclerotiorum 1980]
Unigene13434_Pythium	gi|50547363|ref|XP_501151.1|	55.5	1e-06	YALI0B20768p [Yarrowia lipolytica] >gi|49647017|emb|CAG83404.1| YALI0B20768p [Yarrowia lipolytica]
Unigene13388_Pythium	gi|46198738|ref|YP_004405.1|	55.5	1e-06	putative permease [Thermus thermophilus HB27] >gi|46196361|gb|AAS80778.1| putative permease [Thermus thermophilus HB27]
Unigene13381_Pythium	gi|254564661|ref|XP_002489441.1|	55.5	1e-06	Phosphatidylinositol-4-kinase that functions in the Pkc1p protein kinase pathway [Pichia pastoris GS115] >gi|238029237|emb|CAY67160.1| Phosphatidylinositol-4-kinase that functions in the Pkc1p protein kinase pathway [Pichia pastoris GS115]
Unigene13274_Pythium	gi|255935307|ref|XP_002558680.1|	55.5	1e-06	Pc13g02390 [Penicillium chrysogenum Wisconsin 54-1255] >gi|211583300|emb|CAP91308.1| Pc13g02390 [Penicillium chrysogenum Wisconsin 54-1255]
Unigene13257_Pythium	gi|213408693|ref|XP_002175117.1|	55.8	1e-06	translation initiation factor eIF1A-like protein [Schizosaccharomyces japonicus yFS275] >gi|212003164|gb|EEB08824.1| translation initiation factor eIF1A-like protein [Schizosaccharomyces japonicus yFS275]
Unigene13137_Pythium	gi|150865884|ref|XP_001385276.2|	55.8	1e-06	ATP-dependent transporter [Scheffersomyces stipitis CBS 6054] >gi|149387140|gb|ABN67247.2| ATP-dependent transporter [Pichia stipitis CBS 6054]
Unigene12785_Pythium	gi|258571189|ref|XP_002544398.1|	55.8	1e-06	periodic tryptophan protein 2 [Uncinocarpus reesii 1704] >gi|237904668|gb|EEP79069.1| periodic tryptophan protein 2 [Uncinocarpus reesii 1704]
Unigene12665_Pythium	gi|296413028|ref|XP_002836220.1|	55.8	1e-06	hypothetical protein [Tuber melanosporum Mel28] >gi|295630029|emb|CAZ80411.1| unnamed protein product [Tuber melanosporum]
Unigene12508_Pythium	gi|75760429|ref|ZP_00740471.1|	55.5	1e-06	Hypothetical protein RBTH_04022 [Bacillus thuringiensis serovar israelensis ATCC 35646] >gi|74492078|gb|EAO55252.1| Hypothetical protein RBTH_04022 [Bacillus thuringiensis serovar israelensis ATCC 35646]
Unigene12304_Pythium	gi|242221464|ref|XP_002476480.1|	55.8	1e-06	predicted protein [Postia placenta Mad-698-R] >gi|220724256|gb|EED78312.1| predicted protein [Postia placenta Mad-698-R]
Unigene12272_Pythium	gi|189502744|ref|YP_001958461.1|	55.8	1e-06	hypothetical protein Aasi_1443 [Candidatus Amoebophilus asiaticus 5a2] >gi|189498185|gb|ACE06732.1| hypothetical protein Aasi_1443 [Candidatus Amoebophilus asiaticus 5a2]
Unigene12100_Pythium	gi|39969673|ref|XP_366227.1|	55.5	1e-06	hypothetical protein MGG_10446 [Magnaporthe oryzae 70-15] >gi|145012136|gb|EDJ96792.1| hypothetical protein MGG_10446 [Magnaporthe grisea 70-15]
Unigene12095_Pythium	gi|255007945|ref|ZP_05280071.1|	55.8	1e-06	ribosomal large subunit pseudouridine synthase A [Bacteroides fragilis 3_1_12]
Unigene12023_Pythium	gi|282174145|ref|YP_003358247.1|	55.5	1e-06	ORF108 [Anguillid herpesvirus 1] >gi|281308988|gb|ADA57871.1| ORF108 [Anguillid herpesvirus 1]
Unigene1194_Pythium	gi|269115514|gb|ACZ26339.1|	55.5	1e-06	cysteine dioxygenase [Trichophyton mentagrophytes]
Unigene11652_Pythium	gi|74592591|sp|Q5ASE0.1|XKS1_EMENI	55.8	1e-06	RecName: Full=Probable D-xylulose kinase A; Short=Xylulokinase A >gi|259483004|tpe|CBF78014.1| TPA: D-xylulose kinase (AFU_orthologue; AFUA_5G09840) [Aspergillus nidulans FGSC A4]
Unigene11257_Pythium	gi|27360059|gb|AAO08997.1|AE016798_157	55.8	1e-06	Unknown [Vibrio vulnificus CMCP6] >gi|27360484|gb|AAO09420.1|AE016800_25 Unknown [Vibrio vulnificus CMCP6] >gi|27360490|gb|AAO09426.1|AE016800_31 Unknown [Vibrio vulnificus CMCP6] >gi|27360529|gb|AAO09465.1|AE016800_70 Unknown [Vibrio vulnificus CMCP6] >gi|27360613|gb|AAO09549.1|AE016800_154 Unknown [Vibrio vulnificus CMCP6] >gi|27361021|gb|AAO09931.1|AE016801_250 Unknown [Vibrio vulnificus CMCP6]
Unigene11188_Pythium	gi|190575196|ref|YP_001973041.1|	55.5	1e-06	N-ethylammeline chlorohydrolase [Stenotrophomonas maltophilia K279a]
Unigene10886_Pythium	gi|255718377|ref|XP_002555469.1|	55.8	1e-06	KLTH0G10032p [Lachancea thermotolerans] >gi|238936853|emb|CAR25032.1| KLTH0G10032p [Lachancea thermotolerans]
Unigene10760_Pythium	gi|15193281|gb|AAK91759.1|AF403739_1	55.5	1e-06	cytoplasmic dynein heavy chain 1 [Ustilago maydis]
Unigene10680_Pythium	gi|120554508|ref|YP_958859.1|	55.8	1e-06	patatin [Marinobacter aquaeolei VT8] >gi|120324357|gb|ABM18672.1| Patatin [Marinobacter aquaeolei VT8]
Unigene10574_Pythium	gi|213409806|ref|XP_002175673.1|	55.5	1e-06	tRNA wybutosine-synthesizing protein [Schizosaccharomyces japonicus yFS275] >gi|212003720|gb|EEB09380.1| tRNA wybutosine-synthesizing protein [Schizosaccharomyces japonicus yFS275]
Unigene1017_Pythium	gi|34809533|gb|AAQ82687.1|	55.5	1e-06	Epa5p [Candida glabrata]
Unigene1007_Pythium	gi|116326827|ref|YP_803364.1|	56.2	1e-06	hypothetical protein TNAV2c_gp141 [Trichoplusia ni ascovirus 2c] >gi|102231835|gb|ABF70658.1| hypothetical protein [Trichoplusia ni ascovirus 2c]
Unigene940_Pythium	gi|50554337|ref|XP_504577.1|	57.8	9e-07	YALI0E30085p [Yarrowia lipolytica] >gi|74633204|sp|Q6C435.1|FYV10_YARLI RecName: Full=Protein FYV10 >gi|49650446|emb|CAG80181.1| YALI0E30085p [Yarrowia lipolytica]
Unigene9277_Pythium	gi|217424195|ref|ZP_03455694.1|	58.5	9e-07	cytochrome P450 family protein [Burkholderia pseudomallei 576] >gi|217392660|gb|EEC32683.1| cytochrome P450 family protein [Burkholderia pseudomallei 576]
Unigene8888_Pythium	gi|169851424|ref|XP_001832402.1|	59.3	9e-07	phosphopantothenate-cysteine ligase [Coprinopsis cinerea okayama7#130] >gi|116506541|gb|EAU89436.1| phosphopantothenate-cysteine ligase [Coprinopsis cinerea okayama7#130]
Unigene8382_Pythium	gi|34809533|gb|AAQ82687.1|	52.8	9e-07	Epa5p [Candida glabrata]
Unigene6018_Pythium	gi|110667166|ref|YP_656977.1|	56.6	9e-07	cell surface glycoprotein [Haloquadratum walsbyi DSM 16790] >gi|109624913|emb|CAJ51323.1| probable cell surface glycoprotein [Haloquadratum walsbyi DSM 16790]
Unigene23735_Pythium	gi|282920656|ref|ZP_06328375.1|	60.1	9e-07	LPXTG-domain-containing protein cell wall surface anchor family protein [Staphylococcus aureus A9765] >gi|282594064|gb|EFB99052.1| LPXTG-domain-containing protein cell wall surface anchor family protein [Staphylococcus aureus A9765]
Unigene22689_Pythium	gi|42780655|ref|NP_977902.1|	58.5	9e-07	hypothetical protein BCE_1580 [Bacillus cereus ATCC 10987] >gi|42736575|gb|AAS40510.1| hypothetical protein BCE_1580 [Bacillus cereus ATCC 10987]
Unigene22647_Pythium	gi|59799049|sp|Q6S6W0.1|GP2_EHV1V	58.5	9e-07	RecName: Full=Glycoprotein gp2; AltName: Full=Glycoprotein X; Short=GpX; Flags: Precursor >gi|42795202|gb|AAS45959.1| envelope glycoprotein [Equid herpesvirus 1]
Unigene22227_Pythium	gi|32477034|ref|NP_870028.1|	58.2	9e-07	signal peptide [Rhodopirellula baltica SH 1]
Unigene22044_Pythium	gi|297192617|ref|ZP_06910015.1|	58.2	9e-07	bifunctional GMP synthase/glutamine amidotransferase [Streptomyces pristinaespiralis ATCC 25486] >gi|297151442|gb|EFH31171.1| bifunctional GMP synthase/glutamine amidotransferase [Streptomyces pristinaespiralis ATCC 25486]
Unigene21594_Pythium	gi|254187134|ref|ZP_04893649.1|	57.8	9e-07	ribose ABC transporter, ATP-binding protein [Burkholderia pseudomallei Pasteur 52237] >gi|157934817|gb|EDO90487.1| ribose ABC transporter, ATP-binding protein [Burkholderia pseudomallei Pasteur 52237]
Unigene20908_Pythium	gi|6324046|ref|NP_014116.1|	57.4	9e-07	Partially redundant sensor-transducer of the stress-activated PKC1-MPK1 signaling pathway involved in maintenance of cell wall integrity and recovery from heat shock; secretory pathway Wsc2p is required for the arrest of secretion response [Saccharomyces cerevisiae S288c] >gi|1730647|sp|P53832.1|WSC2_YEAST RecName: Full=Cell wall integrity and stress response component 2; Flags: Precursor >gi|130…
Unigene20896_Pythium	gi|289619425|emb|CBI53708.1|	57.4	9e-07	unnamed protein product [Sordaria macrospora]
Unigene20454_Pythium	gi|34809533|gb|AAQ82687.1|	57	9e-07	Epa5p [Candida glabrata]
Unigene20368_Pythium	gi|301319237|gb|ADK67724.1|	57	9e-07	LicD family protein [Olsenella uli DSM 7084]
Unigene20259_Pythium	gi|123735029|sp|Q4L9P0.1|SRAP_STAHJ	57	9e-07	RecName: Full=Serine-rich adhesin for platelets; Flags: Precursor
Unigene19831_Pythium	gi|67901222|ref|XP_680867.1|	56.6	9e-07	hypothetical protein AN7598.2 [Aspergillus nidulans FGSC A4] >gi|40742988|gb|EAA62178.1| hypothetical protein AN7598.2 [Aspergillus nidulans FGSC A4] >gi|259483925|tpe|CBF79713.1| TPA: conserved hypothetical protein [Aspergillus nidulans FGSC A4]
Unigene9740_Pythium	gi|213407992|ref|XP_002174767.1|	56.2	8e-07	translation initiation factor eIF2 alpha subunit [Schizosaccharomyces japonicus yFS275] >gi|212002814|gb|EEB08474.1| translation initiation factor eIF2 alpha subunit [Schizosaccharomyces japonicus yFS275]
Unigene9696_Pythium	gi|254584178|ref|XP_002497657.1|	56.2	8e-07	ZYRO0F10560p [Zygosaccharomyces rouxii] >gi|238940550|emb|CAR28724.1| ZYRO0F10560p [Zygosaccharomyces rouxii]
Unigene9493_Pythium	gi|189201029|ref|XP_001936851.1|	56.2	8e-07	calpain-B [Pyrenophora tritici-repentis Pt-1C-BFP] >gi|187983950|gb|EDU49438.1| calpain-B [Pyrenophora tritici-repentis Pt-1C-BFP]
Unigene9163_Pythium	gi|255713220|ref|XP_002552892.1|	49.7	8e-07	KLTH0D03894p [Lachancea thermotolerans] >gi|238934272|emb|CAR22454.1| KLTH0D03894p [Lachancea thermotolerans]
Unigene8641_Pythium	gi|2114323|dbj|BAA20038.1|	58.5	8e-07	membrane glycoprotein [Equid herpesvirus 1]
Unigene8516_Pythium	gi|126032275|tpg|DAA05866.1|	56.2	8e-07	TPA: TPA_inf: chitinase 18-18 [Hypocrea jecorina]
Unigene8408_Pythium	gi|294498177|ref|YP_003561877.1|	56.2	8e-07	hypothetical protein BMQ_1411 [Bacillus megaterium QM B1551] >gi|294348114|gb|ADE68443.1| hypothetical protein BMQ_1411 [Bacillus megaterium QM B1551]
Unigene7639_Pythium	gi|116106031|gb|ABJ71173.1|	56.6	8e-07	Possible cell surface protein [Lactobacillus casei ATCC 334]
Unigene7635_Pythium	gi|242818441|ref|XP_002487118.1|	56.6	8e-07	MAP kinase kinase kinase SteC [Talaromyces stipitatus ATCC 10500] >gi|218713583|gb|EED13007.1| MAP kinase kinase kinase SteC [Talaromyces stipitatus ATCC 10500]
Unigene7578_Pythium	gi|254787854|ref|YP_003075283.1|	56.2	8e-07	cellobiohydrolase [Teredinibacter turnerae T7901] >gi|237686736|gb|ACR14000.1| cellobiohydrolase [Teredinibacter turnerae T7901]
Unigene7085_Pythium	gi|300101675|gb|EFI93084.1|	56.2	8e-07	hypothetical protein SCHCODRAFT_258354 [Schizophyllum commune H4-8]
Unigene6910_Pythium	gi|34809534|gb|AAQ82688.1|	58.5	8e-07	Epa4p [Candida glabrata]
Unigene6522_Pythium	gi|76818274|ref|YP_335738.1|	56.2	8e-07	hypothetical protein BURPS1710b_A0579 [Burkholderia pseudomallei 1710b] >gi|76582747|gb|ABA52221.1| hypothetical protein BURPS1710b_A0579 [Burkholderia pseudomallei 1710b]
Unigene6410_Pythium	gi|284042247|ref|YP_003392587.1|	57	8e-07	plectin [Conexibacter woesei DSM 14684] >gi|283946468|gb|ADB49212.1| plectin [Conexibacter woesei DSM 14684]
Unigene616_Pythium	gi|291510300|gb|ADE10106.1|	56.2	8e-07	actin [Tremella fuciformis]
Unigene5418_Pythium	gi|46120514|ref|XP_385080.1|	43.1	8e-07	hypothetical protein FG04904.1 [Gibberella zeae PH-1]
Unigene5075_Pythium	gi|294659704|ref|XP_462118.2|	57.8	8e-07	DEHA2G13354p [Debaryomyces hansenii CBS767] >gi|199434171|emb|CAG90604.2| DEHA2G13354p [Debaryomyces hansenii]
Unigene4885_Pythium	gi|255722830|ref|XP_002546349.1|	56.2	8e-07	predicted protein [Candida tropicalis MYA-3404] >gi|240130866|gb|EER30428.1| predicted protein [Candida tropicalis MYA-3404]
Unigene3639_Pythium	gi|50286685|ref|XP_445772.1|	56.2	8e-07	unnamed protein product [Candida glabrata] >gi|49525078|emb|CAG58691.1| unnamed protein product [Candida glabrata]
Unigene3214_Pythium	gi|169860903|ref|XP_001837086.1|	58.5	8e-07	hypothetical protein CC1G_00222 [Coprinopsis cinerea okayama7#130] >gi|116501808|gb|EAU84703.1| hypothetical protein CC1G_00222 [Coprinopsis cinerea okayama7#130]
Unigene3059_Pythium	gi|183220817|ref|YP_001838813.1|	60.1	8e-07	hypothetical protein LEPBI_I1429 [Leptospira biflexa serovar Patoc strain 'Patoc 1 (Paris)'] >gi|189910916|ref|YP_001962471.1| putative lipoprotein [Leptospira biflexa serovar Patoc strain 'Patoc 1 (Ames)'] >gi|167775592|gb|ABZ93893.1| Conserved hypothetical lipoprotein [Leptospira biflexa serovar Patoc strain 'Patoc 1 (Ames)'] >gi|167779239|gb|ABZ97537.1| Conserved hypothetical protein [Leptospi…
Unigene2710_Pythium	gi|284042247|ref|YP_003392587.1|	58.2	8e-07	plectin [Conexibacter woesei DSM 14684] >gi|283946468|gb|ADB49212.1| plectin [Conexibacter woesei DSM 14684]
Unigene2553_Pythium	gi|255930353|ref|XP_002556736.1|	56.2	8e-07	Pc06g01290 [Penicillium chrysogenum Wisconsin 54-1255] >gi|211581349|emb|CAP79122.1| Pc06g01290 [Penicillium chrysogenum Wisconsin 54-1255]
Unigene23408_Pythium	gi|77820010|gb|ABB04148.1|	59.3	8e-07	phenylalanine ammonia lyase [Rhodotorula glutinis]
Unigene22977_Pythium	gi|4019275|gb|AAC95573.1|	58.9	8e-07	orf 48 [Ateline herpesvirus 3]
Unigene22891_Pythium	gi|120553610|ref|YP_957961.1|	58.9	8e-07	Rieske (2Fe-2S) domain-containing protein [Marinobacter aquaeolei VT8] >gi|120323459|gb|ABM17774.1| Rieske (2Fe-2S) domain protein [Marinobacter aquaeolei VT8]
Unigene22574_Pythium	gi|2343283|gb|AAB67722.1|	58.5	8e-07	IE2hom [Human herpesvirus 6 (strain Uganda-1102)] >gi|2384715|gb|AAB69858.1| IE-2 protein [Human herpesvirus 6]
Unigene22382_Pythium	gi|76810105|ref|YP_331685.1|	45.8	8e-07	hypothetical protein BURPS1710b_0269 [Burkholderia pseudomallei 1710b] >gi|76579558|gb|ABA49033.1| hypothetical protein BURPS1710b_0269 [Burkholderia pseudomallei 1710b]
Unigene22355_Pythium	gi|88769949|gb|ABD51465.1|	58.5	8e-07	S1L [Squirrel poxvirus]
Unigene21975_Pythium	gi|221232510|ref|YP_002511663.1|	58.2	8e-07	cell wall surface anchored protein [Streptococcus pneumoniae ATCC 700669] >gi|220674971|emb|CAR69548.1| cell wall surface anchored protein [Streptococcus pneumoniae ATCC 700669]
Unigene21950_Pythium	gi|254192482|ref|ZP_04898921.1|	58.2	8e-07	hypothetical protein BURPSS13_0226 [Burkholderia pseudomallei S13] >gi|169649240|gb|EDS81933.1| hypothetical protein BURPSS13_0226 [Burkholderia pseudomallei S13]
Unigene21765_Pythium	gi|281358029|ref|ZP_06244513.1|	58.2	8e-07	Beta-mannosidase [Victivallis vadensis ATCC BAA-548] >gi|281315402|gb|EFA99431.1| Beta-mannosidase [Victivallis vadensis ATCC BAA-548]
Unigene21338_Pythium	gi|121597563|ref|YP_990465.1|	57.8	8e-07	RemN protein [Burkholderia mallei SAVP1] >gi|121225361|gb|ABM48892.1| RemN protein [Burkholderia mallei SAVP1]
Unigene21221_Pythium	gi|294633846|ref|ZP_06712403.1|	57.8	8e-07	LOW QUALITY PROTEIN: pyruvate carboxylase [Streptomyces sp. e14] >gi|292830098|gb|EFF88450.1| LOW QUALITY PROTEIN: pyruvate carboxylase [Streptomyces sp. e14]
Unigene21191_Pythium	gi|189219809|ref|YP_001940450.1|	57.8	8e-07	High-affinity nickel transporter [Methylacidiphilum infernorum V4] >gi|189186667|gb|ACD83852.1| High-affinity nickel transporter [Methylacidiphilum infernorum V4]
Unigene20838_Pythium	gi|295703528|ref|YP_003596603.1|	57.4	8e-07	hypothetical protein BMD_1392 [Bacillus megaterium DSM319] >gi|294801187|gb|ADF38253.1| hypothetical protein BMD_1392 [Bacillus megaterium DSM319]
Unigene20755_Pythium	gi|238563957|ref|ZP_00437964.2|	57.4	8e-07	short-chain dehydrogenase/reductase SDR [Burkholderia mallei GB8 horse 4] >gi|238519595|gb|EEP83067.1| short-chain dehydrogenase/reductase SDR [Burkholderia mallei GB8 horse 4]
Unigene2067_Pythium	gi|28378059|ref|NP_784951.1|	56.2	8e-07	cell surface SD repeat-containing protein [Lactobacillus plantarum WCFS1] >gi|28270893|emb|CAD63798.1| cell surface SD repeat protein precursor [Lactobacillus plantarum WCFS1]
Unigene20652_Pythium	gi|254572461|ref|XP_002493340.1|	57.4	8e-07	Protein of unknown function, copurifies with late Golgi vesicles containing the v-SNARE Tlg2p [Pichia pastoris GS115] >gi|238033138|emb|CAY71161.1| Protein of unknown function, copurifies with late Golgi vesicles containing the v-SNARE Tlg2p [Pichia pastoris GS115]
Unigene20643_Pythium	gi|261356606|gb|EEY19034.1|	57.4	8e-07	phosphatidylinositol 4-kinase STT4 [Verticillium albo-atrum VaMs.102]
Unigene20043_Pythium	gi|255723235|ref|XP_002546551.1|	57	8e-07	conserved hypothetical protein [Candida tropicalis MYA-3404] >gi|240130682|gb|EER30245.1| conserved hypothetical protein [Candida tropicalis MYA-3404]
Unigene19972_Pythium	gi|209527083|ref|ZP_03275598.1|	57	8e-07	MscS Mechanosensitive ion channel [Arthrospira maxima CS-328] >gi|209492511|gb|EDZ92851.1| MscS Mechanosensitive ion channel [Arthrospira maxima CS-328]
Unigene19957_Pythium	gi|145593982|ref|YP_001158279.1|	57	8e-07	hypothetical protein Strop_1435 [Salinispora tropica CNB-440] >gi|145303319|gb|ABP53901.1| hypothetical protein Strop_1435 [Salinispora tropica CNB-440]
Unigene19645_Pythium	gi|284042247|ref|YP_003392587.1|	56.6	8e-07	plectin [Conexibacter woesei DSM 14684] >gi|283946468|gb|ADB49212.1| plectin [Conexibacter woesei DSM 14684]
Unigene19534_Pythium	gi|153003265|ref|YP_001377590.1|	56.6	8e-07	dehydratase [Anaeromyxobacter sp. Fw109-5] >gi|152026838|gb|ABS24606.1| MaoC domain protein dehydratase [Anaeromyxobacter sp. Fw109-5]
Unigene18662_Pythium	gi|296818565|ref|XP_002849619.1|	56.2	8e-07	lactation elevated protein 1 [Arthroderma otae CBS 113480] >gi|238840072|gb|EEQ29734.1| lactation elevated protein 1 [Microsporum canis CBS 113480]
Unigene17623_Pythium	gi|167913334|ref|ZP_02500425.1|	56.2	8e-07	Rhs element Vgr protein [Burkholderia pseudomallei 112]
Unigene17510_Pythium	gi|256769591|ref|ZP_05508765.1|	56.2	8e-07	hypothetical protein StreC_23846 [Streptomyces sp. C]
Unigene17202_Pythium	gi|50548631|ref|XP_501785.1|	56.2	8e-07	YALI0C13112p [Yarrowia lipolytica] >gi|49647652|emb|CAG82095.1| YALI0C13112p [Yarrowia lipolytica]
Unigene16969_Pythium	gi|299755008|ref|XP_001828360.2|	56.2	8e-07	glutaminase GtaA [Coprinopsis cinerea okayama7#130] >gi|298411027|gb|EAU93352.2| glutaminase GtaA [Coprinopsis cinerea okayama7#130]
Unigene16485_Pythium	gi|126460538|ref|YP_001056816.1|	56.2	8e-07	major facilitator transporter [Pyrobaculum calidifontis JCM 11548] >gi|126250259|gb|ABO09350.1| major facilitator superfamily MFS_1 [Pyrobaculum calidifontis JCM 11548]
Unigene16373_Pythium	gi|34809533|gb|AAQ82687.1|	56.2	8e-07	Epa5p [Candida glabrata]
Unigene16197_Pythium	gi|5531272|emb|CAB50897.1|	56.2	8e-07	WSC4 homologue [Kluyveromyces lactis] >gi|49643116|emb|CAG99068.1| KLLA0E00771p [Kluyveromyces lactis]
Unigene15816_Pythium	gi|284042247|ref|YP_003392587.1|	56.2	8e-07	plectin [Conexibacter woesei DSM 14684] >gi|283946468|gb|ADB49212.1| plectin [Conexibacter woesei DSM 14684]
Unigene15723_Pythium	gi|111220346|ref|YP_711140.1|	56.2	8e-07	hypothetical protein FRAAL0875 [Frankia alni ACN14a] >gi|111147878|emb|CAJ59543.1| hypothetical protein [Frankia alni ACN14a]
Unigene15551_Pythium	gi|261352820|gb|EEY15248.1|	56.2	8e-07	endomembrane protein EMP70 [Verticillium albo-atrum VaMs.102]
Unigene15550_Pythium	gi|256770988|ref|ZP_05510162.1|	56.2	8e-07	Non-specific serine/threonine protein kinase [Streptomyces sp. C]
Unigene15356_Pythium	gi|255936981|ref|XP_002559517.1|	56.2	8e-07	Pc13g10970 [Penicillium chrysogenum Wisconsin 54-1255] >gi|211584137|emb|CAP92166.1| Pc13g10970 [Penicillium chrysogenum Wisconsin 54-1255]
Unigene15198_Pythium	gi|299752795|ref|XP_001832851.2|	56.2	8e-07	phosphatase associated protein [Coprinopsis cinerea okayama7#130] >gi|298410004|gb|EAU88942.2| phosphatase associated protein [Coprinopsis cinerea okayama7#130]
Unigene15075_Pythium	gi|119486195|ref|ZP_01620255.1|	56.2	8e-07	WD-40 repeat protein [Lyngbya sp. PCC 8106] >gi|119456686|gb|EAW37815.1| WD-40 repeat protein [Lyngbya sp. PCC 8106]
Unigene14706_Pythium	gi|255934206|ref|XP_002558384.1|	56.2	8e-07	Pc12g15850 [Penicillium chrysogenum Wisconsin 54-1255] >gi|211583003|emb|CAP81212.1| Pc12g15850 [Penicillium chrysogenum Wisconsin 54-1255]
Unigene14622_Pythium	gi|242210019|ref|XP_002470854.1|	56.2	8e-07	predicted protein [Postia placenta Mad-698-R] >gi|220730081|gb|EED83944.1| predicted protein [Postia placenta Mad-698-R]
Unigene14025_Pythium	gi|238506134|ref|XP_002384269.1|	56.2	8e-07	protein-L-isoaspartate O-methyltransferase [Aspergillus flavus NRRL3357] >gi|220690383|gb|EED46733.1| protein-L-isoaspartate O-methyltransferase [Aspergillus flavus NRRL3357]
Unigene13895_Pythium	gi|71020579|ref|XP_760520.1|	56.2	8e-07	hypothetical protein UM04373.1 [Ustilago maydis 521] >gi|46100415|gb|EAK85648.1| hypothetical protein UM04373.1 [Ustilago maydis 521]
Unigene13534_Pythium	gi|83858346|ref|ZP_00951868.1|	56.2	8e-07	putative protease [Oceanicaulis alexandrii HTCC2633] >gi|83853169|gb|EAP91021.1| putative protease [Oceanicaulis alexandrii HTCC2633]
Unigene1346_Pythium	gi|255935561|ref|XP_002558807.1|	56.2	8e-07	Pc13g03700 [Penicillium chrysogenum Wisconsin 54-1255] >gi|211583427|emb|CAP91439.1| Pc13g03700 [Penicillium chrysogenum Wisconsin 54-1255]
Unigene13380_Pythium	gi|218885878|ref|YP_002435199.1|	56.2	8e-07	CheA signal transduction histidine kinase [Desulfovibrio vulgaris str. 'Miyazaki F'] >gi|218756832|gb|ACL07731.1| CheA signal transduction histidine kinase [Desulfovibrio vulgaris str. 'Miyazaki F']
Unigene13213_Pythium	gi|294659914|ref|XP_462353.2|	56.2	8e-07	DEHA2G18700p [Debaryomyces hansenii CBS767] >gi|199434331|emb|CAG90860.2| DEHA2G18700p [Debaryomyces hansenii]
Unigene13197_Pythium	gi|21667040|gb|AAM73878.1|AF463450_1	56.2	8e-07	cytokinesis protein Don1 [Ustilago maydis]
Unigene13158_Pythium	gi|71000788|ref|XP_755075.1|	56.2	8e-07	mitochondrial carrier protein [Aspergillus fumigatus Af293]
Unigene13134_Pythium	gi|77461507|ref|YP_351014.1|	56.2	8e-07	amine oxidase [Pseudomonas fluorescens Pf0-1] >gi|77385510|gb|ABA77023.1| flavin-containing amine oxidase [Pseudomonas fluorescens Pf0-1]
Unigene12894_Pythium	gi|40882198|emb|CAF06024.1|	56.2	8e-07	annexin XIV [Neurospora crassa]
Unigene12643_Pythium	gi|16944666|emb|CAB99172.2|	56.2	8e-07	related to rna-binding protein fus/tls [Neurospora crassa]
Unigene1249_Pythium	gi|299751181|ref|XP_001830109.2|	56.6	8e-07	beta-glucan synthesis-associated protein [Coprinopsis cinerea okayama7#130] >gi|298409257|gb|EAU91774.2| beta-glucan synthesis-associated protein [Coprinopsis cinerea okayama7#130]
Unigene12451_Pythium	gi|206558222|sp|A5DHW0.2|NOP58_PICGU	56.2	8e-07	RecName: Full=Nucleolar protein 58
Unigene12415_Pythium	gi|34809533|gb|AAQ82687.1|	56.2	8e-07	Epa5p [Candida glabrata]
Unigene12329_Pythium	gi|19114806|ref|NP_593894.1|	56.2	8e-07	calcium channel Cch1 [Schizosaccharomyces pombe] >gi|74581987|sp|O14234.1|CCH1_SCHPO RecName: Full=Calcium-channel protein cch1 >gi|2388993|emb|CAB11726.1| calcium channel Cch1 [Schizosaccharomyces pombe]
Unigene12175_Pythium	gi|256726897|gb|EEU40257.1|	56.2	8e-07	condensin complex component SMC2 [Nectria haematococca mpVI 77-13-4]
Unigene11738_Pythium	gi|226287735|gb|EEH43248.1|	56.2	8e-07	cell division control protein [Paracoccidioides brasiliensis Pb18]
Unigene11698_Pythium	gi|213401431|ref|XP_002171488.1|	56.2	8e-07	F-box/WD repeat-containing protein pof1 [Schizosaccharomyces japonicus yFS275] >gi|211999535|gb|EEB05195.1| F-box/WD repeat-containing protein pof1 [Schizosaccharomyces japonicus yFS275]
Unigene1148_Pythium	gi|34809533|gb|AAQ82687.1|	44.7	8e-07	Epa5p [Candida glabrata]
Unigene10941_Pythium	gi|51701370|sp|Q6CPQ9.1|EF2_KLULA	56.2	8e-07	RecName: Full=Elongation factor 2; Short=EF-2 >gi|49643215|emb|CAG99167.1| KLLA0E02993p [Kluyveromyces lactis]
Unigene10676_Pythium	gi|71003419|ref|XP_756390.1|	56.2	8e-07	hypothetical protein UM00243.1 [Ustilago maydis 521] >gi|46095768|gb|EAK81001.1| hypothetical protein UM00243.1 [Ustilago maydis 521]
Unigene10660_Pythium	gi|114799454|ref|YP_759634.1|	56.2	8e-07	enoyl-CoA hydratase/isomerase family protein [Hyphomonas neptunium ATCC 15444] >gi|114739628|gb|ABI77753.1| enoyl-CoA hydratase/isomerase family protein [Hyphomonas neptunium ATCC 15444]
Unigene10573_Pythium	gi|156052559|ref|XP_001592206.1|	56.2	8e-07	hypothetical protein SS1G_06445 [Sclerotinia sclerotiorum 1980] >gi|154704225|gb|EDO03964.1| hypothetical protein SS1G_06445 [Sclerotinia sclerotiorum 1980]
Unigene10289_Pythium	gi|42524259|ref|NP_969639.1|	56.2	8e-07	putative secreted protein [Bdellovibrio bacteriovorus HD100] >gi|39576467|emb|CAE80632.1| putative secreted protein [Bdellovibrio bacteriovorus HD100]
Unigene8224_Pythium	gi|50547317|ref|XP_501128.1|	42.7	7e-07	YALI0B20262p [Yarrowia lipolytica] >gi|49646994|emb|CAG83381.1| YALI0B20262p [Yarrowia lipolytica]
Unigene7732_Pythium	gi|254585545|ref|XP_002498340.1|	60.1	7e-07	ZYRO0G07942p [Zygosaccharomyces rouxii] >gi|238941234|emb|CAR29407.1| ZYRO0G07942p [Zygosaccharomyces rouxii]
Unigene7487_Pythium	gi|240107910|gb|EER26084.1|	58.9	7e-07	DENN domain containing protein [Coccidioides posadasii C735 delta SOWgp]
Unigene7422_Pythium	gi|46123695|ref|XP_386401.1|	47	7e-07	hypothetical protein FG06225.1 [Gibberella zeae PH-1]
Unigene7153_Pythium	gi|169846118|ref|XP_001829775.1|	58.5	7e-07	hypothetical protein CC1G_05984 [Coprinopsis cinerea okayama7#130] >gi|116509102|gb|EAU91997.1| hypothetical protein CC1G_05984 [Coprinopsis cinerea okayama7#130]
Unigene6487_Pythium	gi|241668512|ref|ZP_04756090.1|	58.9	7e-07	D-mannonate oxidoreductase [Francisella philomiragia subsp. philomiragia ATCC 25015]
Unigene6253_Pythium	gi|17221114|gb|AAK61484.1|	57.8	7e-07	glycoprotein gp2 [Equid herpesvirus 1]
Unigene575_Pythium	gi|213402129|ref|XP_002171837.1|	58.9	7e-07	phosducin-like protein [Schizosaccharomyces japonicus yFS275] >gi|211999884|gb|EEB05544.1| phosducin-like protein [Schizosaccharomyces japonicus yFS275]
Unigene5505_Pythium	gi|115298550|ref|YP_762403.1|	59.3	7e-07	64.6 kDa [Spodoptera frugiperda ascovirus 1a] >gi|114416817|emb|CAL44648.1| 64.6 kDa [Spodoptera frugiperda ascovirus 1a]
Unigene5091_Pythium	gi|221232510|ref|YP_002511663.1|	59.3	7e-07	cell wall surface anchored protein [Streptococcus pneumoniae ATCC 700669] >gi|220674971|emb|CAR69548.1| cell wall surface anchored protein [Streptococcus pneumoniae ATCC 700669]
Unigene4591_Pythium	gi|58269346|ref|XP_571829.1|	47.8	7e-07	ATP-binding cassette transporter protein YOR1 [Cryptococcus neoformans var. neoformans JEC21]
Unigene4310_Pythium	gi|210075511|ref|XP_501872.2|	58.2	7e-07	YALI0C15532p [Yarrowia lipolytica] >gi|199425283|emb|CAG82185.2| YALI0C15532p [Yarrowia lipolytica]
Unigene3748_Pythium	gi|255713376|ref|XP_002552970.1|	57.8	7e-07	KLTH0D05698p [Lachancea thermotolerans] >gi|238934350|emb|CAR22532.1| KLTH0D05698p [Lachancea thermotolerans]
Unigene2979_Pythium	gi|213406501|ref|XP_002174022.1|	59.3	7e-07	vacuolar protein sorting-associated protein [Schizosaccharomyces japonicus yFS275] >gi|212002069|gb|EEB07729.1| vacuolar protein sorting-associated protein [Schizosaccharomyces japonicus yFS275]
Unigene2928_Pythium	gi|256733244|gb|EEU46592.1|	50.4	7e-07	hypothetical protein NECHADRAFT_92915 [Nectria haematococca mpVI 77-13-4]
Unigene2723_Pythium	gi|59799049|sp|Q6S6W0.1|GP2_EHV1V	58.2	7e-07	RecName: Full=Glycoprotein gp2; AltName: Full=Glycoprotein X; Short=GpX; Flags: Precursor >gi|42795202|gb|AAS45959.1| envelope glycoprotein [Equid herpesvirus 1]
Unigene23452_Pythium	gi|58270656|ref|XP_572484.1|	59.7	7e-07	L-mandelate dehydrogenase [Cryptococcus neoformans var. neoformans JEC21]
Unigene22663_Pythium	gi|2114323|dbj|BAA20038.1|	58.9	7e-07	membrane glycoprotein [Equid herpesvirus 1]
Unigene22081_Pythium	gi|255954023|ref|XP_002567764.1|	58.5	7e-07	Pc21g07230 [Penicillium chrysogenum Wisconsin 54-1255] >gi|211589475|emb|CAP95620.1| Pc21g07230 [Penicillium chrysogenum Wisconsin 54-1255]
Unigene21544_Pythium	gi|116326827|ref|YP_803364.1|	58.2	7e-07	hypothetical protein TNAV2c_gp141 [Trichoplusia ni ascovirus 2c] >gi|102231835|gb|ABF70658.1| hypothetical protein [Trichoplusia ni ascovirus 2c]
Unigene21477_Pythium	gi|242797255|ref|XP_002482973.1|	58.2	7e-07	conserved hypothetical protein [Talaromyces stipitatus ATCC 10500] >gi|218719561|gb|EED18981.1| conserved hypothetical protein [Talaromyces stipitatus ATCC 10500]
Unigene21106_Pythium	gi|149925077|ref|ZP_01913390.1|	57.8	7e-07	glutathione S-transferase, putative [Plesiocystis pacifica SIR-1] >gi|149814048|gb|EDM73679.1| glutathione S-transferase, putative [Plesiocystis pacifica SIR-1]
Unigene20548_Pythium	gi|121597563|ref|YP_990465.1|	57.4	7e-07	RemN protein [Burkholderia mallei SAVP1] >gi|121225361|gb|ABM48892.1| RemN protein [Burkholderia mallei SAVP1]
Unigene20370_Pythium	gi|289772048|ref|ZP_06531426.1|	57.4	7e-07	bi-functional protein secreted alpha-amylase/dextrinase [Streptomyces lividans TK24] >gi|289702247|gb|EFD69676.1| bi-functional protein secreted alpha-amylase/dextrinase [Streptomyces lividans TK24]
Unigene20344_Pythium	gi|225859526|ref|YP_002741036.1|	57.4	7e-07	cell wall surface anchor family protein [Streptococcus pneumoniae 70585] >gi|225721106|gb|ACO16960.1| cell wall surface anchor family protein [Streptococcus pneumoniae 70585]
Unigene19912_Pythium	gi|296804400|ref|XP_002843052.1|	57	7e-07	pre-mRNA-splicing factor CWC25 [Arthroderma otae CBS 113480] >gi|238845654|gb|EEQ35316.1| pre-mRNA-splicing factor CWC25 [Microsporum canis CBS 113480]
Unigene19328_Pythium	gi|254296409|ref|ZP_04963866.1|	56.6	7e-07	ribosomal large subunit pseudouridine synthase C [Burkholderia pseudomallei 406e] >gi|157806060|gb|EDO83230.1| ribosomal large subunit pseudouridine synthase C [Burkholderia pseudomallei 406e]
Unigene1252_Pythium	gi|187735951|ref|YP_001878063.1|	57.8	7e-07	chaperone protein DnaJ [Akkermansia muciniphila ATCC BAA-835] >gi|187426003|gb|ACD05282.1| chaperone protein DnaJ [Akkermansia muciniphila ATCC BAA-835]
Unigene9314_Pythium	gi|134116208|ref|XP_773275.1|	59.3	6e-07	hypothetical protein CNBJ0530 [Cryptococcus neoformans var. neoformans B-3501A] >gi|50255897|gb|EAL18628.1| hypothetical protein CNBJ0530 [Cryptococcus neoformans var. neoformans B-3501A]
Unigene8868_Pythium	gi|299741490|ref|XP_001834496.2|	59.3	6e-07	TKL/TKL-ccin protein kinase [Coprinopsis cinerea okayama7#130] >gi|298404735|gb|EAU87473.2| TKL/TKL-ccin protein kinase [Coprinopsis cinerea okayama7#130]
Unigene8849_Pythium	gi|258652365|ref|YP_003201521.1|	58.9	6e-07	peptidase M15B and M15C DD-carboxypeptidase VanY/endolysin [Nakamurella multipartita DSM 44233] >gi|258555590|gb|ACV78532.1| peptidase M15B and M15C DD-carboxypeptidase VanY/endolysin [Nakamurella multipartita DSM 44233]
Unigene8132_Pythium	gi|46137839|ref|XP_390611.1|	33.9	6e-07	hypothetical protein FG10435.1 [Gibberella zeae PH-1]
Unigene7630_Pythium	gi|126032275|tpg|DAA05866.1|	44.7	6e-07	TPA: TPA_inf: chitinase 18-18 [Hypocrea jecorina]
Unigene7301_Pythium	gi|294498177|ref|YP_003561877.1|	58.5	6e-07	hypothetical protein BMQ_1411 [Bacillus megaterium QM B1551] >gi|294348114|gb|ADE68443.1| hypothetical protein BMQ_1411 [Bacillus megaterium QM B1551]
Unigene6772_Pythium	gi|294631542|ref|ZP_06710102.1|	56.6	6e-07	LuxR-family transcriptional regulator [Streptomyces sp. e14] >gi|292834875|gb|EFF93224.1| LuxR-family transcriptional regulator [Streptomyces sp. e14]
Unigene6239_Pythium	gi|2343283|gb|AAB67722.1|	59.3	6e-07	IE2hom [Human herpesvirus 6 (strain Uganda-1102)] >gi|2384715|gb|AAB69858.1| IE-2 protein [Human herpesvirus 6]
Unigene5996_Pythium	gi|289641948|ref|ZP_06474103.1|	56.6	6e-07	hypothetical protein FsymDgDRAFT_1361 [Frankia symbiont of Datisca glomerata] >gi|289508248|gb|EFD29192.1| hypothetical protein FsymDgDRAFT_1361 [Frankia symbiont of Datisca glomerata]
Unigene5817_Pythium	gi|240107448|gb|EER25633.1|	58.2	6e-07	RNA recognition motif containing protein [Coccidioides posadasii C735 delta SOWgp]
Unigene5729_Pythium	gi|21667040|gb|AAM73878.1|AF463450_1	60.1	6e-07	cytokinesis protein Don1 [Ustilago maydis]
Unigene5476_Pythium	gi|294628793|ref|ZP_06707353.1|	58.2	6e-07	glutamate synthase large subunit [Streptomyces sp. e14] >gi|292832126|gb|EFF90475.1| glutamate synthase large subunit [Streptomyces sp. e14]
Unigene5174_Pythium	gi|299749820|ref|XP_001836357.2|	56.6	6e-07	DNA-directed RNA polymerase I [Coprinopsis cinerea okayama7#130] >gi|298408613|gb|EAU85541.2| DNA-directed RNA polymerase I [Coprinopsis cinerea okayama7#130]
Unigene4489_Pythium	gi|255063661|ref|ZP_05315652.1|	56.6	6e-07	amidohydrolase [Nitrosomonas sp. AL212] >gi|254980516|gb|EET31653.1| amidohydrolase [Nitrosomonas sp. AL212]
Unigene4409_Pythium	gi|189500710|ref|YP_001960180.1|	56.6	6e-07	aminotransferase class I and II [Chlorobium phaeobacteroides BS1] >gi|189496151|gb|ACE04699.1| aminotransferase class I and II [Chlorobium phaeobacteroides BS1]
Unigene4227_Pythium	gi|259487903|tpe|CBF86943.1|	57	6e-07	TPA: Lysophospholipase nte1 (EC 3.1.1.5)(Neuropathy target esterase homolog)(Intracellular phospholipase B) [Source:UniProtKB/Swiss-Prot;Acc:Q5BAE9] [Aspergillus nidulans FGSC A4]
Unigene4143_Pythium	gi|295703528|ref|YP_003596603.1|	59.7	6e-07	hypothetical protein BMD_1392 [Bacillus megaterium DSM319] >gi|294801187|gb|ADF38253.1| hypothetical protein BMD_1392 [Bacillus megaterium DSM319]
Unigene3420_Pythium	gi|212528634|ref|XP_002144474.1|	57	6e-07	serine-threonine kinase SepH [Penicillium marneffei ATCC 18224] >gi|210073872|gb|EEA27959.1| serine-threonine kinase SepH [Penicillium marneffei ATCC 18224]
Unigene3292_Pythium	gi|164656447|ref|XP_001729351.1|	58.2	6e-07	hypothetical protein MGL_3386 [Malassezia globosa CBS 7966] >gi|159103242|gb|EDP42137.1| hypothetical protein MGL_3386 [Malassezia globosa CBS 7966]
Unigene3280_Pythium	gi|256784683|ref|ZP_05523114.1|	58.5	6e-07	polyketide synthase [Streptomyces lividans TK24]
Unigene2947_Pythium	gi|169860565|ref|XP_001836917.1|	56.6	6e-07	small monomeric GTPase [Coprinopsis cinerea okayama7#130] >gi|116501639|gb|EAU84534.1| small monomeric GTPase [Coprinopsis cinerea okayama7#130]
Unigene2512_Pythium	gi|242210963|ref|XP_002471322.1|	56.6	6e-07	predicted protein [Postia placenta Mad-698-R] >gi|220729606|gb|EED83477.1| predicted protein [Postia placenta Mad-698-R]
Unigene23601_Pythium	gi|260949723|ref|XP_002619158.1|	60.1	6e-07	hypothetical protein CLUG_00317 [Clavispora lusitaniae ATCC 42720] >gi|238846730|gb|EEQ36194.1| hypothetical protein CLUG_00317 [Clavispora lusitaniae ATCC 42720]
Unigene23554_Pythium	gi|297543798|ref|YP_003676100.1|	60.1	6e-07	SMC domain protein [Thermoanaerobacter mathranii subsp. mathranii str. A3] >gi|296841573|gb|ADH60089.1| SMC domain protein [Thermoanaerobacter mathranii subsp. mathranii str. A3]
Unigene23316_Pythium	gi|2343283|gb|AAB67722.1|	59.7	6e-07	IE2hom [Human herpesvirus 6 (strain Uganda-1102)] >gi|2384715|gb|AAB69858.1| IE-2 protein [Human herpesvirus 6]
Unigene22924_Pythium	gi|71003682|ref|XP_756507.1|	59.3	6e-07	hypothetical protein UM00360.1 [Ustilago maydis 521] >gi|46095945|gb|EAK81178.1| hypothetical protein UM00360.1 [Ustilago maydis 521]
Unigene22594_Pythium	gi|221232510|ref|YP_002511663.1|	58.9	6e-07	cell wall surface anchored protein [Streptococcus pneumoniae ATCC 700669] >gi|220674971|emb|CAR69548.1| cell wall surface anchored protein [Streptococcus pneumoniae ATCC 700669]
Unigene22410_Pythium	gi|154286950|ref|XP_001544270.1|	58.9	6e-07	predicted protein [Ajellomyces capsulatus NAm1] >gi|150407911|gb|EDN03452.1| predicted protein [Ajellomyces capsulatus NAm1]
Unigene21189_Pythium	gi|124381373|ref|YP_001024650.1|	58.2	6e-07	feruloyl-CoA synthetase [Burkholderia mallei NCTC 10229]
Unigene21099_Pythium	gi|296807419|ref|XP_002844203.1|	58.2	6e-07	serine/arginine repetitive matrix protein 1 [Arthroderma otae CBS 113480] >gi|238843686|gb|EEQ33348.1| serine/arginine repetitive matrix protein 1 [Microsporum canis CBS 113480]
Unigene20596_Pythium	gi|115394874|ref|XP_001213448.1|	57.8	6e-07	conserved hypothetical protein [Aspergillus terreus NIH2624] >gi|114193017|gb|EAU34717.1| conserved hypothetical protein [Aspergillus terreus NIH2624]
Unigene20519_Pythium	gi|77820010|gb|ABB04148.1|	57.8	6e-07	phenylalanine ammonia lyase [Rhodotorula glutinis]
Unigene20150_Pythium	gi|299756220|ref|XP_001829176.2|	57.4	6e-07	GTPase [Coprinopsis cinerea okayama7#130] >gi|298411578|gb|EAU92811.2| GTPase [Coprinopsis cinerea okayama7#130]
Unigene20092_Pythium	gi|242766368|ref|XP_002341156.1|	57.4	6e-07	aspartic-type endopeptidase (CtsD), putative [Talaromyces stipitatus ATCC 10500] >gi|218724352|gb|EED23769.1| aspartic-type endopeptidase (CtsD), putative [Talaromyces stipitatus ATCC 10500]
Unigene19988_Pythium	gi|294632692|ref|ZP_06711251.1|	57.4	6e-07	secreted protein [Streptomyces sp. e14] >gi|292830473|gb|EFF88823.1| secreted protein [Streptomyces sp. e14]
Unigene19981_Pythium	gi|256807735|gb|ACV30151.1|	57.4	6e-07	E2 [Human papillomavirus]
Unigene19927_Pythium	gi|270500450|ref|ZP_06217381.1|	57.4	6e-07	hypothetical protein MicauDRAFT_2375 [Micromonospora aurantiaca ATCC 27029] >gi|270322653|gb|EFA33575.1| hypothetical protein MicauDRAFT_2375 [Micromonospora aurantiaca ATCC 27029]
Unigene19603_Pythium	gi|76818777|ref|YP_337407.1|	57	6e-07	hypothetical protein BURPS1710b_A2256 [Burkholderia pseudomallei 1710b] >gi|76583250|gb|ABA52724.1| hypothetical protein BURPS1710b_A2256 [Burkholderia pseudomallei 1710b]
Unigene19410_Pythium	gi|127590|sp|P01104.2|MYB_AVIMB	57	6e-07	RecName: Full=Transforming protein Myb >gi|9864803|gb|AAB31930.2| v-myb product [Avian myeloblastosis virus]
Unigene19385_Pythium	gi|295703528|ref|YP_003596603.1|	57	6e-07	hypothetical protein BMD_1392 [Bacillus megaterium DSM319] >gi|294801187|gb|ADF38253.1| hypothetical protein BMD_1392 [Bacillus megaterium DSM319]
Unigene18932_Pythium	gi|284042247|ref|YP_003392587.1|	56.6	6e-07	plectin [Conexibacter woesei DSM 14684] >gi|283946468|gb|ADB49212.1| plectin [Conexibacter woesei DSM 14684]
Unigene18791_Pythium	gi|76810117|ref|YP_333946.1|	56.6	6e-07	hypothetical protein BURPS1710b_2554 [Burkholderia pseudomallei 1710b] >gi|76579570|gb|ABA49045.1| hypothetical protein BURPS1710b_2554 [Burkholderia pseudomallei 1710b]
Unigene18597_Pythium	gi|255936307|ref|XP_002559180.1|	56.6	6e-07	Pc13g07500 [Penicillium chrysogenum Wisconsin 54-1255] >gi|211583800|emb|CAP91819.1| Pc13g07500 [Penicillium chrysogenum Wisconsin 54-1255]
Unigene18573_Pythium	gi|256379997|ref|YP_003103657.1|	56.6	6e-07	histone family protein DNA-binding protein [Actinosynnema mirum DSM 43827] >gi|255924300|gb|ACU39811.1| histone family protein DNA-binding protein [Actinosynnema mirum DSM 43827]
Unigene18446_Pythium	gi|255732736|ref|XP_002551291.1|	56.6	6e-07	fumarate hydratase, mitochondrial precursor [Candida tropicalis MYA-3404] >gi|240131032|gb|EER30593.1| fumarate hydratase, mitochondrial precursor [Candida tropicalis MYA-3404]
Unigene18420_Pythium	gi|296415859|ref|XP_002837602.1|	56.6	6e-07	hypothetical protein [Tuber melanosporum Mel28] >gi|295633477|emb|CAZ81793.1| unnamed protein product [Tuber melanosporum]
Unigene18238_Pythium	gi|240106542|gb|EER24730.1|	56.6	6e-07	RhoGAP domain containing protein [Coccidioides posadasii C735 delta SOWgp]
Unigene18142_Pythium	gi|260279095|dbj|BAI44118.1|	56.6	6e-07	chitin binding protein 4 [Magnaporthe oryzae]
Unigene18133_Pythium	gi|210075511|ref|XP_501872.2|	56.6	6e-07	YALI0C15532p [Yarrowia lipolytica] >gi|199425283|emb|CAG82185.2| YALI0C15532p [Yarrowia lipolytica]
Unigene17887_Pythium	gi|294631760|ref|ZP_06710320.1|	56.6	6e-07	serine/threonine-protein kinase AfsK [Streptomyces sp. e14] >gi|292835093|gb|EFF93442.1| serine/threonine-protein kinase AfsK [Streptomyces sp. e14]
Unigene17784_Pythium	gi|215401259|ref|YP_002332563.1|	56.6	6e-07	cathepsin [Helicoverpa armigera multiple nucleopolyhedrovirus] >gi|198448759|gb|ACH88549.1| cathepsin [Helicoverpa armigera multiple nucleopolyhedrovirus]
Unigene1765_Pythium	gi|213409081|ref|XP_002175311.1|	56.6	6e-07	triosephosphate isomerase [Schizosaccharomyces japonicus yFS275] >gi|212003358|gb|EEB09018.1| triosephosphate isomerase [Schizosaccharomyces japonicus yFS275]
Unigene17570_Pythium	gi|39940222|ref|XP_359648.1|	56.6	6e-07	hypothetical protein [Magnaporthe oryzae 70-15] >gi|145010614|gb|EDJ95270.1| predicted protein [Magnaporthe grisea 70-15]
Unigene17509_Pythium	gi|291460899|ref|ZP_06025787.2|	56.6	6e-07	CBS/transporter associated domain protein [Fusobacterium periodonticum ATCC 33693] >gi|291380149|gb|EFE87667.1| CBS/transporter associated domain protein [Fusobacterium periodonticum ATCC 33693]
Unigene17031_Pythium	gi|167568909|ref|ZP_02361783.1|	56.6	6e-07	Erythromycin esterase family protein [Burkholderia oklahomensis C6786]
Unigene16010_Pythium	gi|284504454|ref|YP_003407169.1|	56.6	6e-07	ankyrin repeat-containing protein [Marseillevirus] >gi|282935892|gb|ADB04207.1| ankyrin repeat-containing protein [Marseillevirus]
Unigene15801_Pythium	gi|58267820|ref|XP_571066.1|	56.6	6e-07	cyclin-dependent protein kinase regulator [Cryptococcus neoformans var. neoformans JEC21]
Unigene15533_Pythium	gi|296035984|ref|ZP_06828586.1|	56.6	6e-07	esterase/lipase [Rhodococcus equi ATCC 33707] >gi|295820108|gb|EFG63264.1| esterase/lipase [Rhodococcus equi ATCC 33707]
Unigene1533_Pythium	gi|238029937|emb|CAY67860.1|	58.2	6e-07	Hypothetical protein [Pichia pastoris GS115]
Unigene15233_Pythium	gi|68473402|ref|XP_719259.1|	56.6	6e-07	potential phosphatidylinositol kinase [Candida albicans SC5314] >gi|46441069|gb|EAL00369.1| potential phosphatidylinositol kinase [Candida albicans SC5314]
Unigene14775_Pythium	gi|240107511|gb|EER25690.1|	56.6	6e-07	EAP30 family protein [Coccidioides posadasii C735 delta SOWgp]
Unigene14767_Pythium	gi|299739205|ref|XP_001835129.2|	56.6	6e-07	ATP-dependent bile acid permease [Coprinopsis cinerea okayama7#130] >gi|298403668|gb|EAU86771.2| ATP-dependent bile acid permease [Coprinopsis cinerea okayama7#130]
Unigene14512_Pythium	gi|254437635|ref|ZP_05051129.1|	56.6	6e-07	hypothetical protein OA307_2505 [Octadecabacter antarcticus 307] >gi|198253081|gb|EDY77395.1| hypothetical protein OA307_2505 [Octadecabacter antarcticus 307]
Unigene14509_Pythium	gi|261200899|ref|XP_002626850.1|	56.6	6e-07	glycerol-3-phosphate acyltransferase Sct1 [Ajellomyces dermatitidis SLH14081] >gi|239593922|gb|EEQ76503.1| glycerol-3-phosphate acyltransferase Sct1 [Ajellomyces dermatitidis SLH14081]
Unigene14426_Pythium	gi|42523494|ref|NP_968874.1|	56.6	6e-07	solute carrier family 39 protein [Bdellovibrio bacteriovorus HD100] >gi|39575700|emb|CAE79867.1| solute carrier family 39 (iron-regulated transporter) [Bdellovibrio bacteriovorus HD100]
Unigene14163_Pythium	gi|269860446|ref|XP_002649944.1|	56.6	6e-07	dimethyladenosine transferase [Enterocytozoon bieneusi H348] >gi|220066631|gb|EED44106.1| dimethyladenosine transferase [Enterocytozoon bieneusi H348]
Unigene13943_Pythium	gi|70987448|ref|XP_749137.1|	56.6	6e-07	kinesin family protein (KipA) [Aspergillus fumigatus Af293]
Unigene13464_Pythium	gi|71004100|ref|XP_756716.1|	56.6	6e-07	hypothetical protein UM00569.1 [Ustilago maydis 521] >gi|46095985|gb|EAK81218.1| hypothetical protein UM00569.1 [Ustilago maydis 521]
Unigene13222_Pythium	gi|254517605|ref|ZP_05129661.1|	56.6	6e-07	conserved hypothetical protein [Clostridium sp. 7_2_43FAA] >gi|226911354|gb|EEH96555.1| conserved hypothetical protein [Clostridium sp. 7_2_43FAA]
Unigene12881_Pythium	gi|255949840|ref|XP_002565687.1|	56.6	6e-07	Pc22g17780 [Penicillium chrysogenum Wisconsin 54-1255] >gi|211592704|emb|CAP99066.1| Pc22g17780 [Penicillium chrysogenum Wisconsin 54-1255]
Unigene12422_Pythium	gi|213408134|ref|XP_002174838.1|	56.6	6e-07	myosin type-2 heavy chain 1 [Schizosaccharomyces japonicus yFS275] >gi|212002885|gb|EEB08545.1| myosin type-2 heavy chain 1 [Schizosaccharomyces japonicus yFS275]
Unigene12009_Pythium	gi|150376738|ref|YP_001313334.1|	56.6	6e-07	cyclic nucleotide-binding protein [Sinorhizobium medicae WSM419] >gi|150031285|gb|ABR63401.1| cyclic nucleotide-binding protein [Sinorhizobium medicae WSM419]
Unigene11826_Pythium	gi|119495659|ref|XP_001264609.1|	56.6	6e-07	CORD and CS domain protein [Neosartorya fischeri NRRL 181] >gi|119412771|gb|EAW22712.1| CORD and CS domain protein [Neosartorya fischeri NRRL 181]
Unigene11803_Pythium	gi|110667166|ref|YP_656977.1|	56.6	6e-07	cell surface glycoprotein [Haloquadratum walsbyi DSM 16790] >gi|109624913|emb|CAJ51323.1| probable cell surface glycoprotein [Haloquadratum walsbyi DSM 16790]
Unigene10870_Pythium	gi|126275931|ref|XP_001387162.1|	56.6	6e-07	3'-5' exoribonuclease required for 3 end formation of 5.8S rRNA [Scheffersomyces stipitis CBS 6054] >gi|126213031|gb|EAZ63139.1| 3'-5' exoribonuclease required for 3 end formation of 5.8S rRNA [Pichia stipitis CBS 6054]
Unigene10821_Pythium	gi|284504454|ref|YP_003407169.1|	56.6	6e-07	ankyrin repeat-containing protein [Marseillevirus] >gi|282935892|gb|ADB04207.1| ankyrin repeat-containing protein [Marseillevirus]
Unigene10789_Pythium	gi|19549337|gb|AAD51594.2|AF110027_1	56.6	6e-07	MRP-like transporter [Candida albicans]
Unigene10092_Pythium	gi|62945154|dbj|BAD97445.1|	56.6	6e-07	exo-beta-1,3-glucanase [Lentinula edodes] >gi|62945156|dbj|BAD97446.1| exo-beta-1,3-glucanase [Lentinula edodes]
Unigene9980_Pythium	gi|50288415|ref|XP_446637.1|	57	5e-07	unnamed protein product [Candida glabrata] >gi|49525945|emb|CAG59564.1| unnamed protein product [Candida glabrata]
Unigene9671_Pythium	gi|225558889|gb|EEH07172.1|	57	5e-07	acyl-CoA oxidase [Ajellomyces capsulatus G186AR]
Unigene9219_Pythium	gi|260941330|ref|XP_002614831.1|	60.1	5e-07	hypothetical protein CLUG_04845 [Clavispora lusitaniae ATCC 42720] >gi|238851254|gb|EEQ40718.1| hypothetical protein CLUG_04845 [Clavispora lusitaniae ATCC 42720]
Unigene8769_Pythium	gi|2343283|gb|AAB67722.1|	58.9	5e-07	IE2hom [Human herpesvirus 6 (strain Uganda-1102)] >gi|2384715|gb|AAB69858.1| IE-2 protein [Human herpesvirus 6]
Unigene8379_Pythium	gi|17221098|gb|AAK61476.1|	58.5	5e-07	glycoprotein gp2 [Equid herpesvirus 1]
Unigene8356_Pythium	gi|158335132|ref|YP_001516304.1|	57	5e-07	leucine-rich repeat-containing protein [Acaryochloris marina MBIC11017] >gi|158305373|gb|ABW26990.1| leucine-rich-repeat protein [Acaryochloris marina MBIC11017]
Unigene7944_Pythium	gi|228904260|ref|ZP_04068355.1|	60.8	5e-07	hypothetical protein bthur0014_54050 [Bacillus thuringiensis IBL 4222] >gi|228931231|ref|ZP_04094167.1| hypothetical protein bthur0010_58730 [Bacillus thuringiensis serovar pondicheriensis BGSC 4BA1] >gi|228828513|gb|EEM74213.1| hypothetical protein bthur0010_58730 [Bacillus thuringiensis serovar pondicheriensis BGSC 4BA1] >gi|228855345|gb|EEM99909.1| hypothetical protein bthur0014_54050 [Bacillu…
Unigene7879_Pythium	gi|94967104|ref|YP_589152.1|	58.9	5e-07	DNA uptake lipoprotein-like [Candidatus Koribacter versatilis Ellin345] >gi|94549154|gb|ABF39078.1| DNA uptake lipoprotein-like [Candidatus Koribacter versatilis Ellin345]
Unigene7765_Pythium	gi|212536686|ref|XP_002148499.1|	57	5e-07	cenp-B, putative [Penicillium marneffei ATCC 18224] >gi|210070898|gb|EEA24988.1| cenp-B, putative [Penicillium marneffei ATCC 18224]
Unigene7705_Pythium	gi|291437185|ref|ZP_06576575.1|	59.7	5e-07	large Ala/Glu-rich protein [Streptomyces ghanaensis ATCC 14672] >gi|291340080|gb|EFE67036.1| large Ala/Glu-rich protein [Streptomyces ghanaensis ATCC 14672]
Unigene7625_Pythium	gi|116181994|ref|XP_001220846.1|	58.5	5e-07	hypothetical protein CHGG_01625 [Chaetomium globosum CBS 148.51] >gi|88185922|gb|EAQ93390.1| hypothetical protein CHGG_01625 [Chaetomium globosum CBS 148.51]
Unigene7335_Pythium	gi|256774373|ref|ZP_05512836.1|	60.1	5e-07	allantoicase [Streptomyces hygroscopicus ATCC 53653]
Unigene7162_Pythium	gi|220933470|ref|YP_002512369.1|	57	5e-07	HAD-superfamily subfamily IIA hydrolase like protein [Thioalkalivibrio sp. HL-EbGR7] >gi|219994780|gb|ACL71382.1| HAD-superfamily subfamily IIA hydrolase like protein [Thioalkalivibrio sp. HL-EbGR7]
Unigene7145_Pythium	gi|257069564|ref|YP_003155819.1|	60.1	5e-07	hypothetical protein Bfae_24380 [Brachybacterium faecium DSM 4810] >gi|256560382|gb|ACU86229.1| hypothetical protein Bfae_24380 [Brachybacterium faecium DSM 4810]
Unigene6287_Pythium	gi|259487618|tpe|CBF86430.1|	60.8	5e-07	TPA: SAP domain protein (AFU_orthologue; AFUA_5G07240) [Aspergillus nidulans FGSC A4]
Unigene6188_Pythium	gi|71020569|ref|XP_760515.1|	57.8	5e-07	hypothetical protein UM04368.1 [Ustilago maydis 521] >gi|46100410|gb|EAK85643.1| hypothetical protein UM04368.1 [Ustilago maydis 521]
Unigene6144_Pythium	gi|110815936|sp|Q2HAR0.1|PMP3_CHAGB	57	5e-07	RecName: Full=Plasma membrane proteolipid 3
Unigene5963_Pythium	gi|29469867|gb|AAO73954.1|	57	5e-07	CYP52A14 [Candida tropicalis] >gi|62113577|gb|AAX63448.1| cytochrome P450 [Candida tropicalis]
Unigene59_Pythium	gi|76812109|ref|YP_334396.1|	58.2	5e-07	DsbB family disulfide bond formation protein [Burkholderia pseudomallei 1710b]
Unigene5792_Pythium	gi|295671|gb|AAA35091.1|	59.3	5e-07	selected as a weak suppressor of a mutant of the subunit AC40 of DNA dependant RNA polymerase I and III [Saccharomyces cerevisiae]
Unigene5732_Pythium	gi|238496907|ref|XP_002379689.1|	57	5e-07	Pfs, NACHT and Ankyrin domain protein [Aspergillus flavus NRRL3357] >gi|220694569|gb|EED50913.1| Pfs, NACHT and Ankyrin domain protein [Aspergillus flavus NRRL3357]
Unigene5549_Pythium	gi|115531836|ref|YP_784362.1|	57	5e-07	hypothetical protein CRV172 [Crocodilepox virus] >gi|115521189|gb|ABJ09063.1| hypothetical protein CRV172 [Crocodilepox virus]
Unigene5225_Pythium	gi|186686830|ref|YP_001870023.1|	48.9	5e-07	TPR repeat-containing protein [Nostoc punctiforme PCC 73102] >gi|186469182|gb|ACC84982.1| Tetratricopeptide TPR_2 repeat protein [Nostoc punctiforme PCC 73102]
Unigene4753_Pythium	gi|254432599|ref|ZP_05046302.1|	57	5e-07	phenylalanyl-tRNA synthetase, beta subunit [Cyanobium sp. PCC 7001] >gi|197627052|gb|EDY39611.1| phenylalanyl-tRNA synthetase, beta subunit [Cyanobium sp. PCC 7001]
Unigene4346_Pythium	gi|34809533|gb|AAQ82687.1|	59.7	5e-07	Epa5p [Candida glabrata]
Unigene3326_Pythium	gi|38566828|emb|CAE76135.1|	60.5	5e-07	related to B cell antigen receptor Ig beta associated protein 1 [Neurospora crassa]
Unigene3302_Pythium	gi|255937161|ref|XP_002559607.1|	60.5	5e-07	Pc13g11900 [Penicillium chrysogenum Wisconsin 54-1255] >gi|211584227|emb|CAP92259.1| Pc13g11900 [Penicillium chrysogenum Wisconsin 54-1255]
Unigene2868_Pythium	gi|190410957|sp|A7TSF4.1|TRM13_VANPO	40.4	5e-07	RecName: Full=tRNA guanosine-2'-O-methyltransferase TRM13; AltName: Full=tRNA [Gm4] methyltransferase; AltName: Full=tRNA methylase 13
Unigene2801_Pythium	gi|189190148|ref|XP_001931413.1|	57.8	5e-07	CDP-diacylglycerol-glycerol-3-phosphate 3-phosphatidyltransferase [Pyrenophora tritici-repentis Pt-1C-BFP] >gi|187973019|gb|EDU40518.1| CDP-diacylglycerol-glycerol-3-phosphate 3-phosphatidyltransferase [Pyrenophora tritici-repentis Pt-1C-BFP]
Unigene23200_Pythium	gi|126648513|ref|ZP_01721000.1|	59.7	5e-07	Putative esterase superfamily protein [Algoriphagus sp. PR1] >gi|126575397|gb|EAZ79729.1| Putative esterase superfamily protein [Algoriphagus sp. PR1]
Unigene23104_Pythium	gi|90020297|ref|YP_526124.1|	59.7	5e-07	RhoGEF guanine nucleotide exchange factor for Rho/Rac/Cdc42-like GTPases-like [Saccharophagus degradans 2-40]
Unigene23015_Pythium	gi|259146526|emb|CAY79783.1|	59.7	5e-07	Mtl1p [Saccharomyces cerevisiae EC1118]
Unigene22483_Pythium	gi|116491877|ref|YP_803612.1|	59.3	5e-07	subtilisin-like serine protease [Pediococcus pentosaceus ATCC 25745] >gi|116102027|gb|ABJ67170.1| Subtilisin-like serine protease [Pediococcus pentosaceus ATCC 25745]
Unigene22424_Pythium	gi|296411106|ref|XP_002835276.1|	59.3	5e-07	hypothetical protein [Tuber melanosporum Mel28] >gi|295628051|emb|CAZ79397.1| unnamed protein product [Tuber melanosporum]
Unigene22022_Pythium	gi|301635723|gb|ADK81150.1|	58.9	5e-07	translation initiation factor IF-2 [Spirochaeta smaragdinae DSM 11293]
Unigene21523_Pythium	gi|190346636|gb|EDK38770.2|	58.5	5e-07	predicted protein [Pichia guilliermondii ATCC 6260]
Unigene20911_Pythium	gi|294629281|ref|ZP_06707841.1|	58.2	5e-07	LOW QUALITY PROTEIN: tricorn protease [Streptomyces sp. e14] >gi|292832614|gb|EFF90963.1| LOW QUALITY PROTEIN: tricorn protease [Streptomyces sp. e14]
Unigene20874_Pythium	gi|299753159|ref|XP_001833098.2|	58.2	5e-07	retrograde transporter [Coprinopsis cinerea okayama7#130] >gi|298410171|gb|EAU88787.2| retrograde transporter [Coprinopsis cinerea okayama7#130]
Unigene20862_Pythium	gi|26989373|ref|NP_744798.1|	58.2	5e-07	membrane-associated protein in eicosanoid and glutathione metabolism (MAPEG) [Pseudomonas putida KT2440]
Unigene20740_Pythium	gi|216905924|ref|YP_002333552.1|	58.2	5e-07	envelope glycoprotein J [Equid herpesvirus 9] >gi|216410078|dbj|BAH02496.1| envelope glycoprotein [Equid herpesvirus 9]
Unigene20423_Pythium	gi|134287217|ref|YP_001110913.1|	57.8	5e-07	hypothetical protein HVAV3e_gp060 [Heliothis virescens ascovirus 3e] >gi|133722125|gb|ABO37247.1| hypothetical protein [Heliothis virescens ascovirus 3e]
Unigene19732_Pythium	gi|71009701|ref|XP_758306.1|	57.4	5e-07	hypothetical protein UM02159.1 [Ustilago maydis 521] >gi|46098048|gb|EAK83281.1| hypothetical protein UM02159.1 [Ustilago maydis 521]
Unigene19654_Pythium	gi|294498177|ref|YP_003561877.1|	57.4	5e-07	hypothetical protein BMQ_1411 [Bacillus megaterium QM B1551] >gi|294348114|gb|ADE68443.1| hypothetical protein BMQ_1411 [Bacillus megaterium QM B1551]
Unigene19509_Pythium	gi|182678025|ref|YP_001832171.1|	57.4	5e-07	ApaG domain-containing protein [Beijerinckia indica subsp. indica ATCC 9039] >gi|226722597|sp|B2III9.1|APAG_BEII9 RecName: Full=Protein ApaG >gi|182633908|gb|ACB94682.1| ApaG domain protein [Beijerinckia indica subsp. indica ATCC 9039]
Unigene19504_Pythium	gi|291279725|ref|YP_003496560.1|	57.4	5e-07	chromosome segregation protein SMC [Deferribacter desulfuricans SSM1] >gi|290754427|dbj|BAI80804.1| chromosome segregation protein SMC [Deferribacter desulfuricans SSM1]
Unigene19252_Pythium	gi|50550501|ref|XP_502723.1|	57	5e-07	YALI0D11968p [Yarrowia lipolytica] >gi|49648591|emb|CAG80911.1| YALI0D11968p [Yarrowia lipolytica]
Unigene19037_Pythium	gi|4019275|gb|AAC95573.1|	57	5e-07	orf 48 [Ateline herpesvirus 3]
Unigene18412_Pythium	gi|149236640|ref|XP_001524197.1|	57	5e-07	hypothetical protein LELG_04167 [Lodderomyces elongisporus NRRL YB-4239] >gi|146451732|gb|EDK45988.1| hypothetical protein LELG_04167 [Lodderomyces elongisporus NRRL YB-4239]
Unigene18026_Pythium	gi|207346877|gb|EDZ73237.1|	57	5e-07	YDL006Wp-like protein [Saccharomyces cerevisiae AWRI1631]
Unigene17803_Pythium	gi|257059056|ref|YP_003136944.1|	57	5e-07	glycosyl transferase group 1 [Cyanothece sp. PCC 8802] >gi|256589222|gb|ACV00109.1| glycosyl transferase group 1 [Cyanothece sp. PCC 8802]
Unigene1755_Pythium	gi|76812211|ref|YP_334451.1|	58.5	5e-07	hypothetical protein BURPS1710b_3079 [Burkholderia pseudomallei 1710b] >gi|76581664|gb|ABA51139.1| hypothetical protein BURPS1710b_3079 [Burkholderia pseudomallei 1710b]
Unigene16868_Pythium	gi|261200493|ref|XP_002626647.1|	57	5e-07	cript family protein [Ajellomyces dermatitidis SLH14081] >gi|239593719|gb|EEQ76300.1| cript family protein [Ajellomyces dermatitidis SLH14081] >gi|239607404|gb|EEQ84391.1| cript family protein [Ajellomyces dermatitidis ER-3]
Unigene16461_Pythium	gi|261352054|gb|EEY14482.1|	57	5e-07	cellular nucleic acid-binding protein [Verticillium albo-atrum VaMs.102]
Unigene16023_Pythium	gi|228904260|ref|ZP_04068355.1|	57	5e-07	hypothetical protein bthur0014_54050 [Bacillus thuringiensis IBL 4222] >gi|228931231|ref|ZP_04094167.1| hypothetical protein bthur0010_58730 [Bacillus thuringiensis serovar pondicheriensis BGSC 4BA1] >gi|228828513|gb|EEM74213.1| hypothetical protein bthur0010_58730 [Bacillus thuringiensis serovar pondicheriensis BGSC 4BA1] >gi|228855345|gb|EEM99909.1| hypothetical protein bthur0014_54050 [Bacillu…
Unigene15784_Pythium	gi|85087006|ref|XP_957806.1|	57	5e-07	pre-mRNA splicing factor cwc15 [Neurospora crassa OR74A] >gi|28918901|gb|EAA28570.1| pre-mRNA splicing factor cwc15 [Neurospora crassa OR74A]
Unigene1577_Pythium	gi|50550935|ref|XP_502941.1|	43.9	5e-07	YALI0D17468p [Yarrowia lipolytica] >gi|49648809|emb|CAG81133.1| YALI0D17468p [Yarrowia lipolytica]
Unigene14824_Pythium	gi|163783281|ref|ZP_02178274.1|	57	5e-07	ankyrin repeat domain protein [Hydrogenivirga sp. 128-5-R1-1] >gi|159881389|gb|EDP74900.1| ankyrin repeat domain protein [Hydrogenivirga sp. 128-5-R1-1]
Unigene1453_Pythium	gi|299754264|ref|XP_002911966.1|	57	5e-07	polyadenylation factor subunit 2 [Coprinopsis cinerea okayama7#130] >gi|298410676|gb|EFI28472.1| polyadenylation factor subunit 2 [Coprinopsis cinerea okayama7#130]
Unigene14262_Pythium	gi|121715972|ref|XP_001275595.1|	57	5e-07	DnaJ domain protein [Aspergillus clavatus NRRL 1] >gi|119403752|gb|EAW14169.1| DnaJ domain protein [Aspergillus clavatus NRRL 1]
Unigene13744_Pythium	gi|254564647|ref|XP_002489434.1|	57	5e-07	Dihydrolipoyl transsuccinylase, component of the mitochondrial alpha-ketoglutarate dehydrogenase [Pichia pastoris GS115] >gi|238029230|emb|CAY67153.1| Dihydrolipoyl transsuccinylase, component of the mitochondrial alpha-ketoglutarate dehydrogenase [Pichia pastoris GS115]
Unigene13682_Pythium	gi|296814920|ref|XP_002847797.1|	57	5e-07	DNA repair and recombination protein RAD54 [Arthroderma otae CBS 113480] >gi|238840822|gb|EEQ30484.1| DNA repair and recombination protein RAD54 [Microsporum canis CBS 113480]
Unigene13617_Pythium	gi|257877213|ref|ZP_05656866.1|	57	5e-07	N-acetylmuramoyl-L-alanine amidase [Enterococcus casseliflavus EC20] >gi|257811379|gb|EEV40199.1| N-acetylmuramoyl-L-alanine amidase [Enterococcus casseliflavus EC20]
Unigene1261_Pythium	gi|70990820|ref|XP_750259.1|	47	5e-07	GARP complex subunit Vps53 [Aspergillus fumigatus Af293]
Unigene12306_Pythium	gi|70990768|ref|XP_750233.1|	57	5e-07	pre-rRNA processing protein Mrd1 [Aspergillus fumigatus Af293] >gi|74669789|sp|Q4WJT7.1|MRD1_ASPFU RecName: Full=Multiple RNA-binding domain-containing protein 1
Unigene11436_Pythium	gi|229013308|ref|ZP_04170449.1|	57	5e-07	YtbE (Aldo/keto reductase YtbE) [Bacillus mycoides DSM 2048] >gi|228748075|gb|EEL97939.1| YtbE (Aldo/keto reductase YtbE) [Bacillus mycoides DSM 2048]
Unigene11398_Pythium	gi|259479329|tpe|CBF69461.1|	57	5e-07	TPA: ABC multidrug transporter (Eurofung) [Aspergillus nidulans FGSC A4]
Unigene11380_Pythium	gi|58264896|ref|XP_569604.1|	57	5e-07	signal recognition particle binding protein [Cryptococcus neoformans var. neoformans JEC21]
Unigene11051_Pythium	gi|207341286|gb|EDZ69384.1|	57	5e-07	YOR007Cp-like protein [Saccharomyces cerevisiae AWRI1631]
Unigene10874_Pythium	gi|239612139|gb|EEQ89126.1|	57	5e-07	conserved hypothetical protein [Ajellomyces dermatitidis ER-3]
Unigene10444_Pythium	gi|281372505|gb|ADA63847.1|	57	5e-07	acidic protease [Saccharomycopsis fibuligera]
Unigene10290_Pythium	gi|223937170|ref|ZP_03629077.1|	57	5e-07	UTP--glucose-1-phosphate uridylyltransferase [bacterium Ellin514] >gi|223894192|gb|EEF60646.1| UTP--glucose-1-phosphate uridylyltransferase [bacterium Ellin514]
Unigene9027_Pythium	gi|17221102|gb|AAK61478.1|	43.1	4e-07	glycoprotein gp2 [Equid herpesvirus 1]
Unigene8837_Pythium	gi|294656408|ref|XP_002770261.1|	58.2	4e-07	DEHA2D04708p [Debaryomyces hansenii CBS767] >gi|199431450|emb|CAR65617.1| DEHA2D04708p [Debaryomyces hansenii]
Unigene8610_Pythium	gi|17221112|gb|AAK61483.1|	60.5	4e-07	glycoprotein gp2 [Equid herpesvirus 1]
Unigene8471_Pythium	gi|164656767|ref|XP_001729511.1|	60.1	4e-07	hypothetical protein MGL_3546 [Malassezia globosa CBS 7966] >gi|159103402|gb|EDP42297.1| hypothetical protein MGL_3546 [Malassezia globosa CBS 7966]
Unigene8300_Pythium	gi|196157143|ref|YP_002126632.1|	59.3	4e-07	RNase E [Alteromonas macleodii 'Deep ecotype'] >gi|196112922|gb|ACG66638.1| RNase E [Alteromonas macleodii 'Deep ecotype']
Unigene8281_Pythium	gi|207347268|gb|EDZ73501.1|	58.5	4e-07	YCR054Cp-like protein [Saccharomyces cerevisiae AWRI1631]
Unigene8207_Pythium	gi|220917490|ref|YP_002492794.1|	59.3	4e-07	transcriptional regulator, Fis family [Anaeromyxobacter dehalogenans 2CP-1] >gi|219955344|gb|ACL65728.1| transcriptional regulator, Fis family [Anaeromyxobacter dehalogenans 2CP-1]
Unigene8195_Pythium	gi|254573872|ref|XP_002494045.1|	60.5	4e-07	Guanine nucleotide exchange factor (GEF) [Pichia pastoris GS115] >gi|6746586|gb|AAF27636.1|AF216960_2 Sec12 [Pichia pastoris] >gi|238033844|emb|CAY71866.1| Guanine nucleotide exchange factor (GEF) [Pichia pastoris GS115]
Unigene7845_Pythium	gi|282883920|ref|ZP_06292509.1|	57.4	4e-07	3-hydroxyisobutyrate dehydrogenase [Burkholderia sp. CCGE1001] >gi|281330854|gb|EFB12620.1| 3-hydroxyisobutyrate dehydrogenase [Burkholderia sp. CCGE1001]
Unigene7695_Pythium	gi|149240760|ref|XP_001526217.1|	59.7	4e-07	beta-glucan synthesis-associated protein KRE6 [Lodderomyces elongisporus NRRL YB-4239] >gi|146450340|gb|EDK44596.1| beta-glucan synthesis-associated protein KRE6 [Lodderomyces elongisporus NRRL YB-4239]
Unigene7672_Pythium	gi|296807419|ref|XP_002844203.1|	57.8	4e-07	serine/arginine repetitive matrix protein 1 [Arthroderma otae CBS 113480] >gi|238843686|gb|EEQ33348.1| serine/arginine repetitive matrix protein 1 [Microsporum canis CBS 113480]
Unigene7587_Pythium	gi|255712677|ref|XP_002552621.1|	52	4e-07	KLTH0C09196p [Lachancea thermotolerans] >gi|238934000|emb|CAR22183.1| KLTH0C09196p [Lachancea thermotolerans]
Unigene7467_Pythium	gi|34809533|gb|AAQ82687.1|	41.2	4e-07	Epa5p [Candida glabrata]
Unigene7385_Pythium	gi|170090356|ref|XP_001876400.1|	58.9	4e-07	histone deacetylase complex protein [Laccaria bicolor S238N-H82] >gi|164647893|gb|EDR12136.1| histone deacetylase complex protein [Laccaria bicolor S238N-H82]
Unigene7036_Pythium	gi|256812832|ref|ZP_05537847.1|	51.2	4e-07	homocysteine methyltransferase [Streptomyces griseoflavus Tu4000]
Unigene6951_Pythium	gi|94970458|ref|YP_592506.1|	57.4	4e-07	ankyrin [Candidatus Koribacter versatilis Ellin345] >gi|94552508|gb|ABF42432.1| Ankyrin [Candidatus Koribacter versatilis Ellin345]
Unigene6899_Pythium	gi|77358932|ref|YP_338487.1|	60.1	4e-07	hypothetical protein BMAA1451.2 [Burkholderia mallei ATCC 23344] >gi|66967730|gb|AAY59286.1| hypothetical protein BMAA1451.2 [Burkholderia mallei ATCC 23344]
Unigene6846_Pythium	gi|299745153|ref|XP_001831503.2|	57.4	4e-07	rRNA primary transcript binding protein [Coprinopsis cinerea okayama7#130] >gi|298406457|gb|EAU90350.2| rRNA primary transcript binding protein [Coprinopsis cinerea okayama7#130]
Unigene6827_Pythium	gi|163943518|ref|YP_001642747.1|	51.6	4e-07	ATPase [Bacillus weihenstephanensis KBAB4] >gi|163865715|gb|ABY46772.1| AAA ATPase containing von Willebrand factor type A (vWA)-like domain [Bacillus weihenstephanensis KBAB4]
Unigene6807_Pythium	gi|299747323|ref|XP_001836956.2|	58.2	4e-07	RNA polymerase III subunit Rpc34 [Coprinopsis cinerea okayama7#130] >gi|298407467|gb|EAU84573.2| RNA polymerase III subunit Rpc34 [Coprinopsis cinerea okayama7#130]
Unigene6745_Pythium	gi|261853555|gb|ACY00477.1|	57.4	4e-07	ORF73 [Human herpesvirus 8]
Unigene6255_Pythium	gi|71022299|ref|XP_761379.1|	57.4	4e-07	adenylate cyclase [Ustilago maydis 521] >gi|1345878|sp|P49606.1|CYAA_USTMA RecName: Full=Adenylate cyclase; AltName: Full=ATP pyrophosphate-lyase; AltName: Full=Adenylyl cyclase >gi|603940|gb|AAA57469.1| Uac1 [Ustilago maydis] >gi|46097612|gb|EAK82845.1| CYAA_USTMA Adenylate cyclase (ATP pyrophosphate-lyase) (Adenylyl cyclase) [Ustilago maydis 521]
Unigene6214_Pythium	gi|289640862|ref|ZP_06473033.1|	45.1	4e-07	2-oxoglutarate dehydrogenase, E2 component, dihydrolipoamide succinyltransferase [Frankia symbiont of Datisca glomerata] >gi|289509438|gb|EFD30366.1| 2-oxoglutarate dehydrogenase, E2 component, dihydrolipoamide succinyltransferase [Frankia symbiont of Datisca glomerata]
Unigene5941_Pythium	gi|294656591|ref|XP_002770291.1|	60.5	4e-07	DEHA2D09636p [Debaryomyces hansenii CBS767] >gi|218511885|sp|Q6BSD6.2|VPS27_DEBHA RecName: Full=Vacuolar protein sorting-associated protein 27 >gi|199431587|emb|CAR65646.1| DEHA2D09636p [Debaryomyces hansenii]
Unigene5866_Pythium	gi|116326827|ref|YP_803364.1|	57.4	4e-07	hypothetical protein TNAV2c_gp141 [Trichoplusia ni ascovirus 2c] >gi|102231835|gb|ABF70658.1| hypothetical protein [Trichoplusia ni ascovirus 2c]
Unigene5689_Pythium	gi|225563343|gb|EEH11622.1|	60.1	4e-07	annexin [Ajellomyces capsulatus G186AR]
Unigene5504_Pythium	gi|296803921|ref|XP_002842813.1|	57.4	4e-07	E3 ubiquitin-protein ligase ubr1 [Arthroderma otae CBS 113480] >gi|238846163|gb|EEQ35825.1| E3 ubiquitin-protein ligase ubr1 [Microsporum canis CBS 113480]
Unigene539_Pythium	gi|119471779|ref|XP_001258215.1|	61.2	4e-07	RNA polymerase Rpb1 C-terminal repeat domain protein [Neosartorya fischeri NRRL 181] >gi|119406367|gb|EAW16318.1| RNA polymerase Rpb1 C-terminal repeat domain protein [Neosartorya fischeri NRRL 181]
Unigene5359_Pythium	gi|115298550|ref|YP_762403.1|	57.4	4e-07	64.6 kDa [Spodoptera frugiperda ascovirus 1a] >gi|114416817|emb|CAL44648.1| 64.6 kDa [Spodoptera frugiperda ascovirus 1a]
Unigene5329_Pythium	gi|116326827|ref|YP_803364.1|	59.3	4e-07	hypothetical protein TNAV2c_gp141 [Trichoplusia ni ascovirus 2c] >gi|102231835|gb|ABF70658.1| hypothetical protein [Trichoplusia ni ascovirus 2c]
Unigene5259_Pythium	gi|300100309|gb|EFI91723.1|	38.5	4e-07	ku80-like protein [Schizophyllum commune H4-8]
Unigene5029_Pythium	gi|255935449|ref|XP_002558751.1|	57.8	4e-07	Pc13g03130 [Penicillium chrysogenum Wisconsin 54-1255] >gi|211583371|emb|CAP91382.1| Pc13g03130 [Penicillium chrysogenum Wisconsin 54-1255]
Unigene4986_Pythium	gi|71000170|ref|XP_754802.1|	59.7	4e-07	PWI domain mRNA processing protein [Aspergillus fumigatus Af293]
Unigene4985_Pythium	gi|119720190|ref|YP_920685.1|	57.4	4e-07	ankyrin [Thermofilum pendens Hrk 5] >gi|119525310|gb|ABL78682.1| Ankyrin [Thermofilum pendens Hrk 5]
Unigene4631_Pythium	gi|288804650|ref|YP_003429335.1|	59.7	4e-07	cathepsin [Pieris rapae granulovirus] >gi|270161225|gb|ACZ63497.1| cathepsin [Pieris rapae granulovirus]
Unigene4286_Pythium	gi|291445604|ref|ZP_06584994.1|	60.1	4e-07	glutamyl-tRNA reductase [Streptomyces roseosporus NRRL 15998] >gi|291348551|gb|EFE75455.1| glutamyl-tRNA reductase [Streptomyces roseosporus NRRL 15998]
Unigene3847_Pythium	gi|149389044|gb|EAZ63070.2|	59.3	4e-07	voltage-gated chloride channel [Pichia stipitis CBS 6054]
Unigene3558_Pythium	gi|190345248|gb|EDK37104.2|	41.2	4e-07	hypothetical protein PGUG_01202 [Pichia guilliermondii ATCC 6260]
Unigene3494_Pythium	gi|41581244|emb|CAE47893.1|	58.5	4e-07	basic proline-rich protein [Aspergillus fumigatus]
Unigene334_Pythium	gi|156138767|dbj|BAF75875.1|	57.4	4e-07	calcium/calmodulin-dependent protein kinase [Coprinopsis cinerea]
Unigene3174_Pythium	gi|254566379|ref|XP_002490300.1|	58.9	4e-07	U1 snRNP protein involved in splicing [Pichia pastoris GS115] >gi|238030096|emb|CAY68019.1| U1 snRNP protein involved in splicing [Pichia pastoris GS115]
Unigene3076_Pythium	gi|11595511|emb|CAC18305.1|	48.5	4e-07	related to elongation factor-2 kinase EFK-1B isoform [Neurospora crassa]
Unigene3063_Pythium	gi|255718569|ref|XP_002555565.1|	57.4	4e-07	KLTH0G12254p [Lachancea thermotolerans] >gi|238936949|emb|CAR25128.1| KLTH0G12254p [Lachancea thermotolerans]
Unigene2699_Pythium	gi|58267398|ref|XP_570855.1|	41.6	4e-07	UVSB PI-3 kinase [Cryptococcus neoformans var. neoformans JEC21]
Unigene2681_Pythium	gi|76810605|ref|YP_333671.1|	39.3	4e-07	pristinamycin I synthase 3 and 4 [Burkholderia pseudomallei 1710b] >gi|76580058|gb|ABA49533.1| Pristinamycin I synthase 3 and 4 [Burkholderia pseudomallei 1710b]
Unigene2543_Pythium	gi|34809533|gb|AAQ82687.1|	60.5	4e-07	Epa5p [Candida glabrata]
Unigene23150_Pythium	gi|254787118|ref|YP_003074547.1|	60.1	4e-07	hydrolase, alpha/beta hydrolase fold family [Teredinibacter turnerae T7901] >gi|237683795|gb|ACR11059.1| hydrolase, alpha/beta hydrolase fold family [Teredinibacter turnerae T7901]
Unigene23113_Pythium	gi|269104788|ref|ZP_06157484.1|	60.1	4e-07	TPR domain protein in aerotolerance operon [Photobacterium damselae subsp. damselae CIP 102761] >gi|268161428|gb|EEZ39925.1| TPR domain protein in aerotolerance operon [Photobacterium damselae subsp. damselae CIP 102761]
Unigene22860_Pythium	gi|19074303|ref|NP_585809.1|	59.7	4e-07	similarity to HYPOTHETICAL PROTEINS OF THE TUB FAMILY TUL3_HUMAN [Encephalitozoon cuniculi GB-M1] >gi|19068945|emb|CAD25413.1| similarity to HYPOTHETICAL PROTEINS OF THE TUB FAMILY TUL3_HUMAN [Encephalitozoon cuniculi GB-M1]
Unigene22779_Pythium	gi|282166257|gb|ADA80274.1|	59.7	4e-07	Flagellar hook-length control protein fliK [Staphylococcus epidermidis]
Unigene22558_Pythium	gi|25011571|ref|NP_735966.1|	59.7	4e-07	cell wall surface anchor family protein [Streptococcus agalactiae NEM316] >gi|24413110|emb|CAD47188.1| Unknown [Streptococcus agalactiae NEM316]
Unigene22437_Pythium	gi|225682269|gb|EEH20553.1|	59.7	4e-07	phosphatidylinositol-4-phosphate 5-kinase fab1 [Paracoccidioides brasiliensis Pb03]
Unigene22153_Pythium	gi|213404068|ref|XP_002172806.1|	59.3	4e-07	Hsp70 nucleotide exchange factor fes1 [Schizosaccharomyces japonicus yFS275] >gi|212000853|gb|EEB06513.1| Hsp70 nucleotide exchange factor fes1 [Schizosaccharomyces japonicus yFS275]
Unigene22087_Pythium	gi|297192617|ref|ZP_06910015.1|	59.3	4e-07	bifunctional GMP synthase/glutamine amidotransferase [Streptomyces pristinaespiralis ATCC 25486] >gi|297151442|gb|EFH31171.1| bifunctional GMP synthase/glutamine amidotransferase [Streptomyces pristinaespiralis ATCC 25486]
Unigene22068_Pythium	gi|34809534|gb|AAQ82688.1|	59.3	4e-07	Epa4p [Candida glabrata]
Unigene22018_Pythium	gi|190406950|gb|EDV10217.1|	59.3	4e-07	MTL1 [Saccharomyces cerevisiae RM11-1a]
Unigene21583_Pythium	gi|296424621|ref|XP_002841846.1|	58.9	4e-07	hypothetical protein [Tuber melanosporum Mel28] >gi|295638095|emb|CAZ86037.1| unnamed protein product [Tuber melanosporum]
Unigene21292_Pythium	gi|169615234|ref|XP_001801033.1|	58.9	4e-07	hypothetical protein SNOG_10773 [Phaeosphaeria nodorum SN15] >gi|160702915|gb|EAT82167.2| hypothetical protein SNOG_10773 [Phaeosphaeria nodorum SN15]
Unigene21127_Pythium	gi|255944821|ref|XP_002563178.1|	58.5	4e-07	Pc20g06520 [Penicillium chrysogenum Wisconsin 54-1255] >gi|211587913|emb|CAP85981.1| Pc20g06520 [Penicillium chrysogenum Wisconsin 54-1255]
Unigene21125_Pythium	gi|169844665|ref|XP_001829053.1|	58.5	4e-07	LCCL domain-containing protein [Coprinopsis cinerea okayama7#130] >gi|116509793|gb|EAU92688.1| LCCL domain-containing protein [Coprinopsis cinerea okayama7#130]
Unigene2112_Pythium	gi|145607359|ref|XP_361721.2|	59.7	4e-07	hypothetical protein MGG_04195 [Magnaporthe oryzae 70-15] >gi|145014933|gb|EDJ99501.1| hypothetical protein MGG_04195 [Magnaporthe grisea 70-15]
Unigene20989_Pythium	gi|296419216|ref|XP_002839215.1|	58.5	4e-07	hypothetical protein [Tuber melanosporum Mel28] >gi|295635221|emb|CAZ83406.1| unnamed protein product [Tuber melanosporum]
Unigene20954_Pythium	gi|116194572|ref|XP_001223098.1|	58.5	4e-07	hypothetical protein CHGG_03884 [Chaetomium globosum CBS 148.51] >gi|88179797|gb|EAQ87265.1| hypothetical protein CHGG_03884 [Chaetomium globosum CBS 148.51]
Unigene20925_Pythium	gi|9845307|ref|NP_064121.1|	58.5	4e-07	pr5 [Murid herpesvirus 2] >gi|9800242|gb|AAF99116.1|AF232689_7 pr5 [rat cytomegalovirus Maastricht]
Unigene20894_Pythium	gi|262196335|ref|YP_003267544.1|	58.5	4e-07	ATP-dependent DNA helicase, RecQ family [Haliangium ochraceum DSM 14365] >gi|262079682|gb|ACY15651.1| ATP-dependent DNA helicase, RecQ family [Haliangium ochraceum DSM 14365]
Unigene20830_Pythium	gi|184201977|ref|YP_001856184.1|	58.5	4e-07	ATP-dependent DNA helicase RecQ [Kocuria rhizophila DC2201] >gi|183582207|dbj|BAG30678.1| ATP-dependent DNA helicase RecQ [Kocuria rhizophila DC2201]
Unigene20600_Pythium	gi|297192617|ref|ZP_06910015.1|	58.2	4e-07	bifunctional GMP synthase/glutamine amidotransferase [Streptomyces pristinaespiralis ATCC 25486] >gi|297151442|gb|EFH31171.1| bifunctional GMP synthase/glutamine amidotransferase [Streptomyces pristinaespiralis ATCC 25486]
Unigene20541_Pythium	gi|217424195|ref|ZP_03455694.1|	51.2	4e-07	cytochrome P450 family protein [Burkholderia pseudomallei 576] >gi|217392660|gb|EEC32683.1| cytochrome P450 family protein [Burkholderia pseudomallei 576]
Unigene20075_Pythium	gi|19114226|ref|NP_593314.1|	58.2	4e-07	High-mobility group non-histone chromatin protein [Schizosaccharomyces pombe] >gi|74627097|sp|P87057.1|NHP6_SCHPO RecName: Full=Non-histone chromosomal protein 6 >gi|2058376|emb|CAB08172.1| High-mobility group non-histone chromatin protein [Schizosaccharomyces pombe]
Unigene19840_Pythium	gi|299745285|ref|XP_001831609.2|	57.8	4e-07	rho GTPase activator [Coprinopsis cinerea okayama7#130] >gi|298406518|gb|EAU90142.2| rho GTPase activator [Coprinopsis cinerea okayama7#130]
Unigene19132_Pythium	gi|2343283|gb|AAB67722.1|	57.4	4e-07	IE2hom [Human herpesvirus 6 (strain Uganda-1102)] >gi|2384715|gb|AAB69858.1| IE-2 protein [Human herpesvirus 6]
Unigene18956_Pythium	gi|11095327|gb|AAG29834.1|AF308446_1	57.4	4e-07	unknown [Paracoccus pantotrophus]
Unigene18877_Pythium	gi|229161297|ref|ZP_04289282.1|	57.4	4e-07	Penicillin-binding protein, 1A [Bacillus cereus R309803] >gi|228622111|gb|EEK78952.1| Penicillin-binding protein, 1A [Bacillus cereus R309803]
Unigene1868_Pythium	gi|50550633|ref|XP_502789.1|	43.1	4e-07	YALI0D13486p [Yarrowia lipolytica] >gi|49648657|emb|CAG80977.1| YALI0D13486p [Yarrowia lipolytica]
Unigene18479_Pythium	gi|170094296|ref|XP_001878369.1|	57.4	4e-07	predicted protein [Laccaria bicolor S238N-H82] >gi|164646823|gb|EDR11068.1| predicted protein [Laccaria bicolor S238N-H82]
Unigene18451_Pythium	gi|154245924|ref|YP_001416882.1|	57.4	4e-07	chromosome segregation protein SMC [Xanthobacter autotrophicus Py2] >gi|154160009|gb|ABS67225.1| chromosome segregation protein SMC [Xanthobacter autotrophicus Py2]
Unigene18389_Pythium	gi|34809533|gb|AAQ82687.1|	57.4	4e-07	Epa5p [Candida glabrata]
Unigene18059_Pythium	gi|171319332|ref|ZP_02908443.1|	57.4	4e-07	conserved hypothetical protein [Burkholderia ambifaria MEX-5] >gi|171095439|gb|EDT40409.1| conserved hypothetical protein [Burkholderia ambifaria MEX-5]
Unigene18051_Pythium	gi|323884|gb|AAA43042.1|	57.4	4e-07	gag-abl-pol fusion polyprotein [Feline sarcoma virus]
Unigene18012_Pythium	gi|240276740|gb|EER40251.1|	57.4	4e-07	DUF1077 domain-containing protein [Ajellomyces capsulatus H143]
Unigene18010_Pythium	gi|162450678|ref|YP_001613045.1|	57.4	4e-07	RNA-binding protein [Sorangium cellulosum 'So ce 56'] >gi|161161260|emb|CAN92565.1| RNA-binding protein [Sorangium cellulosum 'So ce 56']
Unigene17968_Pythium	gi|261194946|ref|XP_002623877.1|	57.4	4e-07	HIT finger domain-containing protein [Ajellomyces dermatitidis SLH14081] >gi|239587749|gb|EEQ70392.1| HIT finger domain-containing protein [Ajellomyces dermatitidis SLH14081] >gi|239610757|gb|EEQ87744.1| HIT finger domain-containing protein [Ajellomyces dermatitidis ER-3]
Unigene17615_Pythium	gi|86156673|ref|YP_463458.1|	57.4	4e-07	LigA [Anaeromyxobacter dehalogenans 2CP-C] >gi|85773184|gb|ABC80021.1| LigA [Anaeromyxobacter dehalogenans 2CP-C]
Unigene17309_Pythium	gi|226294241|gb|EEH49661.1|	57.4	4e-07	SNARE domain-containing protein [Paracoccidioides brasiliensis Pb18]
Unigene17267_Pythium	gi|164657017|ref|XP_001729635.1|	57.4	4e-07	hypothetical protein MGL_3179 [Malassezia globosa CBS 7966] >gi|159103528|gb|EDP42421.1| hypothetical protein MGL_3179 [Malassezia globosa CBS 7966]
Unigene17084_Pythium	gi|6324372|ref|NP_014442.1|	57.4	4e-07	Aga1p [Saccharomyces cerevisiae S288c] >gi|416592|sp|P32323.1|AGA1_YEAST RecName: Full=A-agglutinin anchorage subunit; AltName: Full=A-agglutinin cell wall attachment subunit; Flags: Precursor >gi|170964|gb|AAA34382.1| a-agglutinin core subunit [Saccharomyces cerevisiae] >gi|1302552|emb|CAA96325.1| AGA1 [Saccharomyces cerevisiae] >gi|285814691|tpg|DAA10585.1| TPA: Aga1p [Saccharomyces cerevisiae …
Unigene16915_Pythium	gi|213408983|ref|XP_002175262.1|	57.4	4e-07	26S proteasome non-ATPase regulatory subunit 6 [Schizosaccharomyces japonicus yFS275] >gi|212003309|gb|EEB08969.1| 26S proteasome non-ATPase regulatory subunit 6 [Schizosaccharomyces japonicus yFS275]
Unigene16893_Pythium	gi|297192617|ref|ZP_06910015.1|	57.4	4e-07	bifunctional GMP synthase/glutamine amidotransferase [Streptomyces pristinaespiralis ATCC 25486] >gi|297151442|gb|EFH31171.1| bifunctional GMP synthase/glutamine amidotransferase [Streptomyces pristinaespiralis ATCC 25486]
Unigene16743_Pythium	gi|225678645|gb|EEH16929.1|	57.4	4e-07	condensin subunit Cut3 [Paracoccidioides brasiliensis Pb03]
Unigene16489_Pythium	gi|284504454|ref|YP_003407169.1|	57.4	4e-07	ankyrin repeat-containing protein [Marseillevirus] >gi|282935892|gb|ADB04207.1| ankyrin repeat-containing protein [Marseillevirus]
Unigene16129_Pythium	gi|14590997|ref|NP_143072.1|	57.4	4e-07	endo-1,4-beta-glucanase [Pyrococcus horikoshii OT3]
Unigene1588_Pythium	gi|182684720|ref|YP_001836467.1|	59.7	4e-07	cell wall surface anchor family protein [Streptococcus pneumoniae CGSP14] >gi|182630054|gb|ACB91002.1| cell wall surface anchor family protein [Streptococcus pneumoniae CGSP14]
Unigene15276_Pythium	gi|55819780|ref|YP_143185.1|	57.4	4e-07	serine/threonine protein kinase [Acanthamoeba polyphaga mimivirus] >gi|82057248|sp|Q7T6Y2.2|YR831_MIMIV RecName: Full=Putative serine/threonine-protein kinase/receptor R831; Flags: Precursor >gi|55664864|gb|AAQ09578.2| serine/threonine protein kinase [Acanthamoeba polyphaga mimivirus]
Unigene15015_Pythium	gi|294498177|ref|YP_003561877.1|	57.4	4e-07	hypothetical protein BMQ_1411 [Bacillus megaterium QM B1551] >gi|294348114|gb|ADE68443.1| hypothetical protein BMQ_1411 [Bacillus megaterium QM B1551]
Unigene14744_Pythium	gi|294659821|ref|XP_462247.2|	57.4	4e-07	DEHA2G16148p [Debaryomyces hansenii CBS767] >gi|199434256|emb|CAG90743.2| DEHA2G16148p [Debaryomyces hansenii]
Unigene14403_Pythium	gi|121997712|ref|YP_001002499.1|	57.4	4e-07	ketohexokinase [Halorhodospira halophila SL1] >gi|121589117|gb|ABM61697.1| ketohexokinase [Halorhodospira halophila SL1]
Unigene13253_Pythium	gi|12230852|sp|O74343.1|YH2X_SCHPO	57.4	4e-07	RecName: Full=Putative pseudouridine synthase C1A4.09
Unigene13146_Pythium	gi|34809534|gb|AAQ82688.1|	57.4	4e-07	Epa4p [Candida glabrata]
Unigene12439_Pythium	gi|268315832|ref|YP_003289551.1|	57.4	4e-07	aminotransferase class I and II [Rhodothermus marinus DSM 4252] >gi|262333366|gb|ACY47163.1| aminotransferase class I and II [Rhodothermus marinus DSM 4252]
Unigene12429_Pythium	gi|20069912|ref|NP_613116.1|	57.4	4e-07	cathepsin [Mamestra configurata NPV-A] >gi|37077373|sp|Q8QLK1.1|CATV_NPVMC RecName: Full=Viral cathepsin; Short=V-cath; AltName: Full=Cysteine proteinase; Short=CP; Flags: Precursor >gi|20043306|gb|AAM09141.1| cathepsin [Mamestra configurata NPV-A]
Unigene11285_Pythium	gi|78188163|ref|YP_378501.1|	57.4	4e-07	prephenate dehydratase [Chlorobium chlorochromatii CaD3] >gi|78170362|gb|ABB27458.1| prephenate dehydratase [Chlorobium chlorochromatii CaD3]
Unigene10841_Pythium	gi|213407504|ref|XP_002174523.1|	57.4	4e-07	Gtr1/RagA G protein Gtr2 [Schizosaccharomyces japonicus yFS275] >gi|212002570|gb|EEB08230.1| Gtr1/RagA G protein Gtr2 [Schizosaccharomyces japonicus yFS275]
Unigene10556_Pythium	gi|19115252|ref|NP_594340.1|	57.4	4e-07	UPF0103 family [Schizosaccharomyces pombe] >gi|1723280|sp|Q10212.1|YAY4_SCHPO RecName: Full=UPF0103 protein C4H3.04c >gi|1184017|emb|CAA93343.1| UPF0103 family [Schizosaccharomyces pombe]
Unigene985_Pythium	gi|169806602|ref|XP_001828045.1|	46.6	3e-07	DNA repair helicase [Enterocytozoon bieneusi H348] >gi|161779173|gb|EDQ31197.1| DNA repair helicase [Enterocytozoon bieneusi H348]
Unigene959_Pythium	gi|66046166|ref|YP_236007.1|	39.7	3e-07	hypothetical protein Psyr_2935 [Pseudomonas syringae pv. syringae B728a] >gi|63256873|gb|AAY37969.1| conserved hypothetical protein [Pseudomonas syringae pv. syringae B728a]
Unigene9294_Pythium	gi|294661197|ref|YP_003573073.1|	60.1	3e-07	hypothetical protein Aasi_1632 [Candidatus Amoebophilus asiaticus 5a2] >gi|227336348|gb|ACP20945.1| hypothetical protein Aasi_1632 [Candidatus Amoebophilus asiaticus 5a2]
Unigene9123_Pythium	gi|294498177|ref|YP_003561877.1|	58.9	3e-07	hypothetical protein BMQ_1411 [Bacillus megaterium QM B1551] >gi|294348114|gb|ADE68443.1| hypothetical protein BMQ_1411 [Bacillus megaterium QM B1551]
Unigene9045_Pythium	gi|76818274|ref|YP_335738.1|	58.5	3e-07	hypothetical protein BURPS1710b_A0579 [Burkholderia pseudomallei 1710b] >gi|76582747|gb|ABA52221.1| hypothetical protein BURPS1710b_A0579 [Burkholderia pseudomallei 1710b]
Unigene8939_Pythium	gi|296811336|ref|XP_002846006.1|	58.9	3e-07	KapH [Arthroderma otae CBS 113480] >gi|238843394|gb|EEQ33056.1| KapH [Microsporum canis CBS 113480]
Unigene8634_Pythium	gi|9633155|ref|NP_050265.1|	57.8	3e-07	major immediate-early protein [Human herpesvirus 6] >gi|81977684|sp|Q9QJ16.1|IE2_HHV6Z RecName: Full=Immediate-early protein 2; Short=IE2 >gi|5733571|gb|AAD49674.1|AF157706_95 U86 [Human herpesvirus 6B]
Unigene8342_Pythium	gi|182684720|ref|YP_001836467.1|	60.8	3e-07	cell wall surface anchor family protein [Streptococcus pneumoniae CGSP14] >gi|182630054|gb|ACB91002.1| cell wall surface anchor family protein [Streptococcus pneumoniae CGSP14]
Unigene8203_Pythium	gi|87119004|ref|ZP_01074902.1|	59.7	3e-07	leucine-rich protein [Marinomonas sp. MED121] >gi|86165395|gb|EAQ66662.1| leucine-rich protein [Marinomonas sp. MED121]
Unigene7685_Pythium	gi|77820010|gb|ABB04148.1|	59.7	3e-07	phenylalanine ammonia lyase [Rhodotorula glutinis]
Unigene7619_Pythium	gi|73537490|ref|YP_297857.1|	60.8	3e-07	putative chromosome segregation ATPase [Ralstonia eutropha JMP134] >gi|72120827|gb|AAZ63013.1| putative Chromosome segregation ATPases [Ralstonia eutropha JMP134]
Unigene756_Pythium	gi|77820010|gb|ABB04148.1|	60.1	3e-07	phenylalanine ammonia lyase [Rhodotorula glutinis]
Unigene7471_Pythium	gi|75763280|ref|ZP_00743030.1|	60.1	3e-07	Cysteine-rich protein [Bacillus thuringiensis serovar israelensis ATCC 35646] >gi|74489232|gb|EAO52698.1| Cysteine-rich protein [Bacillus thuringiensis serovar israelensis ATCC 35646]
Unigene7411_Pythium	gi|77820010|gb|ABB04148.1|	60.5	3e-07	phenylalanine ammonia lyase [Rhodotorula glutinis]
Unigene7325_Pythium	gi|34809533|gb|AAQ82687.1|	58.2	3e-07	Epa5p [Candida glabrata]
Unigene7009_Pythium	gi|254578970|ref|XP_002495471.1|	60.5	3e-07	ZYRO0B12144p [Zygosaccharomyces rouxii] >gi|238938361|emb|CAR26538.1| ZYRO0B12144p [Zygosaccharomyces rouxii]
Unigene6692_Pythium	gi|158512655|sp|A1DHK2.1|SEC31_NEOFI	59.7	3e-07	RecName: Full=Protein transport protein sec31
Unigene6400_Pythium	gi|9633155|ref|NP_050265.1|	60.1	3e-07	major immediate-early protein [Human herpesvirus 6] >gi|81977684|sp|Q9QJ16.1|IE2_HHV6Z RecName: Full=Immediate-early protein 2; Short=IE2 >gi|5733571|gb|AAD49674.1|AF157706_95 U86 [Human herpesvirus 6B]
Unigene6358_Pythium	gi|254296409|ref|ZP_04963866.1|	59.3	3e-07	ribosomal large subunit pseudouridine synthase C [Burkholderia pseudomallei 406e] >gi|157806060|gb|EDO83230.1| ribosomal large subunit pseudouridine synthase C [Burkholderia pseudomallei 406e]
Unigene6337_Pythium	gi|261353346|gb|EEY15774.1|	59.7	3e-07	peroxisomal membrane protein pex16 [Verticillium albo-atrum VaMs.102]
Unigene5872_Pythium	gi|289757533|ref|ZP_06516911.1|	58.5	3e-07	esterase lipO [Mycobacterium tuberculosis T85] >gi|289713097|gb|EFD77109.1| esterase lipO [Mycobacterium tuberculosis T85]
Unigene5779_Pythium	gi|295703528|ref|YP_003596603.1|	58.9	3e-07	hypothetical protein BMD_1392 [Bacillus megaterium DSM319] >gi|294801187|gb|ADF38253.1| hypothetical protein BMD_1392 [Bacillus megaterium DSM319]
Unigene5527_Pythium	gi|237784671|ref|YP_002905376.1|	44.3	3e-07	hypothetical protein ckrop_0034 [Corynebacterium kroppenstedtii DSM 44385] >gi|237757583|gb|ACR16833.1| hypothetical protein ckrop_0034 [Corynebacterium kroppenstedtii DSM 44385]
Unigene4422_Pythium	gi|58261848|ref|XP_568334.1|	60.8	3e-07	intra-Golgi transport-related protein [Cryptococcus neoformans var. neoformans JEC21]
Unigene3601_Pythium	gi|19113482|ref|NP_596690.1|	60.1	3e-07	sequence orphan [Schizosaccharomyces pombe] >gi|74582853|sp|O94317.1|YH5D_SCHPO RecName: Full=Uncharacterized serine-rich protein C215.13; Flags: Precursor >gi|3873550|emb|CAA22127.1| sequence orphan [Schizosaccharomyces pombe]
Unigene3476_Pythium	gi|16415978|emb|CAB88548.2|	42	3e-07	related to 2, 5-diketo-D-gluconic acid reductase [Neurospora crassa]
Unigene2981_Pythium	gi|169833528|ref|YP_001695146.1|	60.5	3e-07	cell wall surface anchor family protein [Streptococcus pneumoniae Hungary19A-6] >gi|168996030|gb|ACA36642.1| cell wall surface anchor family protein [Streptococcus pneumoniae Hungary19A-6]
Unigene2738_Pythium	gi|121702937|ref|XP_001269733.1|	59.7	3e-07	SRP40, C-terminal domain protein [Aspergillus clavatus NRRL 1] >gi|119397876|gb|EAW08307.1| SRP40, C-terminal domain protein [Aspergillus clavatus NRRL 1]
Unigene23708_Pythium	gi|254586095|ref|XP_002498615.1|	61.6	3e-07	ZYRO0G14608p [Zygosaccharomyces rouxii] >gi|238941509|emb|CAR29682.1| ZYRO0G14608p [Zygosaccharomyces rouxii]
Unigene2361_Pythium	gi|256680203|ref|ZP_05490514.1|	53.5	3e-07	malate synthase [Streptomyces sp. SPB78]
Unigene23602_Pythium	gi|256269748|gb|EEU05015.1|	61.2	3e-07	Tcb3p [Saccharomyces cerevisiae JAY291]
Unigene23580_Pythium	gi|25011571|ref|NP_735966.1|	61.2	3e-07	cell wall surface anchor family protein [Streptococcus agalactiae NEM316] >gi|24413110|emb|CAD47188.1| Unknown [Streptococcus agalactiae NEM316]
Unigene23497_Pythium	gi|2343283|gb|AAB67722.1|	60.8	3e-07	IE2hom [Human herpesvirus 6 (strain Uganda-1102)] >gi|2384715|gb|AAB69858.1| IE-2 protein [Human herpesvirus 6]
Unigene23473_Pythium	gi|259485991|tpe|CBF83478.1|	60.8	3e-07	TPA: Calmodulin-binding coil-coil protein Fragment [Source:UniProtKB/TrEMBL;Acc:Q96X03] [Aspergillus nidulans FGSC A4]
Unigene23283_Pythium	gi|169833528|ref|YP_001695146.1|	60.5	3e-07	cell wall surface anchor family protein [Streptococcus pneumoniae Hungary19A-6] >gi|168996030|gb|ACA36642.1| cell wall surface anchor family protein [Streptococcus pneumoniae Hungary19A-6]
Unigene23263_Pythium	gi|182684720|ref|YP_001836467.1|	60.8	3e-07	cell wall surface anchor family protein [Streptococcus pneumoniae CGSP14] >gi|182630054|gb|ACB91002.1| cell wall surface anchor family protein [Streptococcus pneumoniae CGSP14]
Unigene23212_Pythium	gi|17221106|gb|AAK61480.1|	60.5	3e-07	glycoprotein gp2 [Equid herpesvirus 1]
Unigene22951_Pythium	gi|121700298|ref|XP_001268414.1|	60.5	3e-07	TPR repeat protein [Aspergillus clavatus NRRL 1] >gi|119396556|gb|EAW06988.1| TPR repeat protein [Aspergillus clavatus NRRL 1]
Unigene22678_Pythium	gi|149923275|ref|ZP_01911685.1|	60.1	3e-07	bacterioferritin comigratory protein [Plesiocystis pacifica SIR-1] >gi|149815872|gb|EDM75392.1| bacterioferritin comigratory protein [Plesiocystis pacifica SIR-1]
Unigene22649_Pythium	gi|300112357|gb|EFJ03758.1|	60.1	3e-07	expressed protein [Schizophyllum commune H4-8]
Unigene22401_Pythium	gi|218741171|dbj|BAH03460.1|	60.1	3e-07	glycoprotein [Equid herpesvirus 9]
Unigene22329_Pythium	gi|77820010|gb|ABB04148.1|	60.1	3e-07	phenylalanine ammonia lyase [Rhodotorula glutinis]
Unigene22291_Pythium	gi|256273861|gb|EEU08782.1|	60.1	3e-07	Mtl1p [Saccharomyces cerevisiae JAY291]
Unigene22166_Pythium	gi|169846676|ref|XP_001830052.1|	59.7	3e-07	mitochondrial import inner membrane translocase subunit [Coprinopsis cinerea okayama7#130] >gi|116508822|gb|EAU91717.1| mitochondrial import inner membrane translocase subunit [Coprinopsis cinerea okayama7#130]
Unigene22117_Pythium	gi|6984160|gb|AAF34780.1|	59.7	3e-07	srpA [Streptococcus cristatus]
Unigene21863_Pythium	gi|253996889|ref|YP_003048953.1|	59.7	3e-07	competence protein ComEA helix-hairpin-helix repeat protein [Methylotenera mobilis JLW8] >gi|253983568|gb|ACT48426.1| competence protein ComEA helix-hairpin-helix repeat protein [Methylotenera mobilis JLW8]
Unigene2179_Pythium	gi|14285954|sp|O83823.1|Y851_TREPA	60.5	3e-07	RecName: Full=Uncharacterized protein TP_0851
Unigene21664_Pythium	gi|164663329|ref|XP_001732786.1|	59.3	3e-07	hypothetical protein MGL_0561 [Malassezia globosa CBS 7966] >gi|159106689|gb|EDP45572.1| hypothetical protein MGL_0561 [Malassezia globosa CBS 7966]
Unigene21159_Pythium	gi|294628793|ref|ZP_06707353.1|	58.9	3e-07	glutamate synthase large subunit [Streptomyces sp. e14] >gi|292832126|gb|EFF90475.1| glutamate synthase large subunit [Streptomyces sp. e14]
Unigene20642_Pythium	gi|68476001|ref|XP_717941.1|	58.5	3e-07	hypothetical protein CaO19.3250 [Candida albicans SC5314] >gi|68476132|ref|XP_717875.1| hypothetical protein CaO19.10760 [Candida albicans SC5314] >gi|46439609|gb|EAK98925.1| hypothetical protein CaO19.10760 [Candida albicans SC5314] >gi|46439677|gb|EAK98992.1| hypothetical protein CaO19.3250 [Candida albicans SC5314]
Unigene2055_Pythium	gi|262192864|ref|YP_001078849.2|	47.8	3e-07	intracellular motility protein A [Burkholderia mallei NCTC 10247] >gi|261835004|gb|ABO02654.2| intracellular motility protein A [Burkholderia mallei NCTC 10247]
Unigene20429_Pythium	gi|121702937|ref|XP_001269733.1|	58.5	3e-07	SRP40, C-terminal domain protein [Aspergillus clavatus NRRL 1] >gi|119397876|gb|EAW08307.1| SRP40, C-terminal domain protein [Aspergillus clavatus NRRL 1]
Unigene20309_Pythium	gi|150865245|ref|XP_001384384.2|	58.5	3e-07	beta-1,6-N-acetylglucosaminyltransferase, contains WSC domain [Scheffersomyces stipitis CBS 6054] >gi|149386501|gb|ABN66355.2| beta-1,6-N-acetylglucosaminyltransferase, contains WSC domain [Pichia stipitis CBS 6054]
Unigene20027_Pythium	gi|299755206|ref|XP_001828498.2|	58.2	3e-07	oxysterol-binding protein family [Coprinopsis cinerea okayama7#130] >gi|298411117|gb|EAU93331.2| oxysterol-binding protein family [Coprinopsis cinerea okayama7#130]
Unigene19944_Pythium	gi|159905307|ref|YP_001548969.1|	58.5	3e-07	TrkA domain-containing protein [Methanococcus maripaludis C6] >gi|159886800|gb|ABX01737.1| TrkA-N domain protein [Methanococcus maripaludis C6]
Unigene19608_Pythium	gi|240274898|gb|EER38413.1|	58.2	3e-07	p60 domain-containing protein [Ajellomyces capsulatus H143]
Unigene1934_Pythium	gi|259149536|emb|CAY86340.1|	57.8	3e-07	Vhs3p [Saccharomyces cerevisiae EC1118]
Unigene19286_Pythium	gi|58268694|ref|XP_571503.1|	57.8	3e-07	importin beta-4 subunit [Cryptococcus neoformans var. neoformans JEC21]
Unigene19165_Pythium	gi|115298550|ref|YP_762403.1|	57.8	3e-07	64.6 kDa [Spodoptera frugiperda ascovirus 1a] >gi|114416817|emb|CAL44648.1| 64.6 kDa [Spodoptera frugiperda ascovirus 1a]
Unigene19121_Pythium	gi|19075845|ref|NP_588345.1|	57.8	3e-07	RNA polymerase I upstream activation factor complex subunit Spp27 [Schizosaccharomyces pombe] >gi|74626867|sp|O74503.1|UAF30_SCHPO RecName: Full=Upstream activation factor subunit spp27; AltName: Full=Upstream activation factor 27 KDa subunit; Short=p27; AltName: Full=Upstream activation factor subunit uaf30; AltName: Full=Upstream activation factor 30 KDa subunit; Short=p30 >gi|3581917|emb|CAA20…
Unigene18374_Pythium	gi|288554540|ref|YP_003426475.1|	57.8	3e-07	hypothetical protein BpOF4_07625 [Bacillus pseudofirmus OF4] >gi|288545700|gb|ADC49583.1| hypothetical protein BpOF4_07625 [Bacillus pseudofirmus OF4]
Unigene17774_Pythium	gi|189220473|ref|YP_001941113.1|	57.8	3e-07	Ferredoxin [Methylacidiphilum infernorum V4] >gi|189187331|gb|ACD84516.1| Ferredoxin [Methylacidiphilum infernorum V4]
Unigene1772_Pythium	gi|294654915|ref|XP_456999.2|	57.8	3e-07	DEHA2B00726p [Debaryomyces hansenii CBS767] >gi|199429553|emb|CAG84984.2| DEHA2B00726p [Debaryomyces hansenii]
Unigene1758_Pythium	gi|56751234|ref|YP_171935.1|	60.5	3e-07	hypothetical protein syc1225_c [Synechococcus elongatus PCC 6301] >gi|56686193|dbj|BAD79415.1| unknown protein [Synechococcus elongatus PCC 6301]
Unigene17485_Pythium	gi|254551642|ref|ZP_05142089.1|	57.8	3e-07	PE-PGRS family protein [Mycobacterium tuberculosis '98-R604 INH-RIF-EM']
Unigene1747_Pythium	gi|85089638|ref|XP_958040.1|	40	3e-07	mitogen-activated protein kinase MKC1 [Neurospora crassa OR74A] >gi|28919352|gb|EAA28804.1| mitogen-activated protein kinase MKC1 [Neurospora crassa OR74A]
Unigene17397_Pythium	gi|74627104|sp|P87122.1|YDL6_SCHPO	57.8	3e-07	RecName: Full=Putative cation exchanger C3A12.06c
Unigene16848_Pythium	gi|223986153|ref|ZP_03636174.1|	57.8	3e-07	hypothetical protein HOLDEFILI_03482 [Holdemania filiformis DSM 12042] >gi|223961861|gb|EEF66352.1| hypothetical protein HOLDEFILI_03482 [Holdemania filiformis DSM 12042]
Unigene16436_Pythium	gi|170089391|ref|XP_001875918.1|	57.8	3e-07	predicted protein [Laccaria bicolor S238N-H82] >gi|164649178|gb|EDR13420.1| predicted protein [Laccaria bicolor S238N-H82]
Unigene16422_Pythium	gi|241772910|ref|ZP_04770267.1|	57.8	3e-07	cation diffusion facilitator family transporter [Asticcacaulis excentricus CB 48] >gi|241214759|gb|EER50681.1| cation diffusion facilitator family transporter [Asticcacaulis excentricus CB 48]
Unigene15248_Pythium	gi|156050363|ref|XP_001591143.1|	57.8	3e-07	hypothetical protein SS1G_07768 [Sclerotinia sclerotiorum 1980] >gi|154692169|gb|EDN91907.1| hypothetical protein SS1G_07768 [Sclerotinia sclerotiorum 1980]
Unigene1512_Pythium	gi|50551317|ref|XP_503132.1|	57.8	3e-07	YALI0D21956p [Yarrowia lipolytica] >gi|62901078|sp|Q6C880.1|SEC22_YARLI RecName: Full=Protein transport protein SEC22 >gi|49649000|emb|CAG81330.1| YALI0D21956p [Yarrowia lipolytica]
Unigene14799_Pythium	gi|296141172|ref|YP_003648415.1|	57.8	3e-07	ABC transporter related protein [Tsukamurella paurometabola DSM 20162] >gi|296029306|gb|ADG80076.1| ABC transporter related protein [Tsukamurella paurometabola DSM 20162]
Unigene14397_Pythium	gi|213408709|ref|XP_002175125.1|	57.8	3e-07	GTPase Grn1 [Schizosaccharomyces japonicus yFS275] >gi|212003172|gb|EEB08832.1| GTPase Grn1 [Schizosaccharomyces japonicus yFS275]
Unigene13914_Pythium	gi|259146662|emb|CAY79919.1|	57.8	3e-07	Nsr1p [Saccharomyces cerevisiae EC1118]
Unigene13825_Pythium	gi|49642160|emb|CAH01878.1|	57.8	3e-07	KLLA0C18568p [Kluyveromyces lactis]
Unigene13308_Pythium	gi|268317265|ref|YP_003290984.1|	57.8	3e-07	Leucyl aminopeptidase [Rhodothermus marinus DSM 4252] >gi|262334799|gb|ACY48596.1| Leucyl aminopeptidase [Rhodothermus marinus DSM 4252]
Unigene11187_Pythium	gi|172047306|sp|A5E4P1.1|PXR1_LODEL	57.8	3e-07	RecName: Full=Protein PXR1; AltName: Full=PinX1-related protein 1
Unigene10808_Pythium	gi|261351500|gb|EEY13928.1|	57.8	3e-07	calcium-binding mitochondrial carrier protein Aralar1 [Verticillium albo-atrum VaMs.102]
Unigene1035_Pythium	gi|57865710|ref|YP_189831.1|	60.8	3e-07	serine threonine rich antigen [Staphylococcus epidermidis RP62A] >gi|57636368|gb|AAW53156.1| serine threonine rich antigen [Staphylococcus epidermidis RP62A]
Unigene10128_Pythium	gi|213410379|ref|XP_002175959.1|	57.8	3e-07	proteasome component C11 [Schizosaccharomyces japonicus yFS275] >gi|212004006|gb|EEB09666.1| proteasome component C11 [Schizosaccharomyces japonicus yFS275]
Unigene9447_Pythium	gi|170117287|ref|XP_001889831.1|	58.2	2e-07	predicted protein [Laccaria bicolor S238N-H82] >gi|164635171|gb|EDQ99482.1| predicted protein [Laccaria bicolor S238N-H82]
Unigene9285_Pythium	gi|123197699|gb|ABM69340.1|	60.8	2e-07	Hypothetical protein A9601_00521 [Prochlorococcus marinus str. AS9601]
Unigene9272_Pythium	gi|299789342|gb|AAS52869.2|	62	2e-07	AER188Cp [Ashbya gossypii ATCC 10895]
Unigene9265_Pythium	gi|168211912|ref|ZP_02637537.1|	60.5	2e-07	conserved domain protein [Clostridium perfringens B str. ATCC 3626] >gi|169342320|ref|ZP_02863392.1| conserved domain protein [Clostridium perfringens C str. JGS1495] >gi|110675321|gb|ABG84308.1| conserved domain protein [Clostridium perfringens ATCC 13124] >gi|169299545|gb|EDS81608.1| conserved domain protein [Clostridium perfringens C str. JGS1495] >gi|170710150|gb|EDT22332.1| conserved domain …
Unigene9220_Pythium	gi|119484920|ref|ZP_01619402.1|	60.5	2e-07	Biopterin transport-related protein [Lyngbya sp. PCC 8106] >gi|119457738|gb|EAW38862.1| Biopterin transport-related protein [Lyngbya sp. PCC 8106]
Unigene9211_Pythium	gi|240111553|gb|EER29706.1|	60.1	2e-07	ATP-dependent protease La domain containing protein [Coccidioides posadasii C735 delta SOWgp]
Unigene9077_Pythium	gi|46138003|ref|XP_390692.1|	61.6	2e-07	hypothetical protein FG10516.1 [Gibberella zeae PH-1]
Unigene9017_Pythium	gi|269797625|ref|YP_003311525.1|	59.7	2e-07	ATPase involved in DNA repair-like protein [Veillonella parvula DSM 2008] >gi|269094254|gb|ACZ24245.1| ATPase involved in DNA repair-like protein [Veillonella parvula DSM 2008]
Unigene8905_Pythium	gi|99077761|emb|CAK18547.1|	62	2e-07	cell surface flocculin [Saccharomyces cerevisiae]
Unigene8890_Pythium	gi|269217531|ref|ZP_06161385.1|	61.6	2e-07	transcriptional regulator, Crp/Fnr family [Actinomyces sp. oral taxon 848 str. F0332] >gi|269212466|gb|EEZ78806.1| transcriptional regulator, Crp/Fnr family [Actinomyces sp. oral taxon 848 str. F0332]
Unigene8762_Pythium	gi|53724874|ref|YP_104762.1|	61.6	2e-07	LuxR family DNA-binding response regulator [Burkholderia mallei ATCC 23344] >gi|52428297|gb|AAU48890.1| DNA-binding response regulator, LuxR family [Burkholderia mallei ATCC 23344]
Unigene8479_Pythium	gi|6322209|ref|NP_012284.1|	60.8	2e-07	GPI-anchored cell surface glycoprotein (flocculin) required for pseudohyphal formation, invasive growth, flocculation, and biofilms; transcriptionally regulated by the MAPK pathway (via Ste12p and Tec1p) and the cAMP pathway (via Flo8p) [Saccharomyces cerevisiae S288c] >gi|728850|sp|P08640.2|MUC1_YEAST RecName: Full=Flocculation protein FLO11; Short=Flocculin-11; AltName: Full=Mucin-like protein …
Unigene8419_Pythium	gi|282862516|ref|ZP_06271578.1|	60.1	2e-07	ATPase involved in DNA repair-like protein [Streptomyces sp. ACTE] >gi|282562855|gb|EFB68395.1| ATPase involved in DNA repair-like protein [Streptomyces sp. ACTE]
Unigene8414_Pythium	gi|76818066|ref|YP_337520.1|	60.1	2e-07	200 kDa antigen p200, putative [Burkholderia pseudomallei 1710b] >gi|76582539|gb|ABA52013.1| 200 kDa antigen p200, putative [Burkholderia pseudomallei 1710b]
Unigene8179_Pythium	gi|50552758|ref|XP_503789.1|	58.2	2e-07	YALI0E10637p [Yarrowia lipolytica] >gi|49649658|emb|CAG79380.1| YALI0E10637p [Yarrowia lipolytica]
Unigene8155_Pythium	gi|294629281|ref|ZP_06707841.1|	60.8	2e-07	LOW QUALITY PROTEIN: tricorn protease [Streptomyces sp. e14] >gi|292832614|gb|EFF90963.1| LOW QUALITY PROTEIN: tricorn protease [Streptomyces sp. e14]
Unigene8096_Pythium	gi|295671|gb|AAA35091.1|	61.6	2e-07	selected as a weak suppressor of a mutant of the subunit AC40 of DNA dependant RNA polymerase I and III [Saccharomyces cerevisiae]
Unigene8036_Pythium	gi|121597563|ref|YP_990465.1|	61.6	2e-07	RemN protein [Burkholderia mallei SAVP1] >gi|121225361|gb|ABM48892.1| RemN protein [Burkholderia mallei SAVP1]
Unigene7992_Pythium	gi|50549375|ref|XP_502158.1|	60.8	2e-07	YALI0C22924p [Yarrowia lipolytica] >gi|49648025|emb|CAG82478.1| YALI0C22924p [Yarrowia lipolytica]
Unigene7823_Pythium	gi|77820010|gb|ABB04148.1|	60.5	2e-07	phenylalanine ammonia lyase [Rhodotorula glutinis]
Unigene7344_Pythium	gi|121597563|ref|YP_990465.1|	60.1	2e-07	RemN protein [Burkholderia mallei SAVP1] >gi|121225361|gb|ABM48892.1| RemN protein [Burkholderia mallei SAVP1]
Unigene7308_Pythium	gi|34809534|gb|AAQ82688.1|	60.8	2e-07	Epa4p [Candida glabrata]
Unigene7143_Pythium	gi|15901602|ref|NP_346206.1|	49.3	2e-07	cell wall surface anchor family protein [Streptococcus pneumoniae TIGR4] >gi|14973269|gb|AAK75846.1| cell wall surface anchor family protein [Streptococcus pneumoniae TIGR4]
Unigene7035_Pythium	gi|295703528|ref|YP_003596603.1|	60.8	2e-07	hypothetical protein BMD_1392 [Bacillus megaterium DSM319] >gi|294801187|gb|ADF38253.1| hypothetical protein BMD_1392 [Bacillus megaterium DSM319]
Unigene7016_Pythium	gi|88703665|ref|ZP_01101381.1|	60.5	2e-07	conserved hypothetical protein, secreted [Congregibacter litoralis KT71] >gi|88702379|gb|EAQ99482.1| conserved hypothetical protein, secreted [Congregibacter litoralis KT71]
Unigene6928_Pythium	gi|19113482|ref|NP_596690.1|	61.6	2e-07	sequence orphan [Schizosaccharomyces pombe] >gi|74582853|sp|O94317.1|YH5D_SCHPO RecName: Full=Uncharacterized serine-rich protein C215.13; Flags: Precursor >gi|3873550|emb|CAA22127.1| sequence orphan [Schizosaccharomyces pombe]
Unigene6897_Pythium	gi|74698748|sp|Q4P0G6.1|CWC21_USTMA	60.8	2e-07	RecName: Full=Pre-mRNA-splicing factor CWC21
Unigene659_Pythium	gi|258424744|ref|ZP_05687620.1|	62.4	2e-07	cell wall-anchored protein [Staphylococcus aureus A9635] >gi|257845046|gb|EEV69084.1| cell wall-anchored protein [Staphylococcus aureus A9635]
Unigene6524_Pythium	gi|225859526|ref|YP_002741036.1|	60.5	2e-07	cell wall surface anchor family protein [Streptococcus pneumoniae 70585] >gi|225721106|gb|ACO16960.1| cell wall surface anchor family protein [Streptococcus pneumoniae 70585]
Unigene6437_Pythium	gi|259147278|emb|CAY80531.1|	60.5	2e-07	Muc1p [Saccharomyces cerevisiae EC1118]
Unigene6412_Pythium	gi|34809533|gb|AAQ82687.1|	47.8	2e-07	Epa5p [Candida glabrata]
Unigene6240_Pythium	gi|296128587|ref|YP_003635837.1|	58.5	2e-07	NACA, TEBP; nascent polypeptide-associated complex alpha subunit [Cellulomonas flavigena DSM 20109] >gi|296020402|gb|ADG73638.1| NACA, TEBP; nascent polypeptide-associated complex alpha subunit [Cellulomonas flavigena DSM 20109]
Unigene6195_Pythium	gi|169806624|ref|XP_001828056.1|	60.5	2e-07	transcription factor [Enterocytozoon bieneusi H348] >gi|161779184|gb|EDQ31208.1| transcription factor [Enterocytozoon bieneusi H348]
Unigene6174_Pythium	gi|189189528|ref|XP_001931103.1|	58.2	2e-07	HIT finger domain containing protein [Pyrenophora tritici-repentis Pt-1C-BFP] >gi|187972709|gb|EDU40208.1| HIT finger domain containing protein [Pyrenophora tritici-repentis Pt-1C-BFP]
Unigene6028_Pythium	gi|125717674|ref|YP_001034807.1|	62	2e-07	platelet-binding glycoprotein [Streptococcus sanguinis SK36] >gi|125497591|gb|ABN44257.1| Platelet-binding glycoprotein [Streptococcus sanguinis SK36]
Unigene5940_Pythium	gi|71020199|ref|XP_760330.1|	41.6	2e-07	hypothetical protein UM04183.1 [Ustilago maydis 521] >gi|46099954|gb|EAK85187.1| hypothetical protein UM04183.1 [Ustilago maydis 521]
Unigene5886_Pythium	gi|6322611|ref|NP_012685.1|	59.7	2e-07	Cell wall mannoprotein with similarity to Tir1p, Tir2p, Tir3p, and Tir4p; expressed under anaerobic conditions, completely repressed during aerobic growth [Saccharomyces cerevisiae S288c] >gi|1352944|sp|P47179.1|DAN4_YEAST RecName: Full=Cell wall protein DAN4; AltName: Full=Delayed anaerobic protein 4; Flags: Precursor >gi|285813037|tpg|DAA08935.1| TPA: Cell wall mannoprotein with similarity to T…
Unigene5885_Pythium	gi|86156673|ref|YP_463458.1|	58.2	2e-07	LigA [Anaeromyxobacter dehalogenans 2CP-C] >gi|85773184|gb|ABC80021.1| LigA [Anaeromyxobacter dehalogenans 2CP-C]
Unigene5865_Pythium	gi|127590|sp|P01104.2|MYB_AVIMB	58.2	2e-07	RecName: Full=Transforming protein Myb >gi|9864803|gb|AAB31930.2| v-myb product [Avian myeloblastosis virus]
Unigene5488_Pythium	gi|77820010|gb|ABB04148.1|	60.1	2e-07	phenylalanine ammonia lyase [Rhodotorula glutinis]
Unigene5455_Pythium	gi|255713376|ref|XP_002552970.1|	63.2	2e-07	KLTH0D05698p [Lachancea thermotolerans] >gi|238934350|emb|CAR22532.1| KLTH0D05698p [Lachancea thermotolerans]
Unigene5370_Pythium	gi|9633155|ref|NP_050265.1|	62	2e-07	major immediate-early protein [Human herpesvirus 6] >gi|81977684|sp|Q9QJ16.1|IE2_HHV6Z RecName: Full=Immediate-early protein 2; Short=IE2 >gi|5733571|gb|AAD49674.1|AF157706_95 U86 [Human herpesvirus 6B]
Unigene5271_Pythium	gi|259481715|tpe|CBF75495.1|	45.8	2e-07	TPA: RNP domain protein (AFU_orthologue; AFUA_6G12300) [Aspergillus nidulans FGSC A4]
Unigene5051_Pythium	gi|114328105|ref|YP_745262.1|	58.5	2e-07	lipid-A-disaccharide synthase [Granulibacter bethesdensis CGDNIH1] >gi|122326936|sp|Q0BS63.1|LPXB_GRABC RecName: Full=Lipid-A-disaccharide synthase >gi|114316279|gb|ABI62339.1| lipid-A-disaccharide synthase [Granulibacter bethesdensis CGDNIH1]
Unigene5039_Pythium	gi|238025213|ref|YP_002909445.1|	60.1	2e-07	Predicted permease [Burkholderia glumae BGR1] >gi|237879878|gb|ACR32210.1| Predicted permease [Burkholderia glumae BGR1]
Unigene5006_Pythium	gi|169605199|ref|XP_001796020.1|	55.1	2e-07	hypothetical protein SNOG_05621 [Phaeosphaeria nodorum SN15] >gi|111065565|gb|EAT86685.1| hypothetical protein SNOG_05621 [Phaeosphaeria nodorum SN15]
Unigene4779_Pythium	gi|17221098|gb|AAK61476.1|	62	2e-07	glycoprotein gp2 [Equid herpesvirus 1]
Unigene441_Pythium	gi|19113482|ref|NP_596690.1|	61.2	2e-07	sequence orphan [Schizosaccharomyces pombe] >gi|74582853|sp|O94317.1|YH5D_SCHPO RecName: Full=Uncharacterized serine-rich protein C215.13; Flags: Precursor >gi|3873550|emb|CAA22127.1| sequence orphan [Schizosaccharomyces pombe]
Unigene412_Pythium	gi|159899368|ref|YP_001545615.1|	58.2	2e-07	peptidase S8 and S53 subtilisin kexin sedolisin [Herpetosiphon aurantiacus ATCC 23779] >gi|159892407|gb|ABX05487.1| peptidase S8 and S53 subtilisin kexin sedolisin [Herpetosiphon aurantiacus ATCC 23779]
Unigene4091_Pythium	gi|260943123|ref|XP_002615860.1|	55.8	2e-07	hypothetical protein CLUG_04742 [Clavispora lusitaniae ATCC 42720] >gi|238851150|gb|EEQ40614.1| hypothetical protein CLUG_04742 [Clavispora lusitaniae ATCC 42720]
Unigene4007_Pythium	gi|261356610|gb|EEY19038.1|	58.2	2e-07	transmembrane protein 16H [Verticillium albo-atrum VaMs.102]
Unigene3889_Pythium	gi|169858472|ref|XP_001835881.1|	58.5	2e-07	complexed with Cdc5 protein Cwf19 [Coprinopsis cinerea okayama7#130] >gi|116503051|gb|EAU85946.1| complexed with Cdc5 protein Cwf19 [Coprinopsis cinerea okayama7#130]
Unigene3663_Pythium	gi|299789342|gb|AAS52869.2|	58.5	2e-07	AER188Cp [Ashbya gossypii ATCC 10895]
Unigene23588_Pythium	gi|255713376|ref|XP_002552970.1|	61.6	2e-07	KLTH0D05698p [Lachancea thermotolerans] >gi|238934350|emb|CAR22532.1| KLTH0D05698p [Lachancea thermotolerans]
Unigene23474_Pythium	gi|2343283|gb|AAB67722.1|	61.6	2e-07	IE2hom [Human herpesvirus 6 (strain Uganda-1102)] >gi|2384715|gb|AAB69858.1| IE-2 protein [Human herpesvirus 6]
Unigene23275_Pythium	gi|121597563|ref|YP_990465.1|	61.6	2e-07	RemN protein [Burkholderia mallei SAVP1] >gi|121225361|gb|ABM48892.1| RemN protein [Burkholderia mallei SAVP1]
Unigene23164_Pythium	gi|269104788|ref|ZP_06157484.1|	61.2	2e-07	TPR domain protein in aerotolerance operon [Photobacterium damselae subsp. damselae CIP 102761] >gi|268161428|gb|EEZ39925.1| TPR domain protein in aerotolerance operon [Photobacterium damselae subsp. damselae CIP 102761]
Unigene2309_Pythium	gi|182684720|ref|YP_001836467.1|	62	2e-07	cell wall surface anchor family protein [Streptococcus pneumoniae CGSP14] >gi|182630054|gb|ACB91002.1| cell wall surface anchor family protein [Streptococcus pneumoniae CGSP14]
Unigene22965_Pythium	gi|25011571|ref|NP_735966.1|	60.8	2e-07	cell wall surface anchor family protein [Streptococcus agalactiae NEM316] >gi|24413110|emb|CAD47188.1| Unknown [Streptococcus agalactiae NEM316]
Unigene22959_Pythium	gi|295703528|ref|YP_003596603.1|	60.8	2e-07	hypothetical protein BMD_1392 [Bacillus megaterium DSM319] >gi|294801187|gb|ADF38253.1| hypothetical protein BMD_1392 [Bacillus megaterium DSM319]
Unigene22872_Pythium	gi|77820010|gb|ABB04148.1|	61.2	2e-07	phenylalanine ammonia lyase [Rhodotorula glutinis]
Unigene22735_Pythium	gi|19113482|ref|NP_596690.1|	60.8	2e-07	sequence orphan [Schizosaccharomyces pombe] >gi|74582853|sp|O94317.1|YH5D_SCHPO RecName: Full=Uncharacterized serine-rich protein C215.13; Flags: Precursor >gi|3873550|emb|CAA22127.1| sequence orphan [Schizosaccharomyces pombe]
Unigene2242_Pythium	gi|162448305|ref|YP_001610672.1|	58.9	2e-07	fructose-2,6-bisphosphate 2-phosphatase [Sorangium cellulosum 'So ce 56'] >gi|161158887|emb|CAN90192.1| Fructose-2,6-bisphosphate 2-phosphatase [Sorangium cellulosum 'So ce 56']
Unigene22359_Pythium	gi|126659892|ref|ZP_01731017.1|	60.8	2e-07	glutathione reductase [Cyanothece sp. CCY0110] >gi|126618855|gb|EAZ89599.1| glutathione reductase [Cyanothece sp. CCY0110]
Unigene21763_Pythium	gi|239614855|gb|EEQ91842.1|	60.5	2e-07	sodium/calcium exchanger protein [Ajellomyces dermatitidis ER-3]
Unigene21732_Pythium	gi|299788385|gb|AAS54740.2|	60.5	2e-07	AGR250Cp [Ashbya gossypii ATCC 10895]
Unigene21718_Pythium	gi|170087556|ref|XP_001875001.1|	60.1	2e-07	bromodomain containing protein [Laccaria bicolor S238N-H82] >gi|164650201|gb|EDR14442.1| bromodomain containing protein [Laccaria bicolor S238N-H82]
Unigene21501_Pythium	gi|2501794|gb|AAB80698.1|	60.1	2e-07	Cbhp [Schizosaccharomyces pombe]
Unigene21178_Pythium	gi|296109742|ref|YP_003616691.1|	59.7	2e-07	chromosome segregation protein SMC [Methanocaldococcus infernus ME] >gi|295434556|gb|ADG13727.1| chromosome segregation protein SMC [Methanocaldococcus infernus ME]
Unigene21001_Pythium	gi|291445604|ref|ZP_06584994.1|	59.3	2e-07	glutamyl-tRNA reductase [Streptomyces roseosporus NRRL 15998] >gi|291348551|gb|EFE75455.1| glutamyl-tRNA reductase [Streptomyces roseosporus NRRL 15998]
Unigene20828_Pythium	gi|114327378|ref|YP_744535.1|	59.7	2e-07	2-polyprenyl-3-methyl-6-methoxy-1,4-benzoquinol hydroxylase [Granulibacter bethesdensis CGDNIH1] >gi|114315552|gb|ABI61612.1| 2-polyprenyl-3-methyl-6-methoxy-1,4-benzoquinol hydroxylase [Granulibacter bethesdensis CGDNIH1]
Unigene20823_Pythium	gi|213409247|ref|XP_002175394.1|	59.7	2e-07	brefeldin A resistance protein [Schizosaccharomyces japonicus yFS275] >gi|212003441|gb|EEB09101.1| brefeldin A resistance protein [Schizosaccharomyces japonicus yFS275]
Unigene2079_Pythium	gi|225859526|ref|YP_002741036.1|	61.6	2e-07	cell wall surface anchor family protein [Streptococcus pneumoniae 70585] >gi|225721106|gb|ACO16960.1| cell wall surface anchor family protein [Streptococcus pneumoniae 70585]
Unigene20503_Pythium	gi|58267580|ref|XP_570946.1|	59.3	2e-07	la ribonucleoprotein [Cryptococcus neoformans var. neoformans JEC21]
Unigene20310_Pythium	gi|151283201|gb|ABR91611.1|	59.3	2e-07	Uncharacterized conserved protein [Janthinobacterium sp. Marseille]
Unigene2014_Pythium	gi|269957031|ref|YP_003326820.1|	58.5	2e-07	chitin-binding domain 3 protein [Xylanimonas cellulosilytica DSM 15894] >gi|269305712|gb|ACZ31262.1| chitin-binding domain 3 protein [Xylanimonas cellulosilytica DSM 15894]
Unigene20136_Pythium	gi|34809533|gb|AAQ82687.1|	59.3	2e-07	Epa5p [Candida glabrata]
Unigene20072_Pythium	gi|294498177|ref|YP_003561877.1|	58.9	2e-07	hypothetical protein BMQ_1411 [Bacillus megaterium QM B1551] >gi|294348114|gb|ADE68443.1| hypothetical protein BMQ_1411 [Bacillus megaterium QM B1551]
Unigene19749_Pythium	gi|297192617|ref|ZP_06910015.1|	58.5	2e-07	bifunctional GMP synthase/glutamine amidotransferase [Streptomyces pristinaespiralis ATCC 25486] >gi|297151442|gb|EFH31171.1| bifunctional GMP synthase/glutamine amidotransferase [Streptomyces pristinaespiralis ATCC 25486]
Unigene19200_Pythium	gi|50543126|ref|XP_499729.1|	58.2	2e-07	YALI0A03575p [Yarrowia lipolytica] >gi|49645594|emb|CAG83652.1| YALI0A03575p [Yarrowia lipolytica]
Unigene19142_Pythium	gi|294781559|ref|ZP_06746897.1|	58.2	2e-07	LPXTG-motif cell wall anchor domain protein [Enterococcus faecalis PC1.1] >gi|294451416|gb|EFG19880.1| LPXTG-motif cell wall anchor domain protein [Enterococcus faecalis PC1.1]
Unigene19125_Pythium	gi|213408713|ref|XP_002175127.1|	58.5	2e-07	mitotic control protein dis3 [Schizosaccharomyces japonicus yFS275] >gi|212003174|gb|EEB08834.1| mitotic control protein dis3 [Schizosaccharomyces japonicus yFS275]
Unigene19061_Pythium	gi|45184809|ref|NP_982527.1|	58.2	2e-07	AAL015Wp [Ashbya gossypii ATCC 10895] >gi|44980418|gb|AAS50351.1| AAL015Wp [Ashbya gossypii ATCC 10895]
Unigene18984_Pythium	gi|189189646|ref|XP_001931162.1|	58.5	2e-07	ethanolamine kinase 1 [Pyrenophora tritici-repentis Pt-1C-BFP] >gi|187972768|gb|EDU40267.1| ethanolamine kinase 1 [Pyrenophora tritici-repentis Pt-1C-BFP]
Unigene18981_Pythium	gi|123963243|gb|ABM77999.1|	58.2	2e-07	Uncharacterized conserved protein [Prochlorococcus marinus str. MIT 9303]
Unigene18976_Pythium	gi|50554989|ref|XP_504903.1|	58.2	2e-07	YALI0F02387p [Yarrowia lipolytica] >gi|49650773|emb|CAG77705.1| YALI0F02387p [Yarrowia lipolytica]
Unigene18900_Pythium	gi|256807735|gb|ACV30151.1|	58.2	2e-07	E2 [Human papillomavirus]
Unigene18815_Pythium	gi|225558459|gb|EEH06743.1|	58.5	2e-07	NADH-ubiquinone oxidoreductase [Ajellomyces capsulatus G186AR]
Unigene18713_Pythium	gi|254582711|ref|XP_002499087.1|	58.5	2e-07	ZYRO0E03388p [Zygosaccharomyces rouxii] >gi|186703796|emb|CAQ43486.1| Mitochondrial import inner membrane translocase subunit TIM9 [Zygosaccharomyces rouxii] >gi|238942661|emb|CAR30832.1| ZYRO0E03388p [Zygosaccharomyces rouxii]
Unigene18580_Pythium	gi|126659892|ref|ZP_01731017.1|	58.2	2e-07	glutathione reductase [Cyanothece sp. CCY0110] >gi|126618855|gb|EAZ89599.1| glutathione reductase [Cyanothece sp. CCY0110]
Unigene18473_Pythium	gi|71001232|ref|XP_755297.1|	58.5	2e-07	RING finger domain protein [Aspergillus fumigatus Af293]
Unigene18456_Pythium	gi|213402105|ref|XP_002171825.1|	58.2	2e-07	ubiquitin carboxyl-terminal hydrolase [Schizosaccharomyces japonicus yFS275] >gi|211999872|gb|EEB05532.1| ubiquitin carboxyl-terminal hydrolase [Schizosaccharomyces japonicus yFS275]
Unigene18339_Pythium	gi|153831726|ref|ZP_01984393.1|	58.2	2e-07	TPR repeat containing protein [Vibrio harveyi HY01] >gi|148872236|gb|EDL71053.1| TPR repeat containing protein [Vibrio harveyi HY01]
Unigene18279_Pythium	gi|213409257|ref|XP_002175399.1|	58.2	2e-07	nucleoporin nup61 [Schizosaccharomyces japonicus yFS275] >gi|212003446|gb|EEB09106.1| nucleoporin nup61 [Schizosaccharomyces japonicus yFS275]
Unigene18060_Pythium	gi|34809534|gb|AAQ82688.1|	58.5	2e-07	Epa4p [Candida glabrata]
Unigene18046_Pythium	gi|260939728|ref|XP_002614164.1|	58.5	2e-07	hypothetical protein CLUG_05650 [Clavispora lusitaniae ATCC 42720] >gi|238852058|gb|EEQ41522.1| hypothetical protein CLUG_05650 [Clavispora lusitaniae ATCC 42720]
Unigene18042_Pythium	gi|255721331|ref|XP_002545600.1|	58.5	2e-07	nucleolar protein NOP2 [Candida tropicalis MYA-3404] >gi|240136089|gb|EER35642.1| nucleolar protein NOP2 [Candida tropicalis MYA-3404]
Unigene17421_Pythium	gi|282853787|ref|ZP_06263124.1|	58.5	2e-07	homoserine kinase [Propionibacterium acnes J139] >gi|282583240|gb|EFB88620.1| homoserine kinase [Propionibacterium acnes J139]
Unigene17414_Pythium	gi|297561471|ref|YP_003680445.1|	58.2	2e-07	hypothetical protein Ndas_2520 [Nocardiopsis dassonvillei subsp. dassonvillei DSM 43111] >gi|296845919|gb|ADH67939.1| conserved hypothetical protein [Nocardiopsis dassonvillei subsp. dassonvillei DSM 43111]
Unigene17210_Pythium	gi|149923275|ref|ZP_01911685.1|	58.2	2e-07	bacterioferritin comigratory protein [Plesiocystis pacifica SIR-1] >gi|149815872|gb|EDM75392.1| bacterioferritin comigratory protein [Plesiocystis pacifica SIR-1]
Unigene17191_Pythium	gi|116671259|ref|YP_832192.1|	58.5	2e-07	integral membrane protein [Arthrobacter sp. FB24] >gi|116611368|gb|ABK04092.1| integral membrane protein [Arthrobacter sp. FB24]
Unigene17159_Pythium	gi|70986446|ref|XP_748717.1|	58.2	2e-07	cytochrome b5 reductase [Aspergillus fumigatus Af293]
Unigene16512_Pythium	gi|259495794|sp|C3K0D5.1|MINE_PSEFS	58.2	2e-07	RecName: Full=Cell division topological specificity factor
Unigene15783_Pythium	gi|282900690|ref|ZP_06308632.1|	58.2	2e-07	Polyketide synthase HetM [Cylindrospermopsis raciborskii CS-505] >gi|281194490|gb|EFA69445.1| Polyketide synthase HetM [Cylindrospermopsis raciborskii CS-505]
Unigene15766_Pythium	gi|70991689|ref|XP_750693.1|	58.2	2e-07	ABC transporter [Aspergillus fumigatus Af293]
Unigene15568_Pythium	gi|255514160|gb|EET90422.1|	58.2	2e-07	solute binding-like protein [Candidatus Micrarchaeum acidiphilum ARMAN-2]
Unigene15425_Pythium	gi|74675989|sp|O42943.1|YBP8_SCHPO	58.5	2e-07	RecName: Full=Uncharacterized ABC transporter ATP-binding protein C16H5.08c
Unigene14967_Pythium	gi|297185898|gb|ADI24239.1|	58.5	2e-07	nitrate transporter [Glomus intraradices]
Unigene14610_Pythium	gi|298251074|ref|ZP_06974878.1|	58.2	2e-07	WD40 repeat, subgroup [Ktedonobacter racemifer DSM 44963] >gi|297549078|gb|EFH82945.1| WD40 repeat, subgroup [Ktedonobacter racemifer DSM 44963]
Unigene14598_Pythium	gi|119483774|ref|XP_001261790.1|	58.2	2e-07	multidrug resistance protein 1, 2, 3 (p glycoprotein 1, 2, 3) [Neosartorya fischeri NRRL 181] >gi|119409946|gb|EAW19893.1| multidrug resistance protein 1, 2, 3 (p glycoprotein 1, 2, 3) [Neosartorya fischeri NRRL 181]
Unigene14587_Pythium	gi|19076032|ref|NP_588532.1|	58.2	2e-07	human THADA ortholog [Schizosaccharomyces pombe] >gi|74582333|sp|O60081.1|YQK7_SCHPO RecName: Full=Uncharacterized protein C1494.07 >gi|3184062|emb|CAA19305.1| human THADA ortholog [Schizosaccharomyces pombe]
Unigene14534_Pythium	gi|254449168|ref|ZP_05062618.1|	58.2	2e-07	surface antigen [gamma proteobacterium HTCC5015] >gi|198261214|gb|EDY85509.1| surface antigen [gamma proteobacterium HTCC5015]
Unigene14429_Pythium	gi|55819780|ref|YP_143185.1|	58.2	2e-07	serine/threonine protein kinase [Acanthamoeba polyphaga mimivirus] >gi|82057248|sp|Q7T6Y2.2|YR831_MIMIV RecName: Full=Putative serine/threonine-protein kinase/receptor R831; Flags: Precursor >gi|55664864|gb|AAQ09578.2| serine/threonine protein kinase [Acanthamoeba polyphaga mimivirus]
Unigene14398_Pythium	gi|300104253|gb|EFI95659.1|	58.5	2e-07	hypothetical protein SCHCODRAFT_57845 [Schizophyllum commune H4-8]
Unigene14316_Pythium	gi|256814541|ref|ZP_05539556.1|	58.2	2e-07	band 7 protein [Streptomyces griseoflavus Tu4000]
Unigene14102_Pythium	gi|294054895|ref|YP_003548553.1|	58.2	2e-07	Redoxin domain protein [Coraliomargarita akajimensis DSM 45221] >gi|293614228|gb|ADE54383.1| Redoxin domain protein [Coraliomargarita akajimensis DSM 45221]
Unigene13829_Pythium	gi|284504454|ref|YP_003407169.1|	58.2	2e-07	ankyrin repeat-containing protein [Marseillevirus] >gi|282935892|gb|ADB04207.1| ankyrin repeat-containing protein [Marseillevirus]
Unigene13810_Pythium	gi|213406750|ref|XP_002174146.1|	58.5	2e-07	hypoxia induced family protein [Schizosaccharomyces japonicus yFS275] >gi|212002193|gb|EEB07853.1| hypoxia induced family protein [Schizosaccharomyces japonicus yFS275]
Unigene13707_Pythium	gi|255955009|ref|XP_002568257.1|	58.2	2e-07	Pc21g12260 [Penicillium chrysogenum Wisconsin 54-1255] >gi|211589968|emb|CAP96123.1| Pc21g12260 [Penicillium chrysogenum Wisconsin 54-1255]
Unigene13532_Pythium	gi|255718257|ref|XP_002555409.1|	58.5	2e-07	KLTH0G08624p [Lachancea thermotolerans] >gi|238936793|emb|CAR24972.1| KLTH0G08624p [Lachancea thermotolerans]
Unigene13235_Pythium	gi|254585517|ref|XP_002498326.1|	58.5	2e-07	ZYRO0G07612p [Zygosaccharomyces rouxii] >gi|238941220|emb|CAR29393.1| ZYRO0G07612p [Zygosaccharomyces rouxii]
Unigene13230_Pythium	gi|296813839|ref|XP_002847257.1|	58.2	2e-07	niemann-Pick C1 protein [Arthroderma otae CBS 113480] >gi|238842513|gb|EEQ32175.1| niemann-Pick C1 protein [Microsporum canis CBS 113480]
Unigene13220_Pythium	gi|58263206|ref|XP_569013.1|	58.2	2e-07	serine/threonine-protein kinase [Cryptococcus neoformans var. neoformans JEC21]
Unigene13052_Pythium	gi|169858106|ref|XP_001835699.1|	58.5	2e-07	F-actin-capping protein subunit alpha [Coprinopsis cinerea okayama7#130] >gi|116503149|gb|EAU86044.1| F-actin-capping protein subunit alpha [Coprinopsis cinerea okayama7#130]
Unigene12891_Pythium	gi|119487425|ref|XP_001262505.1|	58.5	2e-07	Got1-like family protein [Neosartorya fischeri NRRL 181] >gi|119410662|gb|EAW20608.1| Got1-like family protein [Neosartorya fischeri NRRL 181]
Unigene12784_Pythium	gi|226228564|ref|YP_002762670.1|	58.2	2e-07	hypothetical protein GAU_3158 [Gemmatimonas aurantiaca T-27] >gi|226091755|dbj|BAH40200.1| hypothetical protein [Gemmatimonas aurantiaca T-27]
Unigene12368_Pythium	gi|225561609|gb|EEH09889.1|	58.5	2e-07	telomere length regulation protein elg1 [Ajellomyces capsulatus G186AR]
Unigene1225_Pythium	gi|259146126|emb|CAY79385.1|	60.1	2e-07	EC1118_1F14_0100p [Saccharomyces cerevisiae EC1118]
Unigene12123_Pythium	gi|218781264|ref|YP_002432582.1|	58.2	2e-07	regulator of chromosome condensation RCC1 [Desulfatibacillum alkenivorans AK-01] >gi|218762648|gb|ACL05114.1| regulator of chromosome condensation RCC1 [Desulfatibacillum alkenivorans AK-01]
Unigene11418_Pythium	gi|296035984|ref|ZP_06828586.1|	58.5	2e-07	esterase/lipase [Rhodococcus equi ATCC 33707] >gi|295820108|gb|EFG63264.1| esterase/lipase [Rhodococcus equi ATCC 33707]
Unigene11030_Pythium	gi|169856736|ref|XP_001835022.1|	58.5	2e-07	vesicle membrane protein with acyltransferase activity [Coprinopsis cinerea okayama7#130] >gi|116503893|gb|EAU86788.1| vesicle membrane protein with acyltransferase activity [Coprinopsis cinerea okayama7#130]
Unigene10597_Pythium	gi|261358421|gb|EEY20849.1|	58.5	2e-07	derlin-2 [Verticillium albo-atrum VaMs.102]
Unigene10177_Pythium	gi|256271264|gb|EEU06339.1|	58.5	2e-07	Boi2p [Saccharomyces cerevisiae JAY291]
Unigene9891_Pythium	gi|207721464|ref|YP_002251904.1|	58.9	1e-07	imp dehydrogenase/gmp reductase; protein [Ralstonia solanacearum MolK2] >gi|206586624|emb|CAQ17210.1| imp dehydrogenase/gmp reductase; protein [Ralstonia solanacearum]
Unigene9565_Pythium	gi|70992713|ref|XP_751205.1|	58.9	1e-07	SWI/SNF family DNA-dependent ATPase Ris1 [Aspergillus fumigatus Af293]
Unigene9364_Pythium	gi|50543052|ref|XP_499692.1|	63.2	1e-07	YALI0A02453p [Yarrowia lipolytica] >gi|49645557|emb|CAG83615.1| YALI0A02453p [Yarrowia lipolytica]
Unigene9302_Pythium	gi|220917938|ref|YP_002493242.1|	61.2	1e-07	aminotransferase class IV [Anaeromyxobacter dehalogenans 2CP-1] >gi|219955792|gb|ACL66176.1| aminotransferase class IV [Anaeromyxobacter dehalogenans 2CP-1]
Unigene9148_Pythium	gi|242209561|ref|XP_002470627.1|	60.5	1e-07	predicted protein [Postia placenta Mad-698-R] >gi|220730306|gb|EED84165.1| predicted protein [Postia placenta Mad-698-R]
Unigene9132_Pythium	gi|299752156|ref|XP_001830740.2|	62.4	1e-07	integral to membrane protein [Coprinopsis cinerea okayama7#130] >gi|298409703|gb|EAU91109.2| integral to membrane protein [Coprinopsis cinerea okayama7#130]
Unigene8858_Pythium	gi|42780655|ref|NP_977902.1|	59.7	1e-07	hypothetical protein BCE_1580 [Bacillus cereus ATCC 10987] >gi|42736575|gb|AAS40510.1| hypothetical protein BCE_1580 [Bacillus cereus ATCC 10987]
Unigene882_Pythium	gi|34809534|gb|AAQ82688.1|	58.9	1e-07	Epa4p [Candida glabrata]
Unigene8489_Pythium	gi|116748060|ref|YP_844747.1|	59.3	1e-07	endonuclease/exonuclease/phosphatase [Syntrophobacter fumaroxidans MPOB] >gi|116697124|gb|ABK16312.1| Endonuclease/exonuclease/phosphatase [Syntrophobacter fumaroxidans MPOB]
Unigene8423_Pythium	gi|163943518|ref|YP_001642747.1|	60.8	1e-07	ATPase [Bacillus weihenstephanensis KBAB4] >gi|163865715|gb|ABY46772.1| AAA ATPase containing von Willebrand factor type A (vWA)-like domain [Bacillus weihenstephanensis KBAB4]
Unigene8178_Pythium	gi|19113482|ref|NP_596690.1|	61.2	1e-07	sequence orphan [Schizosaccharomyces pombe] >gi|74582853|sp|O94317.1|YH5D_SCHPO RecName: Full=Uncharacterized serine-rich protein C215.13; Flags: Precursor >gi|3873550|emb|CAA22127.1| sequence orphan [Schizosaccharomyces pombe]
Unigene8109_Pythium	gi|254570543|ref|XP_002492381.1|	63.5	1e-07	Essential subunit of the histone deacetylase Rpd3S complex [Pichia pastoris GS115] >gi|238032179|emb|CAY70142.1| Essential subunit of the histone deacetylase Rpd3S complex [Pichia pastoris GS115]
Unigene8076_Pythium	gi|254578344|ref|XP_002495158.1|	59.3	1e-07	ZYRO0B04774p [Zygosaccharomyces rouxii] >gi|238938048|emb|CAR26225.1| ZYRO0B04774p [Zygosaccharomyces rouxii]
Unigene7904_Pythium	gi|261196424|ref|XP_002624615.1|	62	1e-07	pre-mRNA-splicing factor cwc22 [Ajellomyces dermatitidis SLH14081] >gi|239595860|gb|EEQ78441.1| pre-mRNA-splicing factor cwc22 [Ajellomyces dermatitidis SLH14081]
Unigene7834_Pythium	gi|2343283|gb|AAB67722.1|	61.2	1e-07	IE2hom [Human herpesvirus 6 (strain Uganda-1102)] >gi|2384715|gb|AAB69858.1| IE-2 protein [Human herpesvirus 6]
Unigene7831_Pythium	gi|299749593|ref|XP_001836218.2|	60.1	1e-07	onanonoxo-7-onima-8-eninoihtemlysoneda [Coprinopsis cinerea okayama7#130] >gi|298408508|gb|EAU85590.2| onanonoxo-7-onima-8-eninoihtemlysoneda [Coprinopsis cinerea okayama7#130]
Unigene7670_Pythium	gi|296806152|ref|XP_002843886.1|	62.4	1e-07	OS-9 [Arthroderma otae CBS 113480] >gi|238845188|gb|EEQ34850.1| OS-9 [Microsporum canis CBS 113480]
Unigene7662_Pythium	gi|82592779|sp|Q4IRI9.1|CWC25_GIBZE	60.5	1e-07	RecName: Full=Pre-mRNA-splicing factor CWC25
Unigene7453_Pythium	gi|299788739|gb|AAS51154.2|	60.1	1e-07	ACL074Wp [Ashbya gossypii ATCC 10895]
Unigene7420_Pythium	gi|240282078|gb|EER45581.1|	47.8	1e-07	mRNA transport regulator [Ajellomyces capsulatus H143]
Unigene7407_Pythium	gi|34809533|gb|AAQ82687.1|	60.8	1e-07	Epa5p [Candida glabrata]
Unigene7104_Pythium	gi|2246532|gb|AAB62657.1|	40	1e-07	ORF 73 [Human herpesvirus 8]
Unigene7020_Pythium	gi|261360511|gb|EEY22939.1|	51.6	1e-07	cbbX [Verticillium albo-atrum VaMs.102]
Unigene6938_Pythium	gi|229582572|ref|YP_002840971.1|	62.4	1e-07	Ankyrin [Sulfolobus islandicus Y.N.15.51] >gi|228013288|gb|ACP49049.1| Ankyrin [Sulfolobus islandicus Y.N.15.51]
Unigene6714_Pythium	gi|156065091|ref|XP_001598467.1|	46.6	1e-07	hypothetical protein SS1G_00556 [Sclerotinia sclerotiorum 1980] >gi|154691415|gb|EDN91153.1| hypothetical protein SS1G_00556 [Sclerotinia sclerotiorum 1980]
Unigene6696_Pythium	gi|77820010|gb|ABB04148.1|	62.8	1e-07	phenylalanine ammonia lyase [Rhodotorula glutinis]
Unigene6404_Pythium	gi|296816048|ref|XP_002848361.1|	40	1e-07	polyphosphoinositide phosphatase Fig4 [Arthroderma otae CBS 113480] >gi|238841386|gb|EEQ31048.1| polyphosphoinositide phosphatase Fig4 [Microsporum canis CBS 113480]
Unigene6388_Pythium	gi|34809533|gb|AAQ82687.1|	60.1	1e-07	Epa5p [Candida glabrata]
Unigene6302_Pythium	gi|15901602|ref|NP_346206.1|	63.2	1e-07	cell wall surface anchor family protein [Streptococcus pneumoniae TIGR4] >gi|14973269|gb|AAK75846.1| cell wall surface anchor family protein [Streptococcus pneumoniae TIGR4]
Unigene6154_Pythium	gi|256272296|gb|EEU07281.1|	61.2	1e-07	Drs2p [Saccharomyces cerevisiae JAY291]
Unigene5959_Pythium	gi|213406051|ref|XP_002173797.1|	58.9	1e-07	cullin-1 [Schizosaccharomyces japonicus yFS275] >gi|212001844|gb|EEB07504.1| cullin-1 [Schizosaccharomyces japonicus yFS275]
Unigene5868_Pythium	gi|256810702|ref|YP_003128071.1|	60.8	1e-07	methyl-accepting chemotaxis sensory transducer [Methanocaldococcus fervens AG86] >gi|256793902|gb|ACV24571.1| methyl-accepting chemotaxis sensory transducer [Methanocaldococcus fervens AG86]
Unigene5811_Pythium	gi|19113346|ref|NP_596554.1|	59.3	1e-07	DUF747 family protein [Schizosaccharomyces pombe] >gi|74582329|sp|O60067.1|TAPT1_SCHPO RecName: Full=Protein TAPT1 homolog >gi|3080530|emb|CAA18658.1| DUF747 family protein [Schizosaccharomyces pombe]
Unigene5767_Pythium	gi|240107062|gb|EER25249.1|	61.6	1e-07	DHHC zinc finger domain containing protein [Coccidioides posadasii C735 delta SOWgp]
Unigene5718_Pythium	gi|6984160|gb|AAF34780.1|	63.9	1e-07	srpA [Streptococcus cristatus]
Unigene5688_Pythium	gi|169603393|ref|XP_001795118.1|	61.2	1e-07	hypothetical protein SNOG_04706 [Phaeosphaeria nodorum SN15] >gi|111067346|gb|EAT88466.1| hypothetical protein SNOG_04706 [Phaeosphaeria nodorum SN15]
Unigene543_Pythium	gi|254382689|ref|ZP_04998046.1|	60.1	1e-07	integral membrane protein [Streptomyces sp. Mg1] >gi|194341591|gb|EDX22557.1| integral membrane protein [Streptomyces sp. Mg1]
Unigene5401_Pythium	gi|154816266|gb|ABS87372.1|	46.2	1e-07	flocculin [Saccharomyces cerevisiae]
Unigene5185_Pythium	gi|261358473|gb|EEY20901.1|	60.1	1e-07	eukaryotic initiation factor 4F subunit p130 [Verticillium albo-atrum VaMs.102]
Unigene5178_Pythium	gi|210076113|ref|XP_506104.2|	59.7	1e-07	YALI0F31625p [Yarrowia lipolytica] >gi|199424999|emb|CAG78917.2| YALI0F31625p [Yarrowia lipolytica]
Unigene5172_Pythium	gi|86158106|ref|YP_464891.1|	61.2	1e-07	PE-PGRS family protein [Anaeromyxobacter dehalogenans 2CP-C] >gi|85774617|gb|ABC81454.1| PE-PGRS family protein [Anaeromyxobacter dehalogenans 2CP-C]
Unigene5164_Pythium	gi|50548483|ref|XP_501711.1|	42.7	1e-07	YALI0C11165p [Yarrowia lipolytica] >gi|49647578|emb|CAG82021.1| YALI0C11165p [Yarrowia lipolytica]
Unigene5124_Pythium	gi|32879539|emb|CAE11864.1|	43.1	1e-07	myosin 5 [Ustilago maydis]
Unigene5071_Pythium	gi|90022562|ref|YP_528389.1|	59.7	1e-07	oxidoreductase [Saccharophagus degradans 2-40] >gi|89952162|gb|ABD82177.1| 2OG-Fe(II) oxygenase [Saccharophagus degradans 2-40]
Unigene462_Pythium	gi|255655764|ref|ZP_05401173.1|	45.8	1e-07	adenosine deaminase [Clostridium difficile QCD-23m63] >gi|296451001|ref|ZP_06892747.1| adenosine deaminase [Clostridium difficile NAP08] >gi|296879032|ref|ZP_06903029.1| adenosine deaminase [Clostridium difficile NAP07] >gi|296260157|gb|EFH07006.1| adenosine deaminase [Clostridium difficile NAP08] >gi|296429985|gb|EFH15835.1| adenosine deaminase [Clostridium difficile NAP07]
Unigene4494_Pythium	gi|294658423|ref|XP_460758.2|	47.8	1e-07	DEHA2F09130p [Debaryomyces hansenii CBS767] >gi|202953117|emb|CAG89099.2| DEHA2F09130p [Debaryomyces hansenii]
Unigene4476_Pythium	gi|284504454|ref|YP_003407169.1|	58.9	1e-07	ankyrin repeat-containing protein [Marseillevirus] >gi|282935892|gb|ADB04207.1| ankyrin repeat-containing protein [Marseillevirus]
Unigene4334_Pythium	gi|159185071|ref|NP_355105.2|	58.9	1e-07	ABC transporter, membrane spanning protein (amino acid) [Agrobacterium tumefaciens str. C58] >gi|159140345|gb|AAK87890.2| ABC transporter, membrane spanning protein (amino acid) [Agrobacterium tumefaciens str. C58]
Unigene4292_Pythium	gi|67921023|ref|ZP_00514542.1|	46.6	1e-07	xenobiotic reductase B [Crocosphaera watsonii WH 8501] >gi|67857140|gb|EAM52380.1| xenobiotic reductase B [Crocosphaera watsonii WH 8501]
Unigene3861_Pythium	gi|113476522|ref|YP_722583.1|	42.7	1e-07	FkbM family methyltransferase [Trichodesmium erythraeum IMS101] >gi|110167570|gb|ABG52110.1| methyltransferase FkbM family [Trichodesmium erythraeum IMS101]
Unigene36_Pythium	gi|169833528|ref|YP_001695146.1|	60.8	1e-07	cell wall surface anchor family protein [Streptococcus pneumoniae Hungary19A-6] >gi|168996030|gb|ACA36642.1| cell wall surface anchor family protein [Streptococcus pneumoniae Hungary19A-6]
Unigene3585_Pythium	gi|71024253|ref|XP_762356.1|	55.1	1e-07	hypothetical protein UM06209.1 [Ustilago maydis 521] >gi|46101814|gb|EAK87047.1| hypothetical protein UM06209.1 [Ustilago maydis 521]
Unigene3553_Pythium	gi|294657115|ref|XP_002770395.1|	50.4	1e-07	DEHA2E02244p [Debaryomyces hansenii CBS767] >gi|199432456|emb|CAR65743.1| DEHA2E02244p [Debaryomyces hansenii]
Unigene3463_Pythium	gi|4092763|gb|AAC99460.1|	58.9	1e-07	kinesin related protein 1 [Nectria haematococca]
Unigene3438_Pythium	gi|84027762|sp|Q7SHR0.2|ARP4_NEUCR	58.9	1e-07	RecName: Full=Actin-related protein 4; AltName: Full=Actin-like protein arp-4; Short=Actin-like protein 4
Unigene3250_Pythium	gi|242219246|ref|XP_002475405.1|	60.5	1e-07	predicted protein [Postia placenta Mad-698-R] >gi|220725424|gb|EED79412.1| predicted protein [Postia placenta Mad-698-R]
Unigene3249_Pythium	gi|282885539|ref|ZP_06294125.1|	61.2	1e-07	peptidase C45 acyl-coenzyme A:6-aminopenicillanic acid acyl-transferase [Burkholderia sp. CCGE1001] >gi|281328902|gb|EFB10671.1| peptidase C45 acyl-coenzyme A:6-aminopenicillanic acid acyl-transferase [Burkholderia sp. CCGE1001]
Unigene3082_Pythium	gi|77820010|gb|ABB04148.1|	60.8	1e-07	phenylalanine ammonia lyase [Rhodotorula glutinis]
Unigene2953_Pythium	gi|262201555|ref|YP_003272763.1|	60.1	1e-07	Acylglycerol lipase [Gordonia bronchialis DSM 43247] >gi|262084902|gb|ACY20870.1| Acylglycerol lipase [Gordonia bronchialis DSM 43247]
Unigene2901_Pythium	gi|288555895|ref|YP_003427830.1|	62.4	1e-07	sodium channel Na(v)BP [Bacillus pseudofirmus OF4] >gi|38489212|gb|AAR21291.1| sodium channel [Bacillus pseudofirmus OF4] >gi|288547055|gb|ADC50938.1| sodium channel Na(v)BP [Bacillus pseudofirmus OF4]
Unigene2813_Pythium	gi|34809533|gb|AAQ82687.1|	60.8	1e-07	Epa5p [Candida glabrata]
Unigene267_Pythium	gi|225683428|gb|EEH21712.1|	61.2	1e-07	sister chromatid cohesion protein Eso1 [Paracoccidioides brasiliensis Pb03]
Unigene2609_Pythium	gi|197118306|ref|YP_002138733.1|	61.6	1e-07	regulator of chromosome condensation, RCC1 [Geobacter bemidjiensis Bem] >gi|197087666|gb|ACH38937.1| regulator of chromosome condensation, RCC1 [Geobacter bemidjiensis Bem]
Unigene23479_Pythium	gi|269104788|ref|ZP_06157484.1|	62	1e-07	TPR domain protein in aerotolerance operon [Photobacterium damselae subsp. damselae CIP 102761] >gi|268161428|gb|EEZ39925.1| TPR domain protein in aerotolerance operon [Photobacterium damselae subsp. damselae CIP 102761]
Unigene2347_Pythium	gi|284504454|ref|YP_003407169.1|	59.3	1e-07	ankyrin repeat-containing protein [Marseillevirus] >gi|282935892|gb|ADB04207.1| ankyrin repeat-containing protein [Marseillevirus]
Unigene23417_Pythium	gi|67517357|ref|XP_658555.1|	62.4	1e-07	hypothetical protein AN0951.2 [Aspergillus nidulans FGSC A4] >gi|40746824|gb|EAA65980.1| hypothetical protein AN0951.2 [Aspergillus nidulans FGSC A4] >gi|259488757|tpe|CBF88457.1| TPA: putative b-zip transcription factor (Eurofung) [Aspergillus nidulans FGSC A4]
Unigene23198_Pythium	gi|77820010|gb|ABB04148.1|	62	1e-07	phenylalanine ammonia lyase [Rhodotorula glutinis]
Unigene23045_Pythium	gi|116326827|ref|YP_803364.1|	62	1e-07	hypothetical protein TNAV2c_gp141 [Trichoplusia ni ascovirus 2c] >gi|102231835|gb|ABF70658.1| hypothetical protein [Trichoplusia ni ascovirus 2c]
Unigene22889_Pythium	gi|50546607|ref|XP_500773.1|	61.6	1e-07	YALI0B11770p [Yarrowia lipolytica] >gi|49646639|emb|CAG83023.1| YALI0B11770p [Yarrowia lipolytica]
Unigene22673_Pythium	gi|253702709|ref|YP_003023898.1|	61.6	1e-07	pyruvate ferredoxin/flavodoxin oxidoreductase [Geobacter sp. M21] >gi|251777559|gb|ACT20140.1| pyruvate ferredoxin/flavodoxin oxidoreductase [Geobacter sp. M21]
Unigene22650_Pythium	gi|34809533|gb|AAQ82687.1|	46.6	1e-07	Epa5p [Candida glabrata]
Unigene22300_Pythium	gi|291006666|ref|ZP_06564639.1|	60.8	1e-07	alpha/beta hydrolase fold protein [Saccharopolyspora erythraea NRRL 2338]
Unigene22260_Pythium	gi|22537606|ref|NP_688457.1|	61.2	1e-07	cell wall surface anchor family protein [Streptococcus agalactiae 2603V/R] >gi|22534491|gb|AAN00330.1|AE014259_1 cell wall surface anchor family protein [Streptococcus agalactiae 2603V/R]
Unigene22058_Pythium	gi|149928454|ref|ZP_01916690.1|	60.8	1e-07	trbL protein [Limnobacter sp. MED105] >gi|149822820|gb|EDM82070.1| trbL protein [Limnobacter sp. MED105]
Unigene22038_Pythium	gi|77820010|gb|ABB04148.1|	61.2	1e-07	phenylalanine ammonia lyase [Rhodotorula glutinis]
Unigene21930_Pythium	gi|116326827|ref|YP_803364.1|	60.8	1e-07	hypothetical protein TNAV2c_gp141 [Trichoplusia ni ascovirus 2c] >gi|102231835|gb|ABF70658.1| hypothetical protein [Trichoplusia ni ascovirus 2c]
Unigene21851_Pythium	gi|221232510|ref|YP_002511663.1|	60.8	1e-07	cell wall surface anchored protein [Streptococcus pneumoniae ATCC 700669] >gi|220674971|emb|CAR69548.1| cell wall surface anchored protein [Streptococcus pneumoniae ATCC 700669]
Unigene21722_Pythium	gi|257054782|ref|YP_003132614.1|	60.5	1e-07	mannitol-1-phosphate/altronate dehydrogenase [Saccharomonospora viridis DSM 43017] >gi|256584654|gb|ACU95787.1| mannitol-1-phosphate/altronate dehydrogenase [Saccharomonospora viridis DSM 43017]
Unigene21703_Pythium	gi|9633155|ref|NP_050265.1|	60.8	1e-07	major immediate-early protein [Human herpesvirus 6] >gi|81977684|sp|Q9QJ16.1|IE2_HHV6Z RecName: Full=Immediate-early protein 2; Short=IE2 >gi|5733571|gb|AAD49674.1|AF157706_95 U86 [Human herpesvirus 6B]
Unigene21670_Pythium	gi|2343283|gb|AAB67722.1|	60.5	1e-07	IE2hom [Human herpesvirus 6 (strain Uganda-1102)] >gi|2384715|gb|AAB69858.1| IE-2 protein [Human herpesvirus 6]
Unigene21621_Pythium	gi|300109335|gb|EFJ00737.1|	60.5	1e-07	expressed protein [Schizophyllum commune H4-8]
Unigene21174_Pythium	gi|50555065|ref|XP_504941.1|	60.5	1e-07	YALI0F03300p [Yarrowia lipolytica] >gi|49650811|emb|CAG77748.1| YALI0F03300p [Yarrowia lipolytica]
Unigene21046_Pythium	gi|261356613|gb|EEY19041.1|	60.5	1e-07	cytochrome b2 [Verticillium albo-atrum VaMs.102]
Unigene21042_Pythium	gi|49642632|emb|CAH00594.1|	60.1	1e-07	KLLA0D09779p [Kluyveromyces lactis]
Unigene2101_Pythium	gi|170091590|ref|XP_001877017.1|	62.4	1e-07	RhoA GTPase effector DIA/Diaphanous [Laccaria bicolor S238N-H82] >gi|164648510|gb|EDR12753.1| RhoA GTPase effector DIA/Diaphanous [Laccaria bicolor S238N-H82]
Unigene20871_Pythium	gi|150951555|ref|XP_001387892.2|	60.5	1e-07	peroxisome assembly protein (Peroxin-2) [Pichia stipitis CBS 6054] >gi|149388691|gb|EAZ63869.2| peroxisome assembly protein (Peroxin-2) [Pichia stipitis CBS 6054]
Unigene20818_Pythium	gi|255943817|ref|XP_002562676.1|	60.1	1e-07	Pc20g01160 [Penicillium chrysogenum Wisconsin 54-1255] >gi|211587411|emb|CAP85445.1| Pc20g01160 [Penicillium chrysogenum Wisconsin 54-1255]
Unigene20757_Pythium	gi|17221100|gb|AAK61477.1|	60.1	1e-07	glycoprotein gp2 [Equid herpesvirus 1]
Unigene20536_Pythium	gi|209525226|ref|ZP_03273769.1|	59.7	1e-07	diacylglycerol kinase catalytic region [Arthrospira maxima CS-328] >gi|209494411|gb|EDZ94723.1| diacylglycerol kinase catalytic region [Arthrospira maxima CS-328]
Unigene20496_Pythium	gi|297588691|ref|ZP_06947334.1|	59.7	1e-07	probable general stress protein [Finegoldia magna ATCC 53516] >gi|297574064|gb|EFH92785.1| probable general stress protein [Finegoldia magna ATCC 53516]
Unigene20466_Pythium	gi|218741171|dbj|BAH03460.1|	59.7	1e-07	glycoprotein [Equid herpesvirus 9]
Unigene20197_Pythium	gi|2343283|gb|AAB67722.1|	59.7	1e-07	IE2hom [Human herpesvirus 6 (strain Uganda-1102)] >gi|2384715|gb|AAB69858.1| IE-2 protein [Human herpesvirus 6]
Unigene20097_Pythium	gi|300101304|gb|EFI92714.1|	59.7	1e-07	hypothetical protein SCHCODRAFT_258597 [Schizophyllum commune H4-8]
Unigene19908_Pythium	gi|169859290|ref|XP_001836285.1|	59.7	1e-07	other/NAK protein kinase [Coprinopsis cinerea okayama7#130] >gi|116502574|gb|EAU85469.1| other/NAK protein kinase [Coprinopsis cinerea okayama7#130]
Unigene19817_Pythium	gi|86156673|ref|YP_463458.1|	59.7	1e-07	LigA [Anaeromyxobacter dehalogenans 2CP-C] >gi|85773184|gb|ABC80021.1| LigA [Anaeromyxobacter dehalogenans 2CP-C]
Unigene19616_Pythium	gi|50547065|ref|XP_501002.1|	59.3	1e-07	YALI0B17072p [Yarrowia lipolytica] >gi|49646868|emb|CAG83255.1| YALI0B17072p [Yarrowia lipolytica]
Unigene1955_Pythium	gi|58266718|ref|XP_570515.1|	60.8	1e-07	long-chain fatty acid transporter [Cryptococcus neoformans var. neoformans JEC21]
Unigene19469_Pythium	gi|294656925|ref|XP_002770333.1|	59.3	1e-07	DEHA2D17644p [Debaryomyces hansenii CBS767] >gi|199431843|emb|CAR65687.1| DEHA2D17644p [Debaryomyces hansenii]
Unigene19309_Pythium	gi|220909615|ref|YP_002484926.1|	58.9	1e-07	WD-40 repeat protein [Cyanothece sp. PCC 7425] >gi|219866226|gb|ACL46565.1| WD-40 repeat protein [Cyanothece sp. PCC 7425]
Unigene19113_Pythium	gi|299753835|ref|XP_001833562.2|	58.9	1e-07	cytokinesis protein sepA [Coprinopsis cinerea okayama7#130] >gi|298410484|gb|EAU88107.2| cytokinesis protein sepA [Coprinopsis cinerea okayama7#130]
Unigene18949_Pythium	gi|50552528|ref|XP_503674.1|	58.9	1e-07	YALI0E07810p [Yarrowia lipolytica] >gi|49649543|emb|CAG79263.1| YALI0E07810p [Yarrowia lipolytica]
Unigene18928_Pythium	gi|189211307|ref|XP_001941984.1|	58.9	1e-07	peptide transporter PTR2-A [Pyrenophora tritici-repentis Pt-1C-BFP] >gi|187978077|gb|EDU44703.1| peptide transporter PTR2-A [Pyrenophora tritici-repentis Pt-1C-BFP]
Unigene18796_Pythium	gi|121703692|ref|XP_001270110.1|	58.9	1e-07	calcineurin regulatory subunit CalA [Aspergillus clavatus NRRL 1] >gi|119398254|gb|EAW08684.1| calcineurin regulatory subunit CalA [Aspergillus clavatus NRRL 1]
Unigene18592_Pythium	gi|259486343|tpe|CBF84105.1|	58.9	1e-07	TPA: Eukaryotic translation initiation factor 3 subunit A (eIF3a)(Eukaryotic translation initiation factor 3 110 kDa subunit homolog)(eIF3 p110)(Translation initiation factor eIF3, p110 subunit homolog) [Source:UniProtKB/Swiss-Prot;Acc:Q5B9N7] [Aspergillus nidulans FGSC A4]
Unigene18548_Pythium	gi|290511336|ref|ZP_06550705.1|	59.3	1e-07	MscS family small conductance mechanosensitive ion channel [Klebsiella sp. 1_1_55] >gi|289776329|gb|EFD84328.1| MscS family small conductance mechanosensitive ion channel [Klebsiella sp. 1_1_55]
Unigene18430_Pythium	gi|254192482|ref|ZP_04898921.1|	59.3	1e-07	hypothetical protein BURPSS13_0226 [Burkholderia pseudomallei S13] >gi|169649240|gb|EDS81933.1| hypothetical protein BURPSS13_0226 [Burkholderia pseudomallei S13]
Unigene18417_Pythium	gi|213410405|ref|XP_002175972.1|	59.3	1e-07	calmodulin Cam1 [Schizosaccharomyces japonicus yFS275] >gi|212004019|gb|EEB09679.1| calmodulin Cam1 [Schizosaccharomyces japonicus yFS275]
Unigene18274_Pythium	gi|258563202|ref|XP_002582346.1|	58.9	1e-07	GPI-anchored wall transfer protein 1 [Uncinocarpus reesii 1704] >gi|237907853|gb|EEP82254.1| GPI-anchored wall transfer protein 1 [Uncinocarpus reesii 1704]
Unigene18219_Pythium	gi|67654835|gb|AAQ64517.2|	59.3	1e-07	M protein [Streptococcus pyogenes]
Unigene18212_Pythium	gi|189201181|ref|XP_001936927.1|	58.9	1e-07	reticulon-4-interacting protein 1, mitochondrial precursor [Pyrenophora tritici-repentis Pt-1C-BFP] >gi|187984026|gb|EDU49514.1| reticulon-4-interacting protein 1, mitochondrial precursor [Pyrenophora tritici-repentis Pt-1C-BFP]
Unigene1807_Pythium	gi|119358519|emb|CAJ77495.1|	59.3	1e-07	monosaccharide transporter [Geosiphon pyriformis]
Unigene18015_Pythium	gi|189502104|ref|YP_001957821.1|	58.9	1e-07	hypothetical protein Aasi_0703 [Candidatus Amoebophilus asiaticus 5a2] >gi|189497545|gb|ACE06092.1| hypothetical protein Aasi_0703 [Candidatus Amoebophilus asiaticus 5a2]
Unigene17853_Pythium	gi|299754154|ref|XP_001839818.2|	59.3	1e-07	ABC transporter [Coprinopsis cinerea okayama7#130] >gi|298410628|gb|EAU81966.2| ABC transporter [Coprinopsis cinerea okayama7#130]
Unigene17799_Pythium	gi|261356363|gb|EEY18791.1|	59.3	1e-07	tricalbin-2 [Verticillium albo-atrum VaMs.102]
Unigene17791_Pythium	gi|169849327|ref|XP_001831367.1|	59.3	1e-07	gamma-adaptin [Coprinopsis cinerea okayama7#130] >gi|116507635|gb|EAU90530.1| gamma-adaptin [Coprinopsis cinerea okayama7#130]
Unigene17789_Pythium	gi|58259395|ref|XP_567110.1|	59.3	1e-07	hypothetical protein CNA07600 [Cryptococcus neoformans var. neoformans JEC21] >gi|57223247|gb|AAW41291.1| hypothetical protein CNA07600 [Cryptococcus neoformans var. neoformans JEC21]
Unigene17716_Pythium	gi|81948111|sp|Q8BB47.1|IE2_HHV6G	58.9	1e-07	RecName: Full=Immediate-early protein 2; Short=IE2 >gi|23343880|gb|AAK67493.1| IE2 protein [Human herpesvirus 6]
Unigene17702_Pythium	gi|213403538|ref|XP_002172541.1|	58.9	1e-07	TPR repeat-containing protein [Schizosaccharomyces japonicus yFS275] >gi|212000588|gb|EEB06248.1| TPR repeat-containing protein [Schizosaccharomyces japonicus yFS275]
Unigene17469_Pythium	gi|34809534|gb|AAQ82688.1|	58.9	1e-07	Epa4p [Candida glabrata]
Unigene17307_Pythium	gi|242812717|ref|XP_002486015.1|	59.3	1e-07	WD repeat protein [Talaromyces stipitatus ATCC 10500] >gi|218714354|gb|EED13777.1| WD repeat protein [Talaromyces stipitatus ATCC 10500]
Unigene16567_Pythium	gi|170114770|ref|XP_001888581.1|	59.3	1e-07	predicted protein [Laccaria bicolor S238N-H82] >gi|164636494|gb|EDR00789.1| predicted protein [Laccaria bicolor S238N-H82]
Unigene1648_Pythium	gi|254385169|ref|ZP_05000501.1|	59.3	1e-07	aldehyde dehydrogenase [Streptomyces sp. Mg1] >gi|194344046|gb|EDX25012.1| aldehyde dehydrogenase [Streptomyces sp. Mg1]
Unigene16445_Pythium	gi|189193357|ref|XP_001933017.1|	58.9	1e-07	phosphoglycerate mutase family protein [Pyrenophora tritici-repentis Pt-1C-BFP] >gi|187978581|gb|EDU45207.1| phosphoglycerate mutase family protein [Pyrenophora tritici-repentis Pt-1C-BFP]
Unigene16351_Pythium	gi|254417119|ref|ZP_05030865.1|	59.3	1e-07	Leucine Rich Repeat domain protein [Microcoleus chthonoplastes PCC 7420] >gi|196176097|gb|EDX71115.1| Leucine Rich Repeat domain protein [Microcoleus chthonoplastes PCC 7420]
Unigene16207_Pythium	gi|225560967|gb|EEH09248.1|	58.9	1e-07	derlin [Ajellomyces capsulatus G186AR] >gi|240280477|gb|EER43981.1| derlin-3 [Ajellomyces capsulatus H143]
Unigene16190_Pythium	gi|91205730|ref|YP_538085.1|	59.3	1e-07	leucine-rich repeat-containing protein [Rickettsia bellii RML369-C] >gi|91069274|gb|ABE04996.1| Leucine-rich repeat protein [Rickettsia bellii RML369-C]
Unigene16057_Pythium	gi|212537491|ref|XP_002148901.1|	58.9	1e-07	RNA-dependent RNA polymerase, putative [Penicillium marneffei ATCC 18224] >gi|210068643|gb|EEA22734.1| RNA-dependent RNA polymerase, putative [Penicillium marneffei ATCC 18224]
Unigene15802_Pythium	gi|173006|gb|AAA35163.1|	59.3	1e-07	protein phosphatase regulatory subunit A [Saccharomyces cerevisiae]
Unigene15746_Pythium	gi|266334|sp|Q01042.1|IE68_SHV21	58.9	1e-07	RecName: Full=Immediate-early protein >gi|73643|pir||EDBEQ3 immediate-early protein - saimiriine herpesvirus 1 (strain 11) >gi|243353|gb|AAB21116.1| ORF 5' of ECRF3 [Saimiriine herpesvirus 2] >gi|331002|gb|AAA46149.1| first methionine codon in the ECLF1 ORF [Saimiriine herpesvirus 2]
Unigene15735_Pythium	gi|40882341|emb|CAF06163.1|	59.3	1e-07	related to intermediate filament protein MDM1 [Neurospora crassa]
Unigene15725_Pythium	gi|82050842|sp|Q5UQG7.1|YR818_MIMIV	59.3	1e-07	RecName: Full=Putative serine/threonine-protein kinase/receptor R818; Flags: Precursor
Unigene15694_Pythium	gi|300102299|gb|EFI93707.1|	58.9	1e-07	expressed protein [Schizophyllum commune H4-8]
Unigene15457_Pythium	gi|45187563|ref|NP_983786.1|	59.3	1e-07	ADL310Wp [Ashbya gossypii ATCC 10895] >gi|74694642|sp|Q75B82.1|NHP6_ASHGO RecName: Full=Non-histone chromosomal protein 6 >gi|44982301|gb|AAS51610.1| ADL310Wp [Ashbya gossypii ATCC 10895]
Unigene15395_Pythium	gi|212544654|ref|XP_002152481.1|	58.9	1e-07	aminoalcoholphosphotransferase [Penicillium marneffei ATCC 18224] >gi|210065450|gb|EEA19544.1| aminoalcoholphosphotransferase [Penicillium marneffei ATCC 18224]
Unigene15244_Pythium	gi|255058125|ref|ZP_05310296.1|	58.9	1e-07	Tetratricopeptide TPR_2 repeat protein [Geobacter sp. M18] >gi|254985984|gb|EET36941.1| Tetratricopeptide TPR_2 repeat protein [Geobacter sp. M18]
Unigene1515_Pythium	gi|127590|sp|P01104.2|MYB_AVIMB	61.2	1e-07	RecName: Full=Transforming protein Myb >gi|9864803|gb|AAB31930.2| v-myb product [Avian myeloblastosis virus]
Unigene14973_Pythium	gi|49643561|emb|CAG99513.1|	58.9	1e-07	KLLA0E10539p [Kluyveromyces lactis]
Unigene14897_Pythium	gi|6321002|ref|NP_011081.1|	58.9	1e-07	Mitochondrial inner membrane insertase, mediates the insertion of both mitochondrial- and nuclear-encoded proteins from the matrix into the inner membrane, interacts with mitochondrial ribosomes; conserved from bacteria to animals [Saccharomyces cerevisiae S288c] >gi|730247|sp|P39952.1|OXA1_YEAST RecName: Full=Mitochondrial inner membrane protein OXA1; AltName: Full=Oxidase assembly protein 1; Al…
Unigene14715_Pythium	gi|6685382|sp|P87064.1|DODA_AMAMU	59.3	1e-07	RecName: Full=DOPA 4,5-dioxygenase >gi|2072624|emb|CAA73387.1| DOPA-dioxygenase [Amanita muscaria]
Unigene14644_Pythium	gi|268316149|ref|YP_003289868.1|	58.9	1e-07	Phosphoglycerate mutase [Rhodothermus marinus DSM 4252] >gi|262333683|gb|ACY47480.1| Phosphoglycerate mutase [Rhodothermus marinus DSM 4252]
Unigene14584_Pythium	gi|169859526|ref|XP_001836401.1|	58.9	1e-07	transcription factor iws1 [Coprinopsis cinerea okayama7#130] >gi|116502459|gb|EAU85354.1| transcription factor iws1 [Coprinopsis cinerea okayama7#130]
Unigene13865_Pythium	gi|299740023|ref|XP_001840419.2|	59.3	1e-07	nime/cyclinb [Coprinopsis cinerea okayama7#130] >gi|298404050|gb|EAU81475.2| nime/cyclinb [Coprinopsis cinerea okayama7#130]
Unigene1377_Pythium	gi|4019275|gb|AAC95573.1|	61.2	1e-07	orf 48 [Ateline herpesvirus 3]
Unigene13054_Pythium	gi|255930791|ref|XP_002556952.1|	58.9	1e-07	Pc12g00490 [Penicillium chrysogenum Wisconsin 54-1255] >gi|211581571|emb|CAP79676.1| Pc12g00490 [Penicillium chrysogenum Wisconsin 54-1255]
Unigene13049_Pythium	gi|261406896|ref|YP_003243137.1|	58.9	1e-07	GCN5-related N-acetyltransferase [Geobacillus sp. Y412MC10] >gi|261283359|gb|ACX65330.1| GCN5-related N-acetyltransferase [Geobacillus sp. Y412MC10]
Unigene12490_Pythium	gi|66732877|gb|AAY53468.1|	58.9	1e-07	gp165 [Listeria phage P100]
Unigene12431_Pythium	gi|299740233|ref|XP_001838951.2|	58.9	1e-07	endopeptidase [Coprinopsis cinerea okayama7#130] >gi|298404149|gb|EAU82882.2| endopeptidase [Coprinopsis cinerea okayama7#130]
Unigene1238_Pythium	gi|34497906|ref|NP_902121.1|	58.9	1e-07	hypothetical protein CV_2451 [Chromobacterium violaceum ATCC 12472] >gi|34103761|gb|AAQ60122.1| hypothetical protein CV_2451 [Chromobacterium violaceum ATCC 12472]
Unigene12188_Pythium	gi|237807374|ref|YP_002891814.1|	59.3	1e-07	DEAD/DEAH box helicase domain protein [Tolumonas auensis DSM 9187] >gi|237499635|gb|ACQ92228.1| DEAD/DEAH box helicase domain protein [Tolumonas auensis DSM 9187]
Unigene12052_Pythium	gi|55819790|ref|YP_143180.1|	58.9	1e-07	serine/threonine protein kinase [Acanthamoeba polyphaga mimivirus] >gi|82057242|sp|Q7T6X2.2|YR826_MIMIV RecName: Full=Putative serine/threonine-protein kinase/receptor R826; Flags: Precursor >gi|55664874|gb|AAQ09588.2| serine/threonine protein kinase [Acanthamoeba polyphaga mimivirus]
Unigene11857_Pythium	gi|94970250|ref|YP_592298.1|	58.9	1e-07	soluble pyridine nucleotide transhydrogenase [Candidatus Koribacter versatilis Ellin345] >gi|94552300|gb|ABF42224.1| pyridine nucleotide-disulphide oxidoreductase [Candidatus Koribacter versatilis Ellin345]
Unigene11678_Pythium	gi|268317641|ref|YP_003291360.1|	58.9	1e-07	Glutamate carboxypeptidase II [Rhodothermus marinus DSM 4252] >gi|262335175|gb|ACY48972.1| Glutamate carboxypeptidase II [Rhodothermus marinus DSM 4252]
Unigene11079_Pythium	gi|238063286|ref|ZP_04607995.1|	59.3	1e-07	allergen V5/Tpx-1 family protein [Micromonospora sp. ATCC 39149] >gi|237885097|gb|EEP73925.1| allergen V5/Tpx-1 family protein [Micromonospora sp. ATCC 39149]
Unigene10910_Pythium	gi|254494846|ref|ZP_01051892.2|	59.3	1e-07	alkaline phosphatase D precursor [Polaribacter sp. MED152] >gi|213690428|gb|EAQ41320.2| alkaline phosphatase D precursor [Polaribacter sp. MED152]
Unigene10711_Pythium	gi|224495936|sp|Q0UXJ7.2|EIF3M_PHANO	59.3	1e-07	RecName: Full=Eukaryotic translation initiation factor 3 subunit M; Short=eIF3m
Unigene10560_Pythium	gi|300780650|ref|ZP_07090505.1|	58.9	1e-07	4-coumarate:CoA ligase [Corynebacterium genitalium ATCC 33030] >gi|300533636|gb|EFK54696.1| 4-coumarate:CoA ligase [Corynebacterium genitalium ATCC 33030]
Unigene1036_Pythium	gi|71282377|ref|YP_269283.1|	59.3	1e-07	hypothetical protein CPS_2568 [Colwellia psychrerythraea 34H] >gi|71148117|gb|AAZ28590.1| conserved hypothetical protein [Colwellia psychrerythraea 34H]
Unigene10218_Pythium	gi|291296640|ref|YP_003508038.1|	58.9	1e-07	short-chain dehydrogenase/reductase SDR [Meiothermus ruber DSM 1279] >gi|290471599|gb|ADD29018.1| short-chain dehydrogenase/reductase SDR [Meiothermus ruber DSM 1279]
Unigene8449_Pythium	gi|17221128|gb|AAK58431.1|	61.2	9e-08	glycoprotein gp2 [Equid herpesvirus 4]
Unigene8445_Pythium	gi|295836869|ref|ZP_06823802.1|	41.2	9e-08	xanthine dehydrogenase, large subunit molybdenum cofactor-binding domain-containing protein [Streptomyces sp. SPB74] >gi|295826244|gb|EFG64749.1| xanthine dehydrogenase, large subunit molybdenum cofactor-binding domain-containing protein [Streptomyces sp. SPB74]
Unigene7862_Pythium	gi|225859526|ref|YP_002741036.1|	40.8	9e-08	cell wall surface anchor family protein [Streptococcus pneumoniae 70585] >gi|225721106|gb|ACO16960.1| cell wall surface anchor family protein [Streptococcus pneumoniae 70585]
Unigene7824_Pythium	gi|76817406|ref|YP_337025.1|	62	9e-08	hypothetical protein BURPS1710b_A1869 [Burkholderia pseudomallei 1710b] >gi|76581879|gb|ABA51353.1| hypothetical protein BURPS1710b_A1869 [Burkholderia pseudomallei 1710b]
Unigene7484_Pythium	gi|296422480|ref|XP_002840788.1|	61.6	9e-08	hypothetical protein [Tuber melanosporum Mel28] >gi|295637012|emb|CAZ84979.1| unnamed protein product [Tuber melanosporum]
Unigene6652_Pythium	gi|9633155|ref|NP_050265.1|	62.4	9e-08	major immediate-early protein [Human herpesvirus 6] >gi|81977684|sp|Q9QJ16.1|IE2_HHV6Z RecName: Full=Immediate-early protein 2; Short=IE2 >gi|5733571|gb|AAD49674.1|AF157706_95 U86 [Human herpesvirus 6B]
Unigene6477_Pythium	gi|30720300|gb|AAP33665.1|	61.2	9e-08	tyrosinase [Streptomyces castaneoglobisporus]
Unigene6344_Pythium	gi|229582572|ref|YP_002840971.1|	60.8	9e-08	Ankyrin [Sulfolobus islandicus Y.N.15.51] >gi|228013288|gb|ACP49049.1| Ankyrin [Sulfolobus islandicus Y.N.15.51]
Unigene6321_Pythium	gi|34809533|gb|AAQ82687.1|	61.6	9e-08	Epa5p [Candida glabrata]
Unigene4901_Pythium	gi|68464739|ref|XP_723447.1|	62.4	9e-08	potential Sir2 family histone deacetylase [Candida albicans SC5314] >gi|46445481|gb|EAL04749.1| potential Sir2 family histone deacetylase [Candida albicans SC5314]
Unigene4752_Pythium	gi|283836679|ref|ZP_06356420.1|	45.1	9e-08	sugar transporter family protein [Citrobacter youngae ATCC 29220] >gi|291067420|gb|EFE05529.1| sugar transporter family protein [Citrobacter youngae ATCC 29220]
Unigene4717_Pythium	gi|291449441|ref|ZP_06588831.1|	41.2	9e-08	tyrosinase [Streptomyces roseosporus NRRL 15998] >gi|291352388|gb|EFE79292.1| tyrosinase [Streptomyces roseosporus NRRL 15998]
Unigene2871_Pythium	gi|224475914|ref|YP_002633520.1|	60.5	9e-08	hypothetical protein Sca_0421 [Staphylococcus carnosus subsp. carnosus TM300] >gi|222420521|emb|CAL27335.1| hypothetical protein [Staphylococcus carnosus subsp. carnosus TM300]
Unigene23245_Pythium	gi|225859526|ref|YP_002741036.1|	62.4	9e-08	cell wall surface anchor family protein [Streptococcus pneumoniae 70585] >gi|225721106|gb|ACO16960.1| cell wall surface anchor family protein [Streptococcus pneumoniae 70585]
Unigene23221_Pythium	gi|77820010|gb|ABB04148.1|	62.4	9e-08	phenylalanine ammonia lyase [Rhodotorula glutinis]
Unigene22983_Pythium	gi|115298550|ref|YP_762403.1|	62	9e-08	64.6 kDa [Spodoptera frugiperda ascovirus 1a] >gi|114416817|emb|CAL44648.1| 64.6 kDa [Spodoptera frugiperda ascovirus 1a]
Unigene22310_Pythium	gi|17221098|gb|AAK61476.1|	61.6	9e-08	glycoprotein gp2 [Equid herpesvirus 1]
Unigene21284_Pythium	gi|163759298|ref|ZP_02166384.1|	60.8	9e-08	30S ribosomal protein S9 [Hoeflea phototrophica DFL-43] >gi|162283702|gb|EDQ33987.1| 30S ribosomal protein S9 [Hoeflea phototrophica DFL-43]
Unigene20540_Pythium	gi|294628793|ref|ZP_06707353.1|	60.5	9e-08	glutamate synthase large subunit [Streptomyces sp. e14] >gi|292832126|gb|EFF90475.1| glutamate synthase large subunit [Streptomyces sp. e14]
Unigene19931_Pythium	gi|91215909|ref|ZP_01252878.1|	60.1	9e-08	D-lactate dehydrogenase [Psychroflexus torquis ATCC 700755] >gi|91185886|gb|EAS72260.1| D-lactate dehydrogenase [Psychroflexus torquis ATCC 700755]
Unigene889_Pythium	gi|50547487|ref|XP_501213.1|	59.7	8e-08	YALI0B22242p [Yarrowia lipolytica] >gi|49647079|emb|CAG83466.1| YALI0B22242p [Yarrowia lipolytica]
Unigene7010_Pythium	gi|255252730|ref|YP_003090265.1|	62	8e-08	DNA primase [Salmonella phage c341] >gi|223697703|gb|ACN18327.1| DNA primase [Salmonella phage c341]
Unigene6318_Pythium	gi|34809533|gb|AAQ82687.1|	60.8	8e-08	Epa5p [Candida glabrata]
Unigene6082_Pythium	gi|170088298|ref|XP_001875372.1|	61.6	8e-08	predicted protein [Laccaria bicolor S238N-H82] >gi|164650572|gb|EDR14813.1| predicted protein [Laccaria bicolor S238N-H82]
Unigene6073_Pythium	gi|68473928|ref|XP_719067.1|	62	8e-08	hypothetical protein CaO19.6108 [Candida albicans SC5314] >gi|68474133|ref|XP_718963.1| hypothetical protein CaO19.13527 [Candida albicans SC5314] >gi|46440759|gb|EAL00062.1| hypothetical protein CaO19.13527 [Candida albicans SC5314] >gi|46440867|gb|EAL00169.1| hypothetical protein CaO19.6108 [Candida albicans SC5314]
Unigene6069_Pythium	gi|255943267|ref|XP_002562402.1|	60.1	8e-08	Pc18g05750 [Penicillium chrysogenum Wisconsin 54-1255] >gi|211587135|emb|CAP94799.1| Pc18g05750 [Penicillium chrysogenum Wisconsin 54-1255]
Unigene5829_Pythium	gi|219667535|ref|YP_002457970.1|	60.1	8e-08	major facilitator superfamily MFS_1 [Desulfitobacterium hafniense DCB-2] >gi|219537795|gb|ACL19534.1| major facilitator superfamily MFS_1 [Desulfitobacterium hafniense DCB-2]
Unigene5406_Pythium	gi|46447028|ref|YP_008393.1|	60.8	8e-08	putative udpgalactose-glucose galactosyltransferase [Candidatus Protochlamydia amoebophila UWE25] >gi|46400669|emb|CAF24118.1| putative UDPgalactose-glucose galactosyltransferase [Candidatus Protochlamydia amoebophila UWE25]
Unigene4882_Pythium	gi|19113482|ref|NP_596690.1|	63.2	8e-08	sequence orphan [Schizosaccharomyces pombe] >gi|74582853|sp|O94317.1|YH5D_SCHPO RecName: Full=Uncharacterized serine-rich protein C215.13; Flags: Precursor >gi|3873550|emb|CAA22127.1| sequence orphan [Schizosaccharomyces pombe]
Unigene4769_Pythium	gi|221232510|ref|YP_002511663.1|	63.5	8e-08	cell wall surface anchored protein [Streptococcus pneumoniae ATCC 700669] >gi|220674971|emb|CAR69548.1| cell wall surface anchored protein [Streptococcus pneumoniae ATCC 700669]
Unigene4721_Pythium	gi|280965265|ref|ZP_06239766.1|	62.4	8e-08	alpha/beta hydrolase fold protein [Frankia sp. EuI1c] >gi|270730711|gb|EFA58958.1| alpha/beta hydrolase fold protein [Frankia sp. EuI1c]
Unigene31_Pythium	gi|225859526|ref|YP_002741036.1|	56.6	8e-08	cell wall surface anchor family protein [Streptococcus pneumoniae 70585] >gi|225721106|gb|ACO16960.1| cell wall surface anchor family protein [Streptococcus pneumoniae 70585]
Unigene2554_Pythium	gi|299144332|ref|ZP_07037412.1|	60.1	8e-08	ABC transporter, ATP-binding protein [Peptoniphilus sp. oral taxon 386 str. F0131] >gi|298518817|gb|EFI42556.1| ABC transporter, ATP-binding protein [Peptoniphilus sp. oral taxon 386 str. F0131]
Unigene2440_Pythium	gi|76811636|ref|YP_334189.1|	62	8e-08	hypothetical protein BURPS1710b_2806 [Burkholderia pseudomallei 1710b] >gi|76581089|gb|ABA50564.1| hypothetical protein BURPS1710b_2806 [Burkholderia pseudomallei 1710b]
Unigene22755_Pythium	gi|225859526|ref|YP_002741036.1|	62	8e-08	cell wall surface anchor family protein [Streptococcus pneumoniae 70585] >gi|225721106|gb|ACO16960.1| cell wall surface anchor family protein [Streptococcus pneumoniae 70585]
Unigene22730_Pythium	gi|213401557|ref|XP_002171551.1|	62	8e-08	gar2 [Schizosaccharomyces japonicus yFS275] >gi|211999598|gb|EEB05258.1| gar2 [Schizosaccharomyces japonicus yFS275]
Unigene22658_Pythium	gi|145593982|ref|YP_001158279.1|	62	8e-08	hypothetical protein Strop_1435 [Salinispora tropica CNB-440] >gi|145303319|gb|ABP53901.1| hypothetical protein Strop_1435 [Salinispora tropica CNB-440]
Unigene22577_Pythium	gi|19113482|ref|NP_596690.1|	62	8e-08	sequence orphan [Schizosaccharomyces pombe] >gi|74582853|sp|O94317.1|YH5D_SCHPO RecName: Full=Uncharacterized serine-rich protein C215.13; Flags: Precursor >gi|3873550|emb|CAA22127.1| sequence orphan [Schizosaccharomyces pombe]
Unigene22422_Pythium	gi|25011571|ref|NP_735966.1|	53.5	8e-08	cell wall surface anchor family protein [Streptococcus agalactiae NEM316] >gi|24413110|emb|CAD47188.1| Unknown [Streptococcus agalactiae NEM316]
Unigene22194_Pythium	gi|49641728|emb|CAH01446.1|	61.6	8e-08	KLLA0C08888p [Kluyveromyces lactis]
Unigene22187_Pythium	gi|116326827|ref|YP_803364.1|	61.6	8e-08	hypothetical protein TNAV2c_gp141 [Trichoplusia ni ascovirus 2c] >gi|102231835|gb|ABF70658.1| hypothetical protein [Trichoplusia ni ascovirus 2c]
Unigene21469_Pythium	gi|50547911|ref|XP_501425.1|	61.2	8e-08	YALI0C04092p [Yarrowia lipolytica] >gi|49647292|emb|CAG81724.1| YALI0C04092p [Yarrowia lipolytica]
Unigene20273_Pythium	gi|50419303|ref|XP_458176.1|	60.5	8e-08	DEHA2C11506p [Debaryomyces hansenii CBS767] >gi|74603032|sp|Q6BUE3.1|PXR1_DEBHA RecName: Full=Protein PXR1; AltName: Full=PinX1-related protein 1 >gi|49653842|emb|CAG86250.1| DEHA2C11506p [Debaryomyces hansenii]
Unigene20240_Pythium	gi|189195844|ref|XP_001934260.1|	60.5	8e-08	elongator complex protein 1 [Pyrenophora tritici-repentis Pt-1C-BFP] >gi|187980139|gb|EDU46765.1| elongator complex protein 1 [Pyrenophora tritici-repentis Pt-1C-BFP]
Unigene19758_Pythium	gi|76818274|ref|YP_335738.1|	60.1	8e-08	hypothetical protein BURPS1710b_A0579 [Burkholderia pseudomallei 1710b] >gi|76582747|gb|ABA52221.1| hypothetical protein BURPS1710b_A0579 [Burkholderia pseudomallei 1710b]
Unigene19273_Pythium	gi|261408212|ref|YP_003244453.1|	59.7	8e-08	Endonuclease/exonuclease/phosphatase [Geobacillus sp. Y412MC10] >gi|261284675|gb|ACX66646.1| Endonuclease/exonuclease/phosphatase [Geobacillus sp. Y412MC10]
Unigene19212_Pythium	gi|238883689|gb|EEQ47327.1|	59.7	8e-08	conserved hypothetical protein [Candida albicans WO-1]
Unigene1854_Pythium	gi|86610207|ref|YP_478969.1|	45.8	8e-08	DnaJ family protein [Synechococcus sp. JA-2-3B'a(2-13)] >gi|86558749|gb|ABD03706.1| DnaJ family protein [Synechococcus sp. JA-2-3B'a(2-13)]
Unigene17971_Pythium	gi|151944277|gb|EDN62555.1|	59.7	8e-08	formin, involved in spindle orientation [Saccharomyces cerevisiae YJM789]
Unigene17609_Pythium	gi|284033540|ref|YP_003383471.1|	59.7	8e-08	phospholipase D/Transphosphatidylase [Kribbella flavida DSM 17836] >gi|283812833|gb|ADB34672.1| phospholipase D/Transphosphatidylase [Kribbella flavida DSM 17836]
Unigene15009_Pythium	gi|57222579|gb|AAW40623.1|	59.7	8e-08	expressed protein [Cryptococcus neoformans var. neoformans JEC21]
Unigene14737_Pythium	gi|299755537|ref|XP_002912109.1|	59.7	8e-08	WD-40 repeat-containing protein [Coprinopsis cinerea okayama7#130] >gi|298411269|gb|EFI28615.1| WD-40 repeat-containing protein [Coprinopsis cinerea okayama7#130]
Unigene13732_Pythium	gi|229819125|ref|YP_002880651.1|	59.7	8e-08	peptidase S8 and S53 subtilisin kexin sedolisin [Beutenbergia cavernae DSM 12333] >gi|229565038|gb|ACQ78889.1| peptidase S8 and S53 subtilisin kexin sedolisin [Beutenbergia cavernae DSM 12333]
Unigene1218_Pythium	gi|76810105|ref|YP_331685.1|	62.8	8e-08	hypothetical protein BURPS1710b_0269 [Burkholderia pseudomallei 1710b] >gi|76579558|gb|ABA49033.1| hypothetical protein BURPS1710b_0269 [Burkholderia pseudomallei 1710b]
Unigene10838_Pythium	gi|284504454|ref|YP_003407169.1|	59.7	8e-08	ankyrin repeat-containing protein [Marseillevirus] >gi|282935892|gb|ADB04207.1| ankyrin repeat-containing protein [Marseillevirus]
Unigene10653_Pythium	gi|119500354|ref|XP_001266934.1|	59.7	8e-08	saccharopine dehydrogenase [Neosartorya fischeri NRRL 181] >gi|119415099|gb|EAW25037.1| saccharopine dehydrogenase [Neosartorya fischeri NRRL 181]
Unigene10607_Pythium	gi|50547105|ref|XP_501022.1|	59.7	8e-08	YALI0B17556p [Yarrowia lipolytica] >gi|49646888|emb|CAG83275.1| YALI0B17556p [Yarrowia lipolytica]
Unigene10509_Pythium	gi|284993073|ref|YP_003411627.1|	59.7	8e-08	multicopper oxidase type 3 [Geodermatophilus obscurus DSM 43160] >gi|284066318|gb|ADB77256.1| multicopper oxidase type 3 [Geodermatophilus obscurus DSM 43160]
Unigene10139_Pythium	gi|189194019|ref|XP_001933348.1|	59.7	8e-08	acetylornithine aminotransferase [Pyrenophora tritici-repentis Pt-1C-BFP] >gi|187978912|gb|EDU45538.1| acetylornithine aminotransferase [Pyrenophora tritici-repentis Pt-1C-BFP]
Unigene96_Pythium	gi|58260688|ref|XP_567754.1|	60.1	7e-08	prenyl-dependent CAAX protease [Cryptococcus neoformans var. neoformans JEC21]
Unigene9572_Pythium	gi|261188346|ref|XP_002620588.1|	59.7	7e-08	serine/threonine-protein phosphatase [Ajellomyces dermatitidis SLH14081] >gi|239593188|gb|EEQ75769.1| serine/threonine-protein phosphatase [Ajellomyces dermatitidis SLH14081] >gi|239609332|gb|EEQ86319.1| serine/threonine-protein phosphatase [Ajellomyces dermatitidis ER-3]
Unigene878_Pythium	gi|19075875|ref|NP_588375.1|	64.3	7e-08	mRNA cleavage and polyadenylation specificity factor complex associated protein [Schizosaccharomyces pombe] >gi|74582477|sp|O74535.1|CPSFX_SCHPO RecName: Full=Cleavage and polyadenylation factor complex subunit C74.02c >gi|3581894|emb|CAA20832.1| mRNA cleavage and polyadenylation specificity factor complex associated protein [Schizosaccharomyces pombe]
Unigene6296_Pythium	gi|189500048|ref|YP_001959518.1|	55.1	7e-08	Aminoacyl-tRNA hydrolase [Chlorobium phaeobacteroides BS1] >gi|238692300|sp|B3EQK4.1|PTH_CHLPB RecName: Full=Peptidyl-tRNA hydrolase; Short=PTH >gi|189495489|gb|ACE04037.1| Aminoacyl-tRNA hydrolase [Chlorobium phaeobacteroides BS1]
Unigene6017_Pythium	gi|34809533|gb|AAQ82687.1|	62	7e-08	Epa5p [Candida glabrata]
Unigene5625_Pythium	gi|182413507|ref|YP_001818573.1|	41.6	7e-08	cell wall surface anchor family protein [Opitutus terrae PB90-1] >gi|177840721|gb|ACB74973.1| cell wall surface anchor family protein [Opitutus terrae PB90-1]
Unigene4741_Pythium	gi|114331175|ref|YP_747397.1|	51.2	7e-08	glutathione S-transferase domain-containing protein [Nitrosomonas eutropha C91] >gi|114308189|gb|ABI59432.1| Glutathione S-transferase, C-terminal domain [Nitrosomonas eutropha C91]
Unigene3742_Pythium	gi|145606130|ref|XP_001406739.1|	63.2	7e-08	hypothetical protein MGG_11885 [Magnaporthe oryzae 70-15] >gi|145013858|gb|EDJ98499.1| hypothetical protein MGG_11885 [Magnaporthe grisea 70-15]
Unigene3279_Pythium	gi|268315822|ref|YP_003289541.1|	40.4	7e-08	Endonuclease/exonuclease/phosphatase [Rhodothermus marinus DSM 4252] >gi|262333356|gb|ACY47153.1| Endonuclease/exonuclease/phosphatase [Rhodothermus marinus DSM 4252]
Unigene3134_Pythium	gi|255955947|ref|XP_002568726.1|	50.4	7e-08	Pc21g17280 [Penicillium chrysogenum Wisconsin 54-1255] >gi|211590437|emb|CAP96625.1| Pc21g17280 [Penicillium chrysogenum Wisconsin 54-1255]
Unigene23726_Pythium	gi|294656927|ref|XP_459257.2|	63.5	7e-08	DEHA2D17732p [Debaryomyces hansenii CBS767] >gi|199431845|emb|CAG87431.2| DEHA2D17732p [Debaryomyces hansenii]
Unigene23011_Pythium	gi|17221114|gb|AAK61484.1|	62.4	7e-08	glycoprotein gp2 [Equid herpesvirus 1]
Unigene22916_Pythium	gi|76809294|ref|YP_333481.1|	62.4	7e-08	hypothetical protein BURPS1710b_2087 [Burkholderia pseudomallei 1710b] >gi|76578747|gb|ABA48222.1| hypothetical protein BURPS1710b_2087 [Burkholderia pseudomallei 1710b]
Unigene2282_Pythium	gi|290878127|emb|CBK39186.1|	59.7	7e-08	Cyc8p [Saccharomyces cerevisiae EC1118]
Unigene22349_Pythium	gi|116326827|ref|YP_803364.1|	62	7e-08	hypothetical protein TNAV2c_gp141 [Trichoplusia ni ascovirus 2c] >gi|102231835|gb|ABF70658.1| hypothetical protein [Trichoplusia ni ascovirus 2c]
Unigene21889_Pythium	gi|182684720|ref|YP_001836467.1|	61.6	7e-08	cell wall surface anchor family protein [Streptococcus pneumoniae CGSP14] >gi|182630054|gb|ACB91002.1| cell wall surface anchor family protein [Streptococcus pneumoniae CGSP14]
Unigene21380_Pythium	gi|151944572|gb|EDN62850.1|	61.2	7e-08	a-agglutinin anchorage subunit [Saccharomyces cerevisiae YJM789]
Unigene21353_Pythium	gi|6984160|gb|AAF34780.1|	61.2	7e-08	srpA [Streptococcus cristatus]
Unigene21277_Pythium	gi|121597563|ref|YP_990465.1|	61.2	7e-08	RemN protein [Burkholderia mallei SAVP1] >gi|121225361|gb|ABM48892.1| RemN protein [Burkholderia mallei SAVP1]
Unigene20795_Pythium	gi|209523107|ref|ZP_03271663.1|	60.8	7e-08	cobalamin synthesis protein P47K [Arthrospira maxima CS-328] >gi|300943617|ref|ZP_07157921.1| cobalamin synthesis protein P47K [Arthrospira sp. PCC 8005] >gi|300952563|ref|ZP_07166353.1| cobalamin synthesis protein P47K [Arthrospira sp. PCC 8005] >gi|209496258|gb|EDZ96557.1| cobalamin synthesis protein P47K [Arthrospira maxima CS-328]
Unigene20766_Pythium	gi|11037008|gb|AAG27458.1|AF305694_1	60.8	7e-08	latent nuclear antigen [Human herpesvirus 8]
Unigene20145_Pythium	gi|228932340|ref|ZP_04095222.1|	60.5	7e-08	cell envelope integrity inner membrane protein TolA [Bacillus thuringiensis serovar andalousiensis BGSC 4AW1] >gi|228827276|gb|EEM73028.1| cell envelope integrity inner membrane protein TolA [Bacillus thuringiensis serovar andalousiensis BGSC 4AW1]
Unigene20073_Pythium	gi|256771501|ref|ZP_05510675.1|	60.5	7e-08	LacI family transcriptional regulator [Streptomyces sp. C]
Unigene20023_Pythium	gi|71007923|ref|XP_758171.1|	60.5	7e-08	hypothetical protein UM02024.1 [Ustilago maydis 521] >gi|46097453|gb|EAK82686.1| hypothetical protein UM02024.1 [Ustilago maydis 521]
Unigene19910_Pythium	gi|291441282|ref|ZP_06580672.1|	60.5	7e-08	LOW QUALITY PROTEIN: serine/threonine protein kinase [Streptomyces ghanaensis ATCC 14672] >gi|291344177|gb|EFE71133.1| LOW QUALITY PROTEIN: serine/threonine protein kinase [Streptomyces ghanaensis ATCC 14672]
Unigene17883_Pythium	gi|149239781|ref|XP_001525766.1|	59.7	7e-08	deubiquitination-protection protein dph1 [Lodderomyces elongisporus NRRL YB-4239] >gi|146449889|gb|EDK44145.1| deubiquitination-protection protein dph1 [Lodderomyces elongisporus NRRL YB-4239]
Unigene17879_Pythium	gi|222055772|ref|YP_002538134.1|	59.7	7e-08	threonine synthase [Geobacter sp. FRC-32] >gi|221565061|gb|ACM21033.1| threonine synthase [Geobacter sp. FRC-32]
Unigene17818_Pythium	gi|21674346|ref|NP_662411.1|	59.7	7e-08	Rab family protein [Chlorobium tepidum TLS] >gi|21647522|gb|AAM72753.1| Rab family protein [Chlorobium tepidum TLS]
Unigene17361_Pythium	gi|169854690|ref|XP_001834019.1|	59.7	7e-08	NADH dehydrogenase 1 alpha subcomplex subunit 6 [Coprinopsis cinerea okayama7#130] >gi|116504919|gb|EAU87814.1| NADH dehydrogenase 1 alpha subcomplex subunit 6 [Coprinopsis cinerea okayama7#130]
Unigene15415_Pythium	gi|50556988|ref|XP_505902.1|	59.7	7e-08	YALI0F26323p [Yarrowia lipolytica] >gi|49651772|emb|CAG78714.1| YALI0F26323p [Yarrowia lipolytica]
Unigene15341_Pythium	gi|240109398|gb|EER27567.1|	59.7	7e-08	HSF-type DNA-binding domain containing protein [Coccidioides posadasii C735 delta SOWgp]
Unigene14435_Pythium	gi|170085125|ref|XP_001873786.1|	59.7	7e-08	phosphoacetylglucosamine mutase [Laccaria bicolor S238N-H82] >gi|164651338|gb|EDR15578.1| phosphoacetylglucosamine mutase [Laccaria bicolor S238N-H82]
Unigene14312_Pythium	gi|58267620|ref|XP_570966.1|	59.7	7e-08	voltage-gated chloride channel [Cryptococcus neoformans var. neoformans JEC21]
Unigene14271_Pythium	gi|119491399|ref|ZP_01623418.1|	59.7	7e-08	hypothetical protein L8106_14070 [Lyngbya sp. PCC 8106] >gi|119453394|gb|EAW34557.1| hypothetical protein L8106_14070 [Lyngbya sp. PCC 8106]
Unigene13401_Pythium	gi|63054449|ref|NP_588301.2|	59.7	7e-08	Swr1 complex bromodomain subunit Brf1 [Schizosaccharomyces pombe] >gi|46397302|sp|Q9Y7N0.1|YCK2_SCHPO RecName: Full=Bromodomain-containing protein C1450.02 >gi|157310522|emb|CAB41059.2| Swr1 complex bromodomain subunit Brf1 [Schizosaccharomyces pombe]
Unigene11755_Pythium	gi|242776414|ref|XP_002478836.1|	59.7	7e-08	prenyl cysteine carboxyl methyltransferase Ste14 [Talaromyces stipitatus ATCC 10500] >gi|218722455|gb|EED21873.1| prenyl cysteine carboxyl methyltransferase Ste14 [Talaromyces stipitatus ATCC 10500]
Unigene11434_Pythium	gi|169854159|ref|XP_001833756.1|	59.7	7e-08	shq1 [Coprinopsis cinerea okayama7#130] >gi|116505153|gb|EAU88048.1| shq1 [Coprinopsis cinerea okayama7#130]
Unigene11409_Pythium	gi|294655986|ref|XP_458214.2|	59.7	7e-08	DEHA2C12408p [Debaryomyces hansenii CBS767] >gi|199430767|emb|CAG86290.2| DEHA2C12408p [Debaryomyces hansenii]
Unigene10021_Pythium	gi|124027777|ref|YP_001013097.1|	59.7	7e-08	minichromosome maintenance complex [Hyperthermus butylicus DSM 5456] >gi|123978471|gb|ABM80752.1| minichromosome maintenance complex [Hyperthermus butylicus DSM 5456]
Unigene8964_Pythium	gi|294498177|ref|YP_003561877.1|	60.8	6e-08	hypothetical protein BMQ_1411 [Bacillus megaterium QM B1551] >gi|294348114|gb|ADE68443.1| hypothetical protein BMQ_1411 [Bacillus megaterium QM B1551]
Unigene7850_Pythium	gi|77820010|gb|ABB04148.1|	61.6	6e-08	phenylalanine ammonia lyase [Rhodotorula glutinis]
Unigene7656_Pythium	gi|19172978|ref|NP_597529.1|	60.5	6e-08	CHROMOBOX PROTEIN [Encephalitozoon cuniculi GB-M1] >gi|19168645|emb|CAD26164.1| CHROMOBOX PROTEIN [Encephalitozoon cuniculi GB-M1]
Unigene7352_Pythium	gi|182684720|ref|YP_001836467.1|	62.4	6e-08	cell wall surface anchor family protein [Streptococcus pneumoniae CGSP14] >gi|182630054|gb|ACB91002.1| cell wall surface anchor family protein [Streptococcus pneumoniae CGSP14]
Unigene6151_Pythium	gi|149240760|ref|XP_001526217.1|	60.1	6e-08	beta-glucan synthesis-associated protein KRE6 [Lodderomyces elongisporus NRRL YB-4239] >gi|146450340|gb|EDK44596.1| beta-glucan synthesis-associated protein KRE6 [Lodderomyces elongisporus NRRL YB-4239]
Unigene5693_Pythium	gi|240278740|gb|EER42246.1|	60.1	6e-08	cell division control protein [Ajellomyces capsulatus H143]
Unigene5448_Pythium	gi|76818274|ref|YP_335738.1|	63.2	6e-08	hypothetical protein BURPS1710b_A0579 [Burkholderia pseudomallei 1710b] >gi|76582747|gb|ABA52221.1| hypothetical protein BURPS1710b_A0579 [Burkholderia pseudomallei 1710b]
Unigene5316_Pythium	gi|300108733|gb|EFJ00135.1|	43.9	6e-08	hypothetical protein SCHCODRAFT_232409 [Schizophyllum commune H4-8]
Unigene521_Pythium	gi|146322765|ref|XP_749352.2|	60.1	6e-08	nuclear condensin complex subunit Smc4 [Aspergillus fumigatus Af293]
Unigene4705_Pythium	gi|260466988|ref|ZP_05813170.1|	60.1	6e-08	SMP-30/Gluconolaconase/LRE domain protein [Mesorhizobium opportunistum WSM2075] >gi|259029285|gb|EEW30579.1| SMP-30/Gluconolaconase/LRE domain protein [Mesorhizobium opportunistum WSM2075]
Unigene3830_Pythium	gi|253569527|ref|ZP_04846937.1|	60.1	6e-08	tyrosine kinase [Bacteroides sp. 1_1_6] >gi|251841546|gb|EES69627.1| tyrosine kinase [Bacteroides sp. 1_1_6]
Unigene3472_Pythium	gi|254577807|ref|XP_002494890.1|	63.9	6e-08	ZYRO0A12100p [Zygosaccharomyces rouxii] >gi|238937779|emb|CAR25957.1| ZYRO0A12100p [Zygosaccharomyces rouxii]
Unigene338_Pythium	gi|74676074|sp|O74386.1|YNVB_SCHPO	60.1	6e-08	RecName: Full=Uncharacterized methyltransferase C3H7.11
Unigene2962_Pythium	gi|115298550|ref|YP_762403.1|	61.6	6e-08	64.6 kDa [Spodoptera frugiperda ascovirus 1a] >gi|114416817|emb|CAL44648.1| 64.6 kDa [Spodoptera frugiperda ascovirus 1a]
Unigene23671_Pythium	gi|210076043|ref|XP_505508.2|	63.5	6e-08	YALI0F16753p [Yarrowia lipolytica] >gi|199424964|emb|CAG78317.2| YALI0F16753p [Yarrowia lipolytica]
Unigene23037_Pythium	gi|121597563|ref|YP_990465.1|	62.8	6e-08	RemN protein [Burkholderia mallei SAVP1] >gi|121225361|gb|ABM48892.1| RemN protein [Burkholderia mallei SAVP1]
Unigene22702_Pythium	gi|298480539|ref|ZP_06998736.1|	62.4	6e-08	lipoprotein [Bacteroides sp. D22] >gi|298273360|gb|EFI14924.1| lipoprotein [Bacteroides sp. D22]
Unigene22612_Pythium	gi|2343283|gb|AAB67722.1|	62.4	6e-08	IE2hom [Human herpesvirus 6 (strain Uganda-1102)] >gi|2384715|gb|AAB69858.1| IE-2 protein [Human herpesvirus 6]
Unigene21655_Pythium	gi|17221112|gb|AAK61483.1|	61.6	6e-08	glycoprotein gp2 [Equid herpesvirus 1]
Unigene20770_Pythium	gi|169848124|ref|XP_001830770.1|	61.2	6e-08	hypothetical protein CC1G_03307 [Coprinopsis cinerea okayama7#130] >gi|116508244|gb|EAU91139.1| hypothetical protein CC1G_03307 [Coprinopsis cinerea okayama7#130]
Unigene20715_Pythium	gi|261354201|gb|EEY16629.1|	61.2	6e-08	RING finger membrane protein [Verticillium albo-atrum VaMs.102]
Unigene20404_Pythium	gi|34809533|gb|AAQ82687.1|	60.8	6e-08	Epa5p [Candida glabrata]
Unigene20369_Pythium	gi|259489489|tpe|CBF89802.1|	60.8	6e-08	TPA: cell cycle control protein (Cwf22), putative (AFU_orthologue; AFUA_1G03010) [Aspergillus nidulans FGSC A4]
Unigene2008_Pythium	gi|19113482|ref|NP_596690.1|	62.8	6e-08	sequence orphan [Schizosaccharomyces pombe] >gi|74582853|sp|O94317.1|YH5D_SCHPO RecName: Full=Uncharacterized serine-rich protein C215.13; Flags: Precursor >gi|3873550|emb|CAA22127.1| sequence orphan [Schizosaccharomyces pombe]
Unigene19684_Pythium	gi|9629801|ref|NP_045288.1|	60.5	6e-08	envelope glycoprotein J [Equid herpesvirus 4] >gi|2606019|gb|AAC59591.1| 71 [Equid herpesvirus 4]
Unigene18628_Pythium	gi|167903039|ref|ZP_02490244.1|	60.1	6e-08	pyrophosphatase, MutT/nudix family protein [Burkholderia pseudomallei NCTC 13177]
Unigene18203_Pythium	gi|261360513|gb|EEY22941.1|	60.1	6e-08	SCF E3 ubiquitin ligase complex F-box protein grrA [Verticillium albo-atrum VaMs.102]
Unigene17655_Pythium	gi|74702459|sp|Q4PB37.1|CLF1_USTMA	60.1	6e-08	RecName: Full=Pre-mRNA-splicing factor CLF1
Unigene17346_Pythium	gi|291177805|gb|EFE33597.1|	60.1	6e-08	RanBP1 domain protein [Arthroderma benhamiae CBS 112371]
Unigene17274_Pythium	gi|148284285|ref|YP_001248375.1|	60.1	6e-08	ankyrin repeat-containing protein [Orientia tsutsugamushi str. Boryong] >gi|146739724|emb|CAM79552.1| ankyrin repeat protein with 3 ankyrin repeats [Orientia tsutsugamushi Boryong]
Unigene17270_Pythium	gi|296421992|ref|XP_002840547.1|	60.1	6e-08	hypothetical protein [Tuber melanosporum Mel28] >gi|295636765|emb|CAZ84738.1| unnamed protein product [Tuber melanosporum]
Unigene16568_Pythium	gi|299755073|ref|XP_001828409.2|	60.1	6e-08	CBS and PB1 domain-containing protein [Coprinopsis cinerea okayama7#130] >gi|298411057|gb|EAU93401.2| CBS and PB1 domain-containing protein [Coprinopsis cinerea okayama7#130]
Unigene16499_Pythium	gi|209546781|ref|YP_002278699.1|	60.1	6e-08	cobalamin synthesis protein P47K [Rhizobium leguminosarum bv. trifolii WSM2304] >gi|209538025|gb|ACI57959.1| cobalamin synthesis protein P47K [Rhizobium leguminosarum bv. trifolii WSM2304]
Unigene16374_Pythium	gi|258569817|ref|XP_002543712.1|	60.1	6e-08	sepB protein [Uncinocarpus reesii 1704] >gi|237903982|gb|EEP78383.1| sepB protein [Uncinocarpus reesii 1704]
Unigene16031_Pythium	gi|58269570|ref|XP_571941.1|	60.1	6e-08	ER to Golgi transport-related protein [Cryptococcus neoformans var. neoformans JEC21]
Unigene15720_Pythium	gi|212223193|ref|YP_002306429.1|	60.1	6e-08	RNA 3'-terminal-phosphate cyclase [Thermococcus onnurineus NA1] >gi|229559913|sp|B6YSJ5.1|RTCA_THEON RecName: Full=Probable RNA 3'-terminal phosphate cyclase; Short=RNA-3'-phosphate cyclase; Short=RNA cyclase >gi|212008150|gb|ACJ15532.1| RNA 3'-terminal phosphate cyclase [Thermococcus onnurineus NA1]
Unigene15532_Pythium	gi|46447028|ref|YP_008393.1|	60.1	6e-08	putative udpgalactose-glucose galactosyltransferase [Candidatus Protochlamydia amoebophila UWE25] >gi|46400669|emb|CAF24118.1| putative UDPgalactose-glucose galactosyltransferase [Candidatus Protochlamydia amoebophila UWE25]
Unigene15479_Pythium	gi|58259267|ref|XP_567046.1|	60.1	6e-08	hypothetical protein [Cryptococcus neoformans var. neoformans JEC21] >gi|57223183|gb|AAW41227.1| conserved hypothetical protein [Cryptococcus neoformans var. neoformans JEC21]
Unigene15447_Pythium	gi|170108280|ref|XP_001885349.1|	60.1	6e-08	GTPase activating rab protein [Laccaria bicolor S238N-H82] >gi|164639825|gb|EDR04094.1| GTPase activating rab protein [Laccaria bicolor S238N-H82]
Unigene15413_Pythium	gi|6324660|ref|NP_014729.1|	60.1	6e-08	Lipid-binding protein containing three calcium and lipid binding domains; non-tagged protein localizes to mitochondria and GFP-fusion protein localizes to the cell periphery; C-termini of Tcb1p, Tcb2p and Tcb3p interact [Saccharomyces cerevisiae S288c] >gi|74655049|sp|Q12466.1|TCB1_YEAST RecName: Full=Tricalbin-1 >gi|1164933|emb|CAA64008.1| YOR3141c [Saccharomyces cerevisiae] >gi|285814971|tpg|DA…
Unigene14842_Pythium	gi|91774740|ref|YP_544496.1|	60.1	6e-08	SelT/selW/selH selenoprotein [Methylobacillus flagellatus KT] >gi|91708727|gb|ABE48655.1| SelT/selW/selH selenoprotein [Methylobacillus flagellatus KT]
Unigene14531_Pythium	gi|39934477|ref|NP_946753.1|	60.1	6e-08	glutamine amidotransferase [Rhodopseudomonas palustris CGA009] >gi|39648326|emb|CAE26846.1| possible Glutamine amidotransferase [Rhodopseudomonas palustris CGA009]
Unigene13167_Pythium	gi|149204086|ref|ZP_01881054.1|	60.1	6e-08	Probable type I restriction-modification system restriction subunit [Roseovarius sp. TM1035] >gi|149142528|gb|EDM30573.1| Probable type I restriction-modification system restriction subunit [Roseovarius sp. TM1035]
Unigene12667_Pythium	gi|58258863|ref|XP_566844.1|	60.1	6e-08	polynucleotide adenylyltransferase [Cryptococcus neoformans var. neoformans JEC21]
Unigene11944_Pythium	gi|21912608|emb|CAD33850.1|	60.1	6e-08	EB1-like protein [Ustilago maydis]
Unigene10479_Pythium	gi|50554997|ref|XP_504907.1|	60.1	6e-08	YALI0F02475p [Yarrowia lipolytica] >gi|49650777|emb|CAG77710.1| YALI0F02475p [Yarrowia lipolytica]
Unigene9359_Pythium	gi|77820010|gb|ABB04148.1|	63.9	5e-08	phenylalanine ammonia lyase [Rhodotorula glutinis]
Unigene892_Pythium	gi|19074760|ref|NP_586266.1|	62.4	5e-08	putative zinc finger protein [Encephalitozoon cuniculi GB-M1] >gi|19069402|emb|CAD25870.1| putative zinc finger protein [Encephalitozoon cuniculi GB-M1]
Unigene8721_Pythium	gi|134107409|ref|XP_777589.1|	48.9	5e-08	hypothetical protein CNBA7100 [Cryptococcus neoformans var. neoformans B-3501A] >gi|50260283|gb|EAL22942.1| hypothetical protein CNBA7100 [Cryptococcus neoformans var. neoformans B-3501A]
Unigene8672_Pythium	gi|284042247|ref|YP_003392587.1|	62	5e-08	plectin [Conexibacter woesei DSM 14684] >gi|283946468|gb|ADB49212.1| plectin [Conexibacter woesei DSM 14684]
Unigene8579_Pythium	gi|2114317|dbj|BAA20035.1|	60.5	5e-08	tegument protein [Equid herpesvirus 1]
Unigene7974_Pythium	gi|116491877|ref|YP_803612.1|	63.9	5e-08	subtilisin-like serine protease [Pediococcus pentosaceus ATCC 25745] >gi|116102027|gb|ABJ67170.1| Subtilisin-like serine protease [Pediococcus pentosaceus ATCC 25745]
Unigene7799_Pythium	gi|77820010|gb|ABB04148.1|	62.8	5e-08	phenylalanine ammonia lyase [Rhodotorula glutinis]
Unigene7425_Pythium	gi|300768294|ref|ZP_07078199.1|	62	5e-08	cell wall-associated hydrolase [Lactobacillus plantarum subsp. plantarum ATCC 14917] >gi|300494358|gb|EFK29521.1| cell wall-associated hydrolase [Lactobacillus plantarum subsp. plantarum ATCC 14917]
Unigene7246_Pythium	gi|296807419|ref|XP_002844203.1|	46.6	5e-08	serine/arginine repetitive matrix protein 1 [Arthroderma otae CBS 113480] >gi|238843686|gb|EEQ33348.1| serine/arginine repetitive matrix protein 1 [Microsporum canis CBS 113480]
Unigene6957_Pythium	gi|182684720|ref|YP_001836467.1|	47	5e-08	cell wall surface anchor family protein [Streptococcus pneumoniae CGSP14] >gi|182630054|gb|ACB91002.1| cell wall surface anchor family protein [Streptococcus pneumoniae CGSP14]
Unigene6817_Pythium	gi|9886896|gb|AAG01636.1|	60.8	5e-08	Orf73 [Human herpesvirus 8]
Unigene6338_Pythium	gi|19113482|ref|NP_596690.1|	64.3	5e-08	sequence orphan [Schizosaccharomyces pombe] >gi|74582853|sp|O94317.1|YH5D_SCHPO RecName: Full=Uncharacterized serine-rich protein C215.13; Flags: Precursor >gi|3873550|emb|CAA22127.1| sequence orphan [Schizosaccharomyces pombe]
Unigene5870_Pythium	gi|17547022|ref|NP_520424.1|	63.9	5e-08	GSPD-like protein [Ralstonia solanacearum GMI1000] >gi|17429323|emb|CAD16010.1| probable type II secretory pathway, gspd-related protein [Ralstonia solanacearum GMI1000]
Unigene5835_Pythium	gi|282862516|ref|ZP_06271578.1|	63.2	5e-08	ATPase involved in DNA repair-like protein [Streptomyces sp. ACTE] >gi|282562855|gb|EFB68395.1| ATPase involved in DNA repair-like protein [Streptomyces sp. ACTE]
Unigene5573_Pythium	gi|284504454|ref|YP_003407169.1|	42	5e-08	ankyrin repeat-containing protein [Marseillevirus] >gi|282935892|gb|ADB04207.1| ankyrin repeat-containing protein [Marseillevirus]
Unigene4744_Pythium	gi|167906006|ref|ZP_02493211.1|	60.8	5e-08	Transcriptional regulator [Burkholderia pseudomallei NCTC 13177]
Unigene4450_Pythium	gi|296816557|ref|XP_002848615.1|	62.8	5e-08	DUF1604 domain-containing protein [Arthroderma otae CBS 113480] >gi|238839068|gb|EEQ28730.1| DUF1604 domain-containing protein [Microsporum canis CBS 113480]
Unigene366_Pythium	gi|218441805|ref|YP_002380134.1|	49.7	5e-08	Miro domain protein [Cyanothece sp. PCC 7424] >gi|218174533|gb|ACK73266.1| Miro domain protein [Cyanothece sp. PCC 7424]
Unigene3069_Pythium	gi|213018581|ref|ZP_03334389.1|	45.4	5e-08	Ankyrin repeat domain protein [Wolbachia endosymbiont of Culex quinquefasciatus JHB] >gi|212995532|gb|EEB56172.1| Ankyrin repeat domain protein [Wolbachia endosymbiont of Culex quinquefasciatus JHB]
Unigene2689_Pythium	gi|2343283|gb|AAB67722.1|	63.9	5e-08	IE2hom [Human herpesvirus 6 (strain Uganda-1102)] >gi|2384715|gb|AAB69858.1| IE-2 protein [Human herpesvirus 6]
Unigene238_Pythium	gi|126032275|tpg|DAA05866.1|	63.5	5e-08	TPA: TPA_inf: chitinase 18-18 [Hypocrea jecorina]
Unigene23608_Pythium	gi|19113482|ref|NP_596690.1|	61.6	5e-08	sequence orphan [Schizosaccharomyces pombe] >gi|74582853|sp|O94317.1|YH5D_SCHPO RecName: Full=Uncharacterized serine-rich protein C215.13; Flags: Precursor >gi|3873550|emb|CAA22127.1| sequence orphan [Schizosaccharomyces pombe]
Unigene23229_Pythium	gi|116326827|ref|YP_803364.1|	63.2	5e-08	hypothetical protein TNAV2c_gp141 [Trichoplusia ni ascovirus 2c] >gi|102231835|gb|ABF70658.1| hypothetical protein [Trichoplusia ni ascovirus 2c]
Unigene23122_Pythium	gi|254468462|ref|ZP_05081868.1|	63.2	5e-08	50S ribosomal protein L19 [beta proteobacterium KB13] >gi|207087272|gb|EDZ64555.1| 50S ribosomal protein L19 [beta proteobacterium KB13]
Unigene22264_Pythium	gi|296036035|ref|ZP_06828637.1|	62.4	5e-08	conserved hypothetical protein [Rhodococcus equi ATCC 33707] >gi|295820159|gb|EFG63315.1| conserved hypothetical protein [Rhodococcus equi ATCC 33707]
Unigene22197_Pythium	gi|121706170|ref|XP_001271348.1|	62.4	5e-08	phosphatidylserine decarboxylase [Aspergillus clavatus NRRL 1] >gi|119399494|gb|EAW09922.1| phosphatidylserine decarboxylase [Aspergillus clavatus NRRL 1]
Unigene21879_Pythium	gi|74654631|sp|O43085.1|YHSA_SCHPO	62	5e-08	RecName: Full=Uncharacterized RING finger protein C947.10
Unigene21089_Pythium	gi|284042247|ref|YP_003392587.1|	61.6	5e-08	plectin [Conexibacter woesei DSM 14684] >gi|283946468|gb|ADB49212.1| plectin [Conexibacter woesei DSM 14684]
Unigene21000_Pythium	gi|257056481|ref|YP_003134313.1|	61.6	5e-08	AMP-forming long-chain acyl-CoA synthetase [Saccharomonospora viridis DSM 43017] >gi|256586353|gb|ACU97486.1| AMP-forming long-chain acyl-CoA synthetase [Saccharomonospora viridis DSM 43017]
Unigene20994_Pythium	gi|663232|emb|CAA88141.1|	61.6	5e-08	orf [Saccharomyces cerevisiae]
Unigene20654_Pythium	gi|86156673|ref|YP_463458.1|	61.2	5e-08	LigA [Anaeromyxobacter dehalogenans 2CP-C] >gi|85773184|gb|ABC80021.1| LigA [Anaeromyxobacter dehalogenans 2CP-C]
Unigene20586_Pythium	gi|50549577|ref|XP_502259.1|	61.2	5e-08	YALI0D00847p [Yarrowia lipolytica] >gi|49648127|emb|CAG80445.1| YALI0D00847p [Yarrowia lipolytica]
Unigene20574_Pythium	gi|189189980|ref|XP_001931329.1|	61.2	5e-08	uracil phosphoribosyltransferase [Pyrenophora tritici-repentis Pt-1C-BFP] >gi|187972935|gb|EDU40434.1| uracil phosphoribosyltransferase [Pyrenophora tritici-repentis Pt-1C-BFP]
Unigene20306_Pythium	gi|126135878|ref|XP_001384463.1|	61.2	5e-08	hyphally-regulated cell wall protein [Scheffersomyces stipitis CBS 6054] >gi|126091661|gb|ABN66434.1| hyphally-regulated cell wall protein [Pichia stipitis CBS 6054]
Unigene19813_Pythium	gi|284042247|ref|YP_003392587.1|	60.8	5e-08	plectin [Conexibacter woesei DSM 14684] >gi|283946468|gb|ADB49212.1| plectin [Conexibacter woesei DSM 14684]
Unigene19717_Pythium	gi|146295924|ref|YP_001179695.1|	60.8	5e-08	regulator of chromosome condensation, RCC1 [Caldicellulosiruptor saccharolyticus DSM 8903] >gi|145409500|gb|ABP66504.1| regulator of chromosome condensation, RCC1 [Caldicellulosiruptor saccharolyticus DSM 8903]
Unigene19413_Pythium	gi|170087236|ref|XP_001874841.1|	60.5	5e-08	glycerol-3-phosphate O-acyltransferase [Laccaria bicolor S238N-H82] >gi|164650041|gb|EDR14282.1| glycerol-3-phosphate O-acyltransferase [Laccaria bicolor S238N-H82]
Unigene19147_Pythium	gi|19115184|ref|NP_594272.1|	60.5	5e-08	fork head transcription factor Fhl1 [Schizosaccharomyces pombe] >gi|26401560|sp|O14270.2|FHL1_SCHPO RecName: Full=Fork head transcription factor 1 >gi|7211056|emb|CAB77015.1| fork head transcription factor Fhl1 [Schizosaccharomyces pombe]
Unigene19091_Pythium	gi|284042247|ref|YP_003392587.1|	60.5	5e-08	plectin [Conexibacter woesei DSM 14684] >gi|283946468|gb|ADB49212.1| plectin [Conexibacter woesei DSM 14684]
Unigene10614_Pythium	gi|94731838|emb|CAJ55201.1|	58.9	5e-08	NA [Lawsonia intracellularis PHE/MN1-00]
Unigene9542_Pythium	gi|226934612|gb|ACO92383.1|	60.5	4e-08	maleylpyruvate isomerase [Pseudomonas putida]
Unigene9348_Pythium	gi|119484920|ref|ZP_01619402.1|	63.9	4e-08	Biopterin transport-related protein [Lyngbya sp. PCC 8106] >gi|119457738|gb|EAW38862.1| Biopterin transport-related protein [Lyngbya sp. PCC 8106]
Unigene9030_Pythium	gi|116326827|ref|YP_803364.1|	64.7	4e-08	hypothetical protein TNAV2c_gp141 [Trichoplusia ni ascovirus 2c] >gi|102231835|gb|ABF70658.1| hypothetical protein [Trichoplusia ni ascovirus 2c]
Unigene9010_Pythium	gi|294655182|ref|XP_002770094.1|	47	4e-08	DEHA2B07590p [Debaryomyces hansenii CBS767] >gi|199429753|emb|CAR65464.1| DEHA2B07590p [Debaryomyces hansenii]
[truncated: 7,399 more rows]
