# Supplementary material for: Characterization of Pythium Transcriptome and Gene Expression Analysis at Different Stages of Fermentation
Source: PLoS One. 2013 Jun 18;8(6):e65552. doi: 10.1371/journal.pone.0065552 (PMC3688826; doi:10.1371/journal.pone.0065552)
Supplement: Additional File S3 — Unigenes with pathway annotation. (XLSX) [file pone.0065552.s003.xlsx]

## Sheet: Sheet1
Number	Pathway	DEGs with pathway annotation (7300)	Pathway ID
1	Metabolic pathways	2178 (29.84%)	ko01100
2	Biosynthesis of secondary metabolites	904 (12.38%)	ko01110
3	Purine metabolism	539 (7.38%)	ko00230
4	Starch and sucrose metabolism	342 (4.68%)	ko00500
5	RNA degradation	286 (3.92%)	ko03018
6	Spliceosome	274 (3.75%)	ko03040
7	ABC transporters	260 (3.56%)	ko02010
8	Cell cycle - yeast	246 (3.37%)	ko04111
9	Fructose and mannose metabolism	243 (3.33%)	ko00051
10	Pyrimidine metabolism	233 (3.19%)	ko00240
11	Limonene and pinene degradation	227 (3.11%)	ko00903
12	Pyruvate metabolism	227 (3.11%)	ko00620
13	Tyrosine metabolism	223 (3.05%)	ko00350
14	Benzoate degradation via CoA ligation	221 (3.03%)	ko00632
15	1- and 2-Methylnaphthalene degradation	207 (2.84%)	ko00624
16	Meiosis - yeast	207 (2.84%)	ko04113
17	Protein processing in endoplasmic reticulum	200 (2.74%)	ko04141
18	Glycolysis / Gluconeogenesis	192 (2.63%)	ko00010
19	Amino sugar and nucleotide sugar metabolism	181 (2.48%)	ko00520
20	Ubiquitin mediated proteolysis	178 (2.44%)	ko04120
21	MAPK signaling pathway - yeast	176 (2.41%)	ko04011
22	Propanoate metabolism	175 (2.4%)	ko00640
23	Fatty acid metabolism	173 (2.37%)	ko00071
24	Butanoate metabolism	171 (2.34%)	ko00650
25	Glycine, serine and threonine metabolism	152 (2.08%)	ko00260
26	Endocytosis	141 (1.93%)	ko04144
27	Lysine degradation	140 (1.92%)	ko00310
28	Glycerolipid metabolism	135 (1.85%)	ko00561
29	Riboflavin metabolism	132 (1.81%)	ko00740
30	Inositol phosphate metabolism	131 (1.79%)	ko00562
31	Phagosome	129 (1.77%)	ko04145
32	Arginine and proline metabolism	125 (1.71%)	ko00330
33	Peroxisome	121 (1.66%)	ko04146
34	Aminoacyl-tRNA biosynthesis	119 (1.63%)	ko00970
35	Homologous recombination	114 (1.56%)	ko03440
36	Phosphatidylinositol signaling system	111 (1.52%)	ko04070
37	Mismatch repair	111 (1.52%)	ko03430
38	Valine, leucine and isoleucine degradation	99 (1.36%)	ko00280
39	Galactose metabolism	98 (1.34%)	ko00052
40	Two-component system	98 (1.34%)	ko02020
41	DNA replication	97 (1.33%)	ko03030
42	Glycerophospholipid metabolism	95 (1.3%)	ko00564
43	Benzoate degradation via hydroxylation	95 (1.3%)	ko00362
44	Histidine metabolism	93 (1.27%)	ko00340
45	Tryptophan metabolism	93 (1.27%)	ko00380
46	Alanine, aspartate and glutamate metabolism	93 (1.27%)	ko00250
47	Ethylbenzene degradation	92 (1.26%)	ko00642
48	Nucleotide excision repair	89 (1.22%)	ko03420
49	Ribosome	89 (1.22%)	ko03010
50	Oxidative phosphorylation	89 (1.22%)	ko00190
51	Thiamine metabolism	89 (1.22%)	ko00730
52	Pentose and glucuronate interconversions	88 (1.21%)	ko00040
53	Nitrogen metabolism	86 (1.18%)	ko00910
54	Citrate cycle (TCA cycle)	85 (1.16%)	ko00020
55	One carbon pool by folate	84 (1.15%)	ko00670
56	Nicotinate and nicotinamide metabolism	83 (1.14%)	ko00760
57	Glutathione metabolism	81 (1.11%)	ko00480
58	Vitamin B6 metabolism	77 (1.05%)	ko00750
59	Porphyrin and chlorophyll metabolism	74 (1.01%)	ko00860
60	Proteasome	74 (1.01%)	ko03050
61	gamma-Hexachlorocyclohexane degradation	73 (1%)	ko00361
62	Selenoamino acid metabolism	69 (0.95%)	ko00450
63	Bisphenol A degradation	69 (0.95%)	ko00363
64	Cysteine and methionine metabolism	68 (0.93%)	ko00270
65	Naphthalene and anthracene degradation	68 (0.93%)	ko00626
66	Protein export	64 (0.88%)	ko03060
67	Caprolactam degradation	64 (0.88%)	ko00930
68	Pentose phosphate pathway	62 (0.85%)	ko00030
69	Phenylalanine, tyrosine and tryptophan biosynthesis	62 (0.85%)	ko00400
70	Bacterial secretion system	61 (0.84%)	ko03070
71	Base excision repair	60 (0.82%)	ko03410
72	Valine, leucine and isoleucine biosynthesis	60 (0.82%)	ko00290
73	beta-Alanine metabolism	56 (0.77%)	ko00410
74	Linoleic acid metabolism	55 (0.75%)	ko00591
75	RNA polymerase	55 (0.75%)	ko03020
76	Sphingolipid metabolism	54 (0.74%)	ko00600
77	3-Chloroacrylic acid degradation	54 (0.74%)	ko00641
78	Fatty acid biosynthesis	52 (0.71%)	ko00061
79	Biosynthesis of unsaturated fatty acids	52 (0.71%)	ko01040
80	Tetrachloroethene degradation	51 (0.7%)	ko00625
81	Carbon fixation in photosynthetic organisms	51 (0.7%)	ko00710
82	Geraniol degradation	50 (0.68%)	ko00281
83	Biosynthesis of type II polyketide products	49 (0.67%)	ko01057
84	Lysine biosynthesis	49 (0.67%)	ko00300
85	Ubiquinone and other terpenoid-quinone biosynthesis	49 (0.67%)	ko00130
86	Fluorene degradation	49 (0.67%)	ko00628
87	1,1,1-Trichloro-2,2-bis(4-chlorophenyl)ethane (DDT) degradation	49 (0.67%)	ko00351
88	Fluorobenzoate degradation	48 (0.66%)	ko00364
89	Glyoxylate and dicarboxylate metabolism	47 (0.64%)	ko00630
90	N-Glycan biosynthesis	46 (0.63%)	ko00510
91	Chagas disease	44 (0.6%)	ko05142
92	Streptomycin biosynthesis	44 (0.6%)	ko00521
93	Biotin metabolism	44 (0.6%)	ko00780
94	Basal transcription factors	42 (0.58%)	ko03022
95	Pantothenate and CoA biosynthesis	41 (0.56%)	ko00770
96	Ether lipid metabolism	41 (0.56%)	ko00565
97	Natural killer cell mediated cytotoxicity	39 (0.53%)	ko04650
98	Folate biosynthesis	39 (0.53%)	ko00790
99	Phenylalanine metabolism	39 (0.53%)	ko00360
100	Sulfur metabolism	38 (0.52%)	ko00920
101	Regulation of autophagy	38 (0.52%)	ko04140
102	Methane metabolism	37 (0.51%)	ko00680
103	Lipopolysaccharide biosynthesis	37 (0.51%)	ko00540
104	Other glycan degradation	36 (0.49%)	ko00511
105	Cyanoamino acid metabolism	35 (0.48%)	ko00460
106	Amoebiasis	33 (0.45%)	ko05146
107	Terpenoid backbone biosynthesis	33 (0.45%)	ko00900
108	Steroid biosynthesis	29 (0.4%)	ko00100
109	Peptidoglycan biosynthesis	29 (0.4%)	ko00550
110	Glycosylphosphatidylinositol(GPI)-anchor biosynthesis	28 (0.38%)	ko00563
111	alpha-Linolenic acid metabolism	27 (0.37%)	ko00592
112	Reductive carboxylate cycle (CO2 fixation)	27 (0.37%)	ko00720
113	Ascorbate and aldarate metabolism	26 (0.36%)	ko00053
114	Synthesis and degradation of ketone bodies	24 (0.33%)	ko00072
115	Bacterial chemotaxis	23 (0.32%)	ko02030
116	Flagellar assembly	23 (0.32%)	ko02040
117	Taurine and hypotaurine metabolism	22 (0.3%)	ko00430
118	Arachidonic acid metabolism	22 (0.3%)	ko00590
119	Polyketide sugar unit biosynthesis	21 (0.29%)	ko00523
120	Leishmaniasis	19 (0.26%)	ko05140
121	Cell cycle - Caulobacter	19 (0.26%)	ko04112
122	Non-homologous end-joining	19 (0.26%)	ko03450
123	SNARE interactions in vesicular transport	19 (0.26%)	ko04130
124	Styrene degradation	18 (0.25%)	ko00643
125	1,2-Dichloroethane degradation	18 (0.25%)	ko00631
126	2,4-Dichlorobenzoate degradation	18 (0.25%)	ko00623
127	High-mannose type N-glycan biosynthesis	16 (0.22%)	ko00513
128	1,4-Dichlorobenzene degradation	16 (0.22%)	ko00627
129	Penicillin and cephalosporin biosynthesis	16 (0.22%)	ko00311
130	Bacterial invasion of epithelial cells	15 (0.21%)	ko05100
131	Toluene and xylene degradation	15 (0.21%)	ko00622
132	Trinitrotoluene degradation	14 (0.19%)	ko00633
133	C5-Branched dibasic acid metabolism	13 (0.18%)	ko00660
134	Shigellosis	12 (0.16%)	ko05131
135	Fatty acid elongation in mitochondria	10 (0.14%)	ko00062
136	Novobiocin biosynthesis	10 (0.14%)	ko00401
137	Biosynthesis of siderophore group nonribosomal peptides	9 (0.12%)	ko01053
138	Plant-pathogen interaction	7 (0.1%)	ko04626
139	Phosphonate and phosphinate metabolism	7 (0.1%)	ko00440
140	Lipoic acid metabolism	6 (0.08%)	ko00785
141	D-Alanine metabolism	6 (0.08%)	ko00473
142	Atrazine degradation	6 (0.08%)	ko00791
143	NOD-like receptor signaling pathway	4 (0.05%)	ko04621
144	O-Mannosyl glycan biosynthesis	4 (0.05%)	ko00514
145	Glycosaminoglycan degradation	3 (0.04%)	ko00531
146	D-Glutamine and D-glutamate metabolism	3 (0.04%)	ko00471
147	D-Arginine and D-ornithine metabolism	3 (0.04%)	ko00472
148	Biosynthesis of ansamycins	3 (0.04%)	ko01051
149	Photosynthesis	2 (0.03%)	ko00195
150	Carotenoid biosynthesis	2 (0.03%)	ko00906
151	Epithelial cell signaling in Helicobacter pylori infection	2 (0.03%)	ko05120
152	beta-Lactam resistance	2 (0.03%)	ko00312
153	Butirosin and neomycin biosynthesis	2 (0.03%)	ko00524
154	Glycosphingolipid biosynthesis - ganglio series	1 (0.01%)	ko00604
155	Carbazole degradation	1 (0.01%)	ko00629
156	Caffeine metabolism	1 (0.01%)	ko00232
157	Secondary bile acid biosynthesis	1 (0.01%)	ko00121
158	Phosphotransferase system (PTS)	1 (0.01%)	ko02060
