# Supplementary material for: Characterization of Pythium Transcriptome and Gene Expression Analysis at Different Stages of Fermentation
Source: PLoS One. 2013 Jun 18;8(6):e65552. doi: 10.1371/journal.pone.0065552 (PMC3688826; doi:10.1371/journal.pone.0065552)
Supplement: Additional File S4 — DGEs with annotation in fatty acid biosynthesis. (XLSX) [file pone.0065552.s004.xlsx]

## Sheet: Sheet1
Unigene10013_Pythium	K00667|1|4e-22|105|vpo:Kpol_1002p24|fatty acid synthase subunit alpha, fungi type [EC:2.3.1.86]
Unigene10467_Pythium	K00667|1|1e-14|80.5|lbc:LACBIDRAFT_296983|fatty acid synthase subunit alpha, fungi type [EC:2.3.1.86]!K00668|1|1e-14|80.5|lbc:LACBIDRAFT_296983|fatty acid synthase subunit beta, fungi type [EC:2.3.1.86]
Unigene10486_Pythium	K11262|1|5e-19|94.7|tps:THAPSDRAFT_12234|acetyl-CoA carboxylase / biotin carboxylase [EC:6.4.1.2 6.3.4.14]
Unigene11943_Pythium	K00600|1|3e-24|112|pno:SNOG_02898|glycine hydroxymethyltransferase [EC:2.1.2.1]
Unigene12860_Pythium	K11262|1|3e-18|92.0|tps:THAPSDRAFT_12234|acetyl-CoA carboxylase / biotin carboxylase [EC:6.4.1.2 6.3.4.14]
Unigene13625_Pythium	K11262|2|5e-32|137|tgo:TGME49_021320|acetyl-CoA carboxylase / biotin carboxylase [EC:6.4.1.2 6.3.4.14]
Unigene14123_Pythium	K00668|1|8e-28|124|ang:An08g10860|fatty acid synthase subunit beta, fungi type [EC:2.3.1.86]
Unigene14651_Pythium	K00059|1|2e-17|89.4|lhk:LHK_00699|3-oxoacyl-[acyl-carrier protein] reductase [EC:1.1.1.100]!K07535|3|2e-15|83.2|bcm:Bcenmc03_6840|2-hydroxycyclohexanecarboxyl-CoA dehydrogenase [EC:1.1.1.-]
Unigene15651_Pythium	K00216|1|6e-07|54.7|bcq:BCQ_2294|2,3-dihydro-2,3-dihydroxybenzoate dehydrogenase [EC:1.3.1.28]!K00059|4|2e-06|53.1|mcl:MCCL_0305|3-oxoacyl-[acyl-carrier protein] reductase [EC:1.1.1.100]
Unigene16043_Pythium	K00100|1|4e-06|52.0|bra:BRADO6787| [EC:1.1.1.-]!K00059|2|5e-06|51.6|dau:Daud_0642|3-oxoacyl-[acyl-carrier protein] reductase [EC:1.1.1.100]
Unigene16303_Pythium	K00667|1|9e-16|84.0|nfi:NFIA_006480|fatty acid synthase subunit alpha, fungi type [EC:2.3.1.86]
Unigene16347_Pythium	K11262|1|3e-19|95.5|spo:SPAC56E4.04c|acetyl-CoA carboxylase / biotin carboxylase [EC:6.4.1.2 6.3.4.14]
Unigene16453_Pythium	K12391|1|1e-19|96.7|mbr:MONBRDRAFT_34237|AP-1 complex subunit gamma-1!K04708|2|3e-09|62.4|tbr:Tb10.70.3240|3-dehydrosphinganine reductase [EC:1.1.1.102]!K00059|3|6e-09|61.2|btl:BALH_1735|3-oxoacyl-[acyl-carrier protein] reductase [EC:1.1.1.100]
Unigene16532_Pythium	K00600|1|3e-44|178|sce:YLR058C|glycine hydroxymethyltransferase [EC:2.1.2.1]
Unigene16545_Pythium	K00668|1|2e-10|66.2|cnb:CNBE4370|fatty acid synthase subunit beta, fungi type [EC:2.3.1.86]
Unigene1705_Pythium	K02535|1|1e-38|121|gem:GM21_3360|UDP-3-O-[3-hydroxymyristoyl] N-acetylglucosamine deacetylase [EC:3.5.1.-]
Unigene17351_Pythium	K03885|1|3e-21|102|sce:YMR145C|NADH dehydrogenase [EC:1.6.99.3]
Unigene18448_Pythium	K00600|1|6e-60|230|ure:UREG_00878|glycine hydroxymethyltransferase [EC:2.1.2.1]
Unigene18506_Pythium	K03885|1|3e-06|52.4|saq:Sare_2271|NADH dehydrogenase [EC:1.6.99.3]
Unigene19211_Pythium	K13774|1|4e-38|158|aby:ABAYE0479|citronellol/citronellal dehydrogenase!K07753|3|2e-34|146|pti:PHATRDRAFT_37372|peroxisomal trans-2-enoyl-CoA reductase [EC:1.3.1.38]!K00059|5|7e-27|121|hma:rrnAC1984|3-oxoacyl-[acyl-carrier protein] reductase [EC:1.1.1.100]
Unigene19281_Pythium	K00668|1|1e-30|133|vpo:Kpol_1055p60|fatty acid synthase subunit beta, fungi type [EC:2.3.1.86]
Unigene20026_Pythium	K00044|1|2e-18|94.0|ret:RHE_PF00466|estradiol 17beta-dehydrogenase [EC:1.1.1.62]!K00059|3|5e-18|92.4|tvo:TVN1344|3-oxoacyl-[acyl-carrier protein] reductase [EC:1.1.1.100]!K00038|4|2e-16|87.0|pha:PSHAa0891|3alpha(or 20beta)-hydroxysteroid dehydrogenase [EC:1.1.1.53]!K00540|5|2e-16|87.0|pen:PSEEN0676| [EC:1.-.-.-]
Unigene20673_Pythium	K00208|1|3e-39|163|hau:Haur_3260|enoyl-[acyl-carrier protein] reductase I [EC:1.3.1.9]
Unigene20990_Pythium	K11262|1|6e-67|255|tps:THAPSDRAFT_12234|acetyl-CoA carboxylase / biotin carboxylase [EC:6.4.1.2 6.3.4.14]
Unigene21147_Pythium	K11262|1|2e-24|114|mbr:MONBRDRAFT_10823|acetyl-CoA carboxylase / biotin carboxylase [EC:6.4.1.2 6.3.4.14]
Unigene21270_Pythium	K00059|1|5e-23|109|sil:SPO2413|3-oxoacyl-[acyl-carrier protein] reductase [EC:1.1.1.100]
Unigene21521_Pythium	K01495|1|3e-70|266|pcs:Pc21g16300|GTP cyclohydrolase I [EC:3.5.4.16]
Unigene21725_Pythium	K00667|1|1e-86|321|lth:KLTH0H03190g|fatty acid synthase subunit alpha, fungi type [EC:2.3.1.86]
Unigene21760_Pythium	K03885|1|2e-44|181|lbz:LbrM35_V2.5640|NADH dehydrogenase [EC:1.6.99.3]
Unigene22089_Pythium	K00645|1|6e-46|186|msl:Msil_0896|[acyl-carrier-protein] S-malonyltransferase [EC:2.3.1.39]
Unigene22595_Pythium	K00100|1|1e-28|129|rha:RHA1_ro02614| [EC:1.1.1.-]!K12864|2|5e-26|120|tet:TTHERM_01015920|beta-catenin-like protein 1!K00540|3|1e-25|119|msm:MSMEG_0771| [EC:1.-.-.-]!K07124|4|1e-23|112|nmr:Nmar_0044|!K00059|5|1e-23|112|pna:Pnap_2307|3-oxoacyl-[acyl-carrier protein] reductase [EC:1.1.1.100]
Unigene22910_Pythium	K00072|2|6e-15|84.0|tgo:TGME49_031920|sepiapterin reductase [EC:1.1.1.153]!K00540|3|6e-08|60.8|bce:BC3548| [EC:1.-.-.-]!K00059|5|4e-07|58.2|gym:GYMC10_4116|3-oxoacyl-[acyl-carrier protein] reductase [EC:1.1.1.100]
Unigene22982_Pythium	K00667|1|1e-108|395|cdu:CD36_84800|fatty acid synthase subunit alpha, fungi type [EC:2.3.1.86]
Unigene3394_Pythium	K12391|1|3e-29|110|mbr:MONBRDRAFT_34237|AP-1 complex subunit gamma-1!K00059|3|3e-12|63.5|sgr:SGR_5681|3-oxoacyl-[acyl-carrier protein] reductase [EC:1.1.1.100]!K00100|5|5e-11|54.3|abo:ABO_1265| [EC:1.1.1.-]
Unigene3766_Pythium	K00668|1|1e-11|70.1|ang:An08g10860|fatty acid synthase subunit beta, fungi type [EC:2.3.1.86]
Unigene426_Pythium	K03470|1|6e-09|43.1|cth:Cthe_0761|ribonuclease HII [EC:3.1.26.4]
Unigene4437_Pythium	K00059|1|7e-25|116|tte:TTE1472|3-oxoacyl-[acyl-carrier protein] reductase [EC:1.1.1.100]!K00100|4|2e-23|111|rha:RHA1_ro10179| [EC:1.1.1.-]
Unigene4554_Pythium	K07124|1|1e-34|149|cts:Ctha_1171|
Unigene5274_Pythium	K00540|1|1e-18|95.1|gfo:GFO_0966| [EC:1.-.-.-]!K00100|2|2e-17|91.3|rha:RHA1_ro02614| [EC:1.1.1.-]!K12864|3|1e-15|85.1|tet:TTHERM_01015920|beta-catenin-like protein 1!K07124|4|1e-15|84.7|pjd:Pjdr2_1420|
Unigene5496_Pythium	K09458|1|5e-11|70.5|cai:Caci_3255|3-oxoacyl-[acyl-carrier-protein] synthase II [EC:2.3.1.179]!K00647|5|2e-09|65.1|pca:Pcar_2650|3-oxoacyl-[acyl-carrier-protein] synthase I [EC:2.3.1.41]
Unigene5864_Pythium	K00059|1|1e-47|166|gau:GAU_1637|3-oxoacyl-[acyl-carrier protein] reductase [EC:1.1.1.100]
Unigene5991_Pythium	K00668|1|6e-07|56.6|mgr:MGG_04118|fatty acid synthase subunit beta, fungi type [EC:2.3.1.86]
Unigene6223_Pythium	K07124|1|2e-25|118|mmi:MMAR_2367|
Unigene6716_Pythium	K00668|1|5e-54|142|cnb:CNBE4370|fatty acid synthase subunit beta, fungi type [EC:2.3.1.86]!K00667|5|4e-52|132|lbc:LACBIDRAFT_296983|fatty acid synthase subunit alpha, fungi type [EC:2.3.1.86]
Unigene6796_Pythium	K00645|1|4e-06|53.9|mpt:Mpe_A0788|[acyl-carrier-protein] S-malonyltransferase [EC:2.3.1.39]!K10440|2|4e-06|53.9|bpm:BURPS1710b_A1792|ribose transport system permease protein!K13100|3|5e-06|53.5|afv:AFLA_080450|pre-mRNA-splicing factor CWC22
Unigene7029_Pythium	K03470|1|8e-30|134|tps:THAPSDRAFT_18530|ribonuclease HII [EC:3.1.26.4]
Unigene7678_Pythium	K00645|1|6e-06|52.0|mpt:Mpe_A0788|[acyl-carrier-protein] S-malonyltransferase [EC:2.3.1.39]
Unigene8130_Pythium	K09458|1|9e-139|495|azl:AZL_016720|3-oxoacyl-[acyl-carrier-protein] synthase II [EC:2.3.1.179]
Unigene8703_Pythium	K00667|1|5e-99|364|mgr:MGG_12154|fatty acid synthase subunit alpha, fungi type [EC:2.3.1.86]
Unigene8841_Pythium	K11262|1|0.0|910|pan:PODANSg4668|acetyl-CoA carboxylase / biotin carboxylase [EC:6.4.1.2 6.3.4.14]
Unigene9031_Pythium	K00668|1|5e-75|207|cne:CNE04370|fatty acid synthase subunit beta, fungi type [EC:2.3.1.86]
Unigene9260_Pythium	K04727|1|4e-38|160|mbr:MONBRDRAFT_32548|programmed cell death 8 (apoptosis-inducing factor) [EC:1.-.-.-]!K00540|3|3e-20|101|lpl:lp_3572| [EC:1.-.-.-]!K03885|4|6e-09|63.5|mpn:MPN394|NADH dehydrogenase [EC:1.6.99.3]!K00529|5|2e-08|62.0|art:Arth_4345|ferredoxin--NAD+ reductase [EC:1.18.1.3]
