# Supplementary material for: Characterization of Pythium Transcriptome and Gene Expression Analysis at Different Stages of Fermentation
Source: PLoS One. 2013 Jun 18;8(6):e65552. doi: 10.1371/journal.pone.0065552 (PMC3688826; doi:10.1371/journal.pone.0065552)
Supplement: Additional File S5 — The top 20 most abundantly expressed genes with annotation from the three libraries 48 h, 100 h and 148 h. (XLSX) [file pone.0065552.s005.xlsx]

## Sheet: 48 h
Gene	GeneExpression	TPM	Blast nr
Unigene17986_Pythium	5498	931.39	gi|121716314|ref|XP_001275766.1|/9e-06/annexin ANXC3.2 [Aspergillus clavatus NRRL 1] >gi|119403923|gb|EAW14340.1| annexin ANXC3.2 [Aspergillus clavatus NRRL 1]
Unigene23191_Pythium	2006	339.83	gi|225682377|gb|EEH20661.1|/1e-105/phenylalanyl-tRNA synthetase beta chain [Paracoccidioides brasiliensis Pb03]
Unigene20127_Pythium	1946	329.66	gi|229529574|ref|ZP_04418964.1|/5e-14/maleylacetoacetate isomerase [Vibrio cholerae 12129(1)] >gi|229333348|gb|EEN98834.1| maleylacetoacetate isomerase [Vibrio cholerae 12129(1)]
Unigene18557_Pythium	1925	326.11	gi|241773798|ref|ZP_04771142.1|/2e-46/Transketolase central region [Asticcacaulis excentricus CB 48] >gi|241213684|gb|EER49653.1| Transketolase central region [Asticcacaulis excentricus CB 48]
Unigene19931_Pythium	1849	313.23	gi|126462822|ref|YP_001043936.1|/8e-06/D-isomer specific 2-hydroxyacid dehydrogenase, NAD-binding [Rhodobacter sphaeroides ATCC 17029] >gi|126104486|gb|ABN77164.1| D-isomer specific 2-hydroxyacid dehydrogenase, NAD-binding [Rhodobacter sphaeroides ATCC 17029]
Unigene21071_Pythium	1794	303.91	gi|240276201|gb|EER39713.1|/3e-13/steroid alpha reductase [Ajellomyces capsulatus H143]
Unigene13409_Pythium	1787	302.73	gi|5257239|dbj|BAA81754.1|/9e-06/delta-12 fatty acid desaturase [Mortierella alpina]
Unigene23187_Pythium	1660	281.21	gi|27469167|ref|NP_765804.1|/1e-06/streptococcal hemagglutinin protein [Staphylococcus epidermidis ATCC 12228] >gi|27316716|gb|AAO05891.1|AE016751_186 streptococcal hemagglutinin protein [Staphylococcus epidermidis ATCC 12228]
Unigene19202_Pythium	1587	268.85	gi|213401767|ref|XP_002171656.1|/3e-06/mitochondrial import inner membrane translocase subunit tim16 [Schizosaccharomyces japonicus yFS275] >gi|211999703|gb|EEB05363.1| mitochondrial import inner membrane translocase subunit tim16 [Schizosaccharomyces japonicus yFS275]
Unigene17862_Pythium	1554	263.26	gi|257064665|ref|YP_003144337.1|/2e-14/SSU ribosomal protein S13P [Slackia heliotrinireducens DSM 20476] >gi|256792318|gb|ACV22988.1| SSU ribosomal protein S13P [Slackia heliotrinireducens DSM 20476]
Unigene22519_Pythium	1534	259.87	gi|295666131|ref|XP_002793616.1|/4e-62/3-beta-hydroxysteroid dehydrogenase [Paracoccidioides brasiliensis Pb01] >gi|226277910|gb|EEH33476.1| 3-beta-hydroxysteroid dehydrogenase [Paracoccidioides brasiliensis Pb01]
Unigene21825_Pythium	1531	259.36	gi|257874991|ref|ZP_05654644.1|/6e-39/oxidoreductase [Enterococcus casseliflavus EC20] >gi|257809157|gb|EEV37977.1| oxidoreductase [Enterococcus casseliflavus EC20]
Unigene21717_Pythium	1521	257.67	gi|150416196|sp|A2QWA2.1|VPS27_ASPNC/5e-06/RecName: Full=Vacuolar protein sorting-associated protein 27
Unigene23449_Pythium	1520	257.5	gi|154292354|ref|XP_001546752.1|/4e-59/carnitine / acyl carnitine carrier [Botryotinia fuckeliana B05.10] >gi|150846145|gb|EDN21338.1| carnitine / acyl carnitine carrier [Botryotinia fuckeliana B05.10]
Unigene17053_Pythium	1510	255.8	gi|240108567|gb|EER26741.1|/9e-06/kinase domain containing protein [Coccidioides posadasii C735 delta SOWgp]
Unigene23794_Pythium	1477	250.21	gi|283471873|emb|CAQ51084.1|/4e-69/serine-rich adhesin for platelets (Staphylococcus aureussurface protein A) [Staphylococcus aureus subsp. aureus ST398]
Unigene21661_Pythium	1471	249.2	gi|119193865|ref|XP_001247536.1|/7e-45/lysyl-tRNA synthetase, cytoplasmic [Coccidioides immitis RS]
Unigene21382_Pythium	1464	248.01	gi|170085607|ref|XP_001874027.1|/8e-52/20S proteasome subunit beta 3 [Laccaria bicolor S238N-H82] >gi|164651579|gb|EDR15819.1| 20S proteasome subunit beta 3 [Laccaria bicolor S238N-H82]
Unigene5674_Pythium	1435	243.1	gi|296535281|ref|ZP_06897488.1|/8e-07/dihydrolipoyllysine-residue succinyltransferase [Roseomonas cervicalis ATCC 49957] >gi|296264402|gb|EFH10820.1| dihydrolipoyllysine-residue succinyltransferase [Roseomonas cervicalis ATCC 49957]
Unigene21010_Pythium	1426	241.57	gi|19773438|dbj|BAB86858.1|/5e-06/immediate early 2 [Human herpesvirus 6] >gi|19773444|dbj|BAB86862.1| immediate early 2 [Human herpesvirus 6] >gi|19773450|dbj|BAB86866.1| immediate early 2 [Human herpesvirus 6]

## Sheet: 100 h
Gene	GeneExpression	TPM	Blast nr
Unigene17986_Pythium	3358	565.27	gi|121716314|ref|XP_001275766.1|/9e-06/annexin ANXC3.2 [Aspergillus clavatus NRRL 1] >gi|119403923|gb|EAW14340.1| annexin ANXC3.2 [Aspergillus clavatus NRRL 1]
Unigene19996_Pythium	3005	505.85	gi|259482212|tpe|CBF76478.1|/7e-11/TPA: calcium ion P-type ATPase (Eurofung) [Aspergillus nidulans FGSC A4]
Unigene13371_Pythium	2405	404.85	gi|296421750|ref|XP_002840427.1|/2e-06/hypothetical protein [Tuber melanosporum Mel28] >gi|295636643|emb|CAZ84618.1| unnamed protein product [Tuber melanosporum]
Unigene13409_Pythium	2155	362.76	gi|5257239|dbj|BAA81754.1|/9e-06/delta-12 fatty acid desaturase [Mortierella alpina]
Unigene23308_Pythium	2096	352.83	gi|296135879|ref|YP_003643121.1|/2e-07/cointegrate resolution protein T [Thiomonas intermedia K12] >gi|295796001|gb|ADG30791.1| cointegrate resolution protein T [Thiomonas intermedia K12]
Unigene19369_Pythium	2035	342.56	gi|294657220|ref|XP_459519.2|/3e-09/DEHA2E04576p [Debaryomyces hansenii CBS767] >gi|218511876|sp|Q6BQK1.2|TSC10_DEBHA RecName: Full=3-ketodihydrosphingosine reductase TSC10; AltName: Full=3-dehydrosphinganine reductase; AltName: Full=KDS reductase >gi|199432526|emb|CAG87745.2| DEHA2E04576p [Debaryomyces hansenii]
Unigene21717_Pythium	1917	322.7	gi|150416196|sp|A2QWA2.1|VPS27_ASPNC/5e-06/RecName: Full=Vacuolar protein sorting-associated protein 27
Unigene21071_Pythium	1845	310.58	gi|240276201|gb|EER39713.1|/3e-13/steroid alpha reductase [Ajellomyces capsulatus H143]
Unigene15357_Pythium	1807	304.18	gi|170726734|ref|YP_001760760.1|/1e-11/short-chain dehydrogenase /reductase SDR [Shewanella woodyi ATCC 51908] >gi|169812081|gb|ACA86665.1| short-chain dehydrogenase/reductase SDR [Shewanella woodyi ATCC 51908]
Unigene23698_Pythium	1761	296.44	gi|225680702|gb|EEH18986.1|/1e-102/ATP-binding cassette [Paracoccidioides brasiliensis Pb03]
Unigene22323_Pythium	1753	295.09	gi|49641946|emb|CAH01664.1|/7e-29/KLLA0C13728p [Kluyveromyces lactis]
Unigene23449_Pythium	1745	293.75	gi|154292354|ref|XP_001546752.1|/4e-59/carnitine / acyl carnitine carrier [Botryotinia fuckeliana B05.10] >gi|150846145|gb|EDN21338.1| carnitine / acyl carnitine carrier [Botryotinia fuckeliana B05.10]
Unigene23122_Pythium	1724	290.21	gi|127511999|ref|YP_001093196.1|/9e-07/50S ribosomal protein L19 [Shewanella loihica PV-4] >gi|166219549|sp|A3QBT9.1|RL19_SHELP RecName: Full=50S ribosomal protein L19 >gi|126637294|gb|ABO22937.1| LSU ribosomal protein L19P [Shewanella loihica PV-4]
Unigene17862_Pythium	1629	274.22	gi|257064665|ref|YP_003144337.1|/2e-14/SSU ribosomal protein S13P [Slackia heliotrinireducens DSM 20476] >gi|256792318|gb|ACV22988.1| SSU ribosomal protein S13P [Slackia heliotrinireducens DSM 20476]
Unigene16489_Pythium	1602	269.67	gi|284504454|ref|YP_003407169.1|/4e-07/ankyrin repeat-containing protein [Marseillevirus] >gi|282935892|gb|ADB04207.1| ankyrin repeat-containing protein [Marseillevirus]
Unigene19054_Pythium	1535	258.4	gi|2494643|sp|P87197.1|G3P_TRIAT/9e-06/RecName: Full=Glyceraldehyde-3-phosphate dehydrogenase; short=GAPDH >gi|2143409|emb|CAA73141.1| glyceraldehyde-3-phosphate dehydrogenase [Hypocrea lixii]
Unigene19329_Pythium	1507	253.68	gi|240275998|gb|EER39511.1|/2e-06/small nuclear ribonucleoprotein [Ajellomyces capsulatus H143]
Unigene17751_Pythium	1478	248.8	gi|74663402|sp|Q7ZA45.1|GPD_KLUTH/3e-24/RecName: Full=Glycerol-3-phosphate dehydrogenase（ [NAD+] >gi|31323264|gb|AAP44104.1| glycerol 3-P dehydrogenase [Lachancea thermotolerans]
Unigene23729_Pythium	1476	248.46	gi|57282038|emb|CAD24628.1|/8e-07/380R-like protein [Spodoptera frugiperda ascovirus 1a]
Unigene23187_Pythium	1408	237.02	gi|27469167|ref|NP_765804.1|/1e-06/streptococcal hemagglutinin protein [Staphylococcus epidermidis ATCC 12228] >gi|27316716|gb|AAO05891.1|AE016751_186 streptococcal hemagglutinin protein [Staphylococcus epidermidis ATCC 12228]

## Sheet: 148 h
Gene	GeneExpression	TPM	Blast nr
Unigene22519_Pythium	3060	503.51	gi|295666131|ref|XP_002793616.1|/4e-62/3-beta-hydroxysteroid dehydrogenase [Paracoccidioides brasiliensis Pb01] >gi|226277910|gb|EEH33476.1| 3-beta-hydroxysteroid dehydrogenase [Paracoccidioides brasiliensis Pb01]
Unigene13409_Pythium	2962	487.38	gi|5257239|dbj|BAA81754.1|/9e-06/delta-12 fatty acid desaturase [Mortierella alpina]
Unigene18446_Pythium	2708	445.59	gi|42522839|ref|NP_968219.1|/9e-06/fumarate hydratase [Bdellovibrio bacteriovorus HD100] >gi|39574035|emb|CAE79212.1| fumarate hydratase [Bdellovibrio bacteriovorus HD100]
Unigene21010_Pythium	2402	395.24	gi|19773438|dbj|BAB86858.1|/5e-06/immediate early 2 [Human herpesvirus 6] >gi|19773444|dbj|BAB86862.1| immediate early 2 [Human herpesvirus 6] >gi|19773450|dbj|BAB86866.1| immediate early 2 [Human herpesvirus 6]
Unigene17986_Pythium	2342	385.36	gi|121716314|ref|XP_001275766.1|/9e-06/annexin ANXC3.2 [Aspergillus clavatus NRRL 1] >gi|119403923|gb|EAW14340.1| annexin ANXC3.2 [Aspergillus clavatus NRRL 1]
Unigene23698_Pythium	2286	376.15	gi|225680702|gb|EEH18986.1|/1e-102/ATP-binding cassette [Paracoccidioides brasiliensis Pb03]
Unigene21071_Pythium	2245	369.4	gi|240276201|gb|EER39713.1|/3e-13/steroid alpha reductase [Ajellomyces capsulatus H143]
Unigene17862_Pythium	2121	349	gi|257064665|ref|YP_003144337.1|/2e-14/SSU ribosomal protein S13P [Slackia heliotrinireducens DSM 20476] >gi|256792318|gb|ACV22988.1| SSU ribosomal protein S13P [Slackia heliotrinireducens DSM 20476]
Unigene21669_Pythium	2051	337.48	gi|197117395|ref|YP_002137822.1|/4e-24/peptidylprolyl isomerase FKBP-type [Geobacter bemidjiensis Bem] >gi|197086755|gb|ACH38026.1| peptidylprolyl isomerase FKBP-type [Geobacter bemidjiensis Bem]
Unigene19054_Pythium	1870	307.7	gi|2494643|sp|P87197.1|G3P_TRIAT/9e-06/RecName: Full=Glyceraldehyde-3-phosphate dehydrogenase; Short=GAPDH >gi|2143409|emb|CAA73141.1| glyceraldehyde-3-phosphate dehydrogenase [Hypocrea lixii]
Unigene13371_Pythium	1695	278.9	gi|296421750|ref|XP_002840427.1|/2e-06/hypothetical protein [Tuber melanosporum Mel28] >gi|295636643|emb|CAZ84618.1| unnamed protein product [Tuber melanosporum]
Unigene23122_Pythium	1646	270.84	gi|127511999|ref|YP_001093196.1|/9e-07/50S ribosomal protein L19 [Shewanella loihica PV-4] >gi|166219549|sp|A3QBT9.1|RL19_SHELP RecName: Full=50S ribosomal protein L19 >gi|126637294|gb|ABO22937.1| LSU ribosomal protein L19P [Shewanella loihica PV-4]
Unigene19369_Pythium	1605	264.09	gi|294657220|ref|XP_459519.2|/3e-09/DEHA2E04576p [Debaryomyces hansenii CBS767] >gi|218511876|sp|Q6BQK1.2|TSC10_DEBHA RecName: Full=3-ketodihydrosphingosine reductase TSC10; AltName: Full=3-dehydrosphinganine reductase; AltName: Full=KDS reductase >gi|199432526|emb|CAG87745.2| DEHA2E04576p [Debaryomyces hansenii]
Unigene23683_Pythium	1548	254.71	gi|240106347|gb|EER24540.1|/1e-78/DNA-dependent RNA polymerase family protein [Coccidioides posadasii C735 delta SOWgp]
Unigene19931_Pythium	1540	253.4	gi|126462822|ref|YP_001043936.1|/8e-06/D-isomer specific 2-hydroxyacid dehydrogenase , NAD-binding [Rhodobacter sphaeroides ATCC 17029] >gi|126104486|gb|ABN77164.1| D-isomer specific 2-hydroxyacid dehydrogenase, NAD-binding [Rhodobacter sphaeroides ATCC 17029]
Unigene23794_Pythium	1506	247.8	gi|283471873|emb|CAQ51084.1|/4e-69/serine-rich adhesin for platelets (Staphylococcus aureussurface protein A) [Staphylococcus aureus subsp. aureus ST398]
Unigene21901_Pythium	1503	247.31	gi|255530491|ref|YP_003090863.1|/6e-23/Linoleoyl-CoA desaturase [Pedobacter heparinus DSM 2366] >gi|255343475|gb|ACU02801.1| Linoleoyl-CoA desaturase [Pedobacter heparinus DSM 2366]
Unigene21251_Pythium	1492	245.5	gi|209548095|ref|YP_002280012.1|/4e-10/HAD-superfamily hydrolase, subfamily IA, variant 1 [Rhizobium leguminosarum bv. trifolii WSM2304] >gi|209533851|gb|ACI53786.1| HAD-superfamily hydrolase, subfamily IA, variant 1 [Rhizobium leguminosarum bv. trifolii WSM2304]
Unigene23449_Pythium	1468	241.55	gi|154292354|ref|XP_001546752.1|/4e-59/carnitine / acyl carnitine carrier [Botryotinia fuckeliana B05.10] >gi|150846145|gb|EDN21338.1| carnitine / acyl carnitine carrier [Botryotinia fuckeliana B05.10]
Unigene23670_Pythium	1460	240.23	gi|293602365|ref|ZP_06684811.1|/1e-107/threonine ammonia-lyase [Achromobacter piechaudii ATCC 43553] >gi|292819127|gb|EFF78162.1| threonine ammonia-lyase [Achromobacter piechaudii ATCC 43553]
