# Supplementary material for: Characterization of Pythium Transcriptome and Gene Expression Analysis at Different Stages of Fermentation
Source: PLoS One. 2013 Jun 18;8(6):e65552. doi: 10.1371/journal.pone.0065552 (PMC3688826; doi:10.1371/journal.pone.0065552)
Supplement: Additional File S6 — Differentially expressed genes between 48 h and 148 h (2-1 and 6-1). (XLSX) [file pone.0065552.s006.xlsx]

## Sheet: Sheet1
Gene	TPM-2-1	TPM-6-1	Log2 Ratio(6-1/2-1)	P-Value	FDR	Blast nr
Unigene22994_Pythium	0.01	10.7	10.0634	0	0	gi|256422808|ref|YP_003123461.1|/9e-54/short-chain dehydrogenase/reductase SDR [Chitinophaga pinensis DSM 2588] >gi|256037716|gb|ACU61260.1| short-chain dehydrogenase/reductase SDR [Chitinophaga pinensis DSM 2588]
Unigene5876_Pythium	0.01	7.9	9.62571	6.88338e-15	1.18522e-13	gi|118477999|ref|YP_895150.1|/2e-32/lipase (triacylglycerol lipase) [Bacillus thuringiensis str. Al Hakam] >gi|118417224|gb|ABK85643.1| probable lipase (triacylglycerol lipase) [Bacillus thuringiensis str. Al Hakam]
Unigene3553_Pythium	0.01	5.43	9.08481	1.90282e-10	1.87835e-09	gi|49642378|emb|CAH00340.1|/9e-06/KLLA0D04059p [Kluyveromyces lactis]
Unigene21941_Pythium	0.01	2.96	8.20945	5.02002e-06	3.04358e-05	gi|76818066|ref|YP_337520.1|/2e-06/200 kDa antigen p200, putative [Burkholderia pseudomallei 1710b] >gi|76582539|gb|ABA52013.1| 200 kDa antigen p200, putative [Burkholderia pseudomallei 1710b]
Unigene11100_Pythium	0.01	2.63	8.03892	1.95081e-05	0.000107366	gi|257460249|ref|ZP_05625352.1|/2e-31/phosphoenolpyruvate carboxykinase [Campylobacter gracilis RM3268] >gi|257442314|gb|EEV17454.1| phosphoenolpyruvate carboxykinase [Campylobacter gracilis RM3268]
Unigene3764_Pythium	0.01	2.14	7.74147	0.000149443	0.000691985	gi|229547042|ref|ZP_04435767.1|/3e-07/cell wall surface anchor family protein [Enterococcus faecalis TX1322] >gi|229307970|gb|EEN73957.1| cell wall surface anchor family protein [Enterococcus faecalis TX1322]
Unigene18188_Pythium	0.01	1.97	7.62205	0.000294598	0.00128792	gi|148657759|ref|YP_001277964.1|/3e-14/protein kinase [Roseiflexus sp. RS-1] >gi|148569869|gb|ABQ92014.1| protein kinase [Roseiflexus sp. RS-1]
Unigene5851_Pythium	0.01	1.97	7.62205	0.000294598	0.00128745	gi|212531839|ref|XP_002146076.1|/8e-06/extracellular cell wall glucanase Crf1/allergen Asp F9 [Penicillium marneffei ATCC 18224] >gi|210071440|gb|EEA25529.1| extracellular cell wall glucanase Crf1/allergen Asp F9 [Penicillium marneffei ATCC 18224]
Unigene18015_Pythium	0.01	1.65	7.36632	0.00114482	0.00445977	gi|189502104|ref|YP_001957821.1|/1e-07/hypothetical protein Aasi_0703 [Candidatus Amoebophilus asiaticus 5a2] >gi|189497545|gb|ACE06092.1| hypothetical protein Aasi_0703 [Candidatus Amoebophilus asiaticus 5a2]
Unigene7152_Pythium	0.01	1.65	7.36632	0.00114482	0.00445832	gi|238878451|gb|EEQ42089.1|/3e-46/chorismate mutase [Candida albicans WO-1]
Unigene22111_Pythium	2.88	0.01	-8.16993	5.85954e-06	3.5067e-05	gi|240273233|gb|EER36755.1|/4e-13/serine/threonine protein kinase chk2 [Ajellomyces capsulatus H143]
Unigene5357_Pythium	3.22	0.01	-8.33092	1.42255e-06	9.33876e-06	gi|163942812|ref|YP_001647696.1|/1e-13/SsrA-binding protein [Bacillus weihenstephanensis KBAB4] >gi|226706519|sp|A9VQ41.1|SSRP_BACWK RecName: Full=SsrA-binding protein >gi|163865009|gb|ABY46068.1| SsrA-binding protein [Bacillus weihenstephanensis KBAB4]
Unigene21238_Pythium	3.56	0.01	-8.47573	3.4536e-07	2.46163e-06	gi|187609601|sp|A2Q898.1|MCR1_ASPNC/1e-39/RecName: Full=NADH-cytochrome b5 reductase 2; AltName: Full=Mitochondrial cytochrome b reductase
Unigene22497_Pythium	4.07	0.01	-8.66888	4.1312e-08	3.28019e-07	gi|15430695|gb|AAK98527.1|AF319635_4/2e-33/alanine aminotransferase-like protein [Thermococcus litoralis] >gi|9837542|gb|AAG00592.1| alanine aminotransferase [Thermococcus sp. TK1]
Unigene3746_Pythium	4.24	0.01	-8.72792	2.03554e-08	1.67014e-07	gi|256273333|gb|EEU08271.1|/1e-05/Aga1p [Saccharomyces cerevisiae JAY291]
Unigene23648_Pythium	4.74	0.01	-8.88874	2.43492e-09	2.15004e-08	gi|60656557|gb|AAX33296.1|/1e-150/heat shock protein 90 [Paracoccidioides brasiliensis]
Unigene3753_Pythium	5.42	0.01	-9.08215	1.43513e-10	1.43549e-09	gi|294660007|ref|XP_002770682.1|/8e-07/DEHA2G21164p [Debaryomyces hansenii CBS767] >gi|199434399|emb|CAR66014.1| DEHA2G21164p [Debaryomyces hansenii]
Unigene6158_Pythium	5.42	0.01	-9.08215	1.43513e-10	1.4343e-09	gi|118576713|ref|YP_876456.1|/4e-22/HD superfamily phosphohydrolases [Cenarchaeum symbiosum A] >gi|118195234|gb|ABK78152.1| HD superfamily phosphohydrolases [Cenarchaeum symbiosum A]
Unigene22018_Pythium	6.61	0.01	-9.36851	1.01182e-12	1.27435e-11	gi|10383809|ref|NP_010013.2|/9e-06/Cell wall adhesin, expressed specifically during mating; may be involved in maintenance of cell wall integrity during mating [Saccharomyces cerevisiae S288c] >gi|44888990|sp|P25653.2|FIG2_YEAST RecName: Full=Factor-induced gene 2 protein; AltName: Full=Cell wall adhesin FIG2; Flags: Precursor >gi|285810774|tpg|DAA07558.1| TPA: Cell wall adhesin, expressed specif…
Unigene1332_Pythium	9.15	0.01	-9.83763	2.47818e-17	4.8099e-16	gi|300697302|ref|YP_003747963.1|/1e-90/Homogentisate 1,2-dioxygenase [Ralstonia solanacearum CFBP2957] >gi|299074026|emb|CBJ53563.1| Homogentisate 1,2-dioxygenase [Ralstonia solanacearum]
