# Supplementary material for: Characterization of Pythium Transcriptome and Gene Expression Analysis at Different Stages of Fermentation
Source: PLoS One. 2013 Jun 18;8(6):e65552. doi: 10.1371/journal.pone.0065552 (PMC3688826; doi:10.1371/journal.pone.0065552)
Supplement: Additional File S7 — Differentially expressed genes between 48 h and 100 h (2-1 and 4-1). (XLSX) [file pone.0065552.s007.xlsx]

## Sheet: Sheet1
Gene	TPM-2-1	TPM-4-1	Log2 Ratio(4-1/2-1)	P-Value	FDR	Blast nr
Unigene3553_Pythium	0.01	32.99	11.6878	2.22044e-16	5.00553e-15	gi|49642378|emb|CAH00340.1|/9e-06/KLLA0D04059p [Kluyveromyces lactis]
Unigene20901_Pythium	0.01	24.41	11.2533	2.22044e-16	5.0147e-15	gi|113868696|ref|YP_727185.1|/2e-19/divalent heavy-metal cations transporter [Ralstonia eutropha H16]
Unigene20121_Pythium	0.01	5.39	9.07414	2.58446e-10	2.54545e-09	gi|86606943|ref|YP_475706.1|/6e-23/ABC transporter, ATP-binding protein [Synechococcus sp. JA-3-3Ab] >gi|86555485|gb|ABD00443.1| ABC transporter, ATP-binding protein [Synechococcus sp. JA-3-3Ab]
Unigene5876_Pythium	0.01	4.55	8.82972	8.1405e-09	6.82396e-08	gi|118477999|ref|YP_895150.1|/2e-32/lipase (triacylglycerol lipase) [Bacillus thuringiensis str. Al Hakam] >gi|118417224|gb|ABK85643.1| probable lipase (triacylglycerol lipase) [Bacillus thuringiensis str. Al Hakam]
Unigene23219_Pythium	0.01	4.21	8.71768	3.23566e-08	2.5381e-07	gi|237798706|ref|ZP_04587167.1|/2e-90/L-aspartate oxidase [Pseudomonas syringae pv. oryzae str. 1_6] >gi|237806139|ref|ZP_04592843.1| L-aspartate oxidase [Pseudomonas syringae pv. oryzae str. 1_6]
Unigene23394_Pythium	0.01	3.2	8.32193	2.0319e-06	1.2712e-05	gi|20808535|ref|NP_623706.1|/3e-17/ABC-type multidrug transport system, ATPase component [Thermoanaerobacter tengcongensis MB4] >gi|20517158|gb|AAM25310.1| ABC-type multidrug transport system, ATPase component [Thermoanaerobacter tengcongensis MB4]
Unigene10934_Pythium	0.01	3.03	8.24317	4.05096e-06	2.44147e-05	gi|119503799|ref|ZP_01625881.1|/1e-07/Acyl-coenzyme A synthetase/AMP-(fatty) acid ligase [marine gamma proteobacterium HTCC2080] >gi|119460307|gb|EAW41400.1| Acyl-coenzyme A synthetase/AMP-(fatty) acid ligase [marine gamma proteobacterium HTCC2080]
Unigene15283_Pythium	0.01	2.86	8.15987	8.07634e-06	4.67117e-05	gi|296121730|ref|YP_003629508.1|/7e-06/cobalamin synthesis protein P47K [Planctomyces limnophilus DSM 3776] >gi|296014070|gb|ADG67309.1| cobalamin synthesis protein P47K [Planctomyces limnophilus DSM 3776]
Unigene19372_Pythium	0.01	2.86	8.15987	8.07634e-06	4.66898e-05	gi|256273151|gb|EEU08104.1|/3e-34/YNR070W-like protein [Saccharomyces cerevisiae JAY291]
Unigene22401_Pythium	0.01	2.69	8.07146	1.61017e-05	8.86779e-05	gi|77411051|ref|ZP_00787405.1|/9e-06/cell wall surface anchor family protein [Streptococcus agalactiae CJB111] >gi|77162874|gb|EAO73831.1| cell wall surface anchor family protein [Streptococcus agalactiae CJB111]
Unigene23566_Pythium	2.03	0.01	-7.66534	0.000234276	0.00105858	gi|126137351|ref|XP_001385199.1|/1e-177/CTP synthase [Scheffersomyces stipitis CBS 6054] >gi|126092421|gb|ABN67170.1| CTP synthase [Pichia stipitis CBS 6054]
Unigene4892_Pythium	2.03	0.01	-7.66534	0.000234276	0.0010578	gi|125717674|ref|YP_001034807.1|/2e-06/platelet-binding glycoprotein [Streptococcus sanguinis SK36] >gi|125497591|gb|ABN44257.1| Platelet-binding glycoprotein [Streptococcus sanguinis SK36]
Unigene20746_Pythium	2.2	0.01	-7.78136	0.000116767	0.000553362	gi|218248226|ref|YP_002373597.1|/1e-12/phosphate acetyltransferase [Cyanothece sp. PCC 8801] >gi|218168704|gb|ACK67441.1| phosphate acetyltransferase [Cyanothece sp. PCC 8801]
Unigene14279_Pythium	2.54	0.01	-7.98868	2.9007e-05	0.000152596	gi|261201458|ref|XP_002627129.1|/6e-31/phosphopyruvate hydratase [Ajellomyces dermatitidis SLH14081] >gi|239592188|gb|EEQ74769.1| phosphopyruvate hydratase [Ajellomyces dermatitidis SLH14081] >gi|239611653|gb|EEQ88640.1| phosphopyruvate hydratase [Ajellomyces dermatitidis ER-3]
Unigene19061_Pythium	2.71	0.01	-8.08215	1.44576e-05	8.03046e-05	gi|10383774|ref|NP_009913.2|/7e-06/Dcc1p [Saccharomyces cerevisiae S288c] >gi|32363494|sp|P25559.2|DCC1_YEAST RecName: Full=Sister chromatid cohesion protein DCC1; AltName: Full=Defective in sister chromatid cohesion protein 1 >gi|285810683|tpg|DAA07467.1| TPA: Dcc1p [Saccharomyces cerevisiae S288c]
Unigene21725_Pythium	2.88	0.01	-8.16993	7.20588e-06	4.2032e-05	gi|68465599|ref|XP_723161.1|/1e-82/fatty acid synthase alpha subunit, C terminal fragment [Candida albicans SC5314] >gi|68465892|ref|XP_723014.1| fatty acid synthase alpha subunit, C terminal fragment [Candida albicans SC5314] >gi|46445026|gb|EAL04297.1| fatty acid synthase alpha subunit, C terminal fragment [Candida albicans SC5314] >gi|46445182|gb|EAL04452.1| fatty acid synthase alpha subunit, …
Unigene23619_Pythium	3.05	0.01	-8.25267	3.59152e-06	2.17948e-05	gi|240282303|gb|EER45806.1|/5e-52/phospholipid-transporting ATPase [Ajellomyces capsulatus H143]
Unigene17778_Pythium	3.73	0.01	-8.54303	2.2164e-07	1.57252e-06	gi|5453414|gb|AAD43565.1|AF156984_1/9e-27/pectin lyase 2 [Colletotrichum gloeosporioides f. sp. malvae]
Unigene13187_Pythium	3.73	0.01	-8.54303	2.2164e-07	1.57343e-06	gi|294657881|ref|XP_460182.2|/9e-06/DEHA2E20174p [Debaryomyces hansenii CBS767] >gi|199433020|emb|CAG88455.2| DEHA2E20174p [Debaryomyces hansenii]
Unigene22018_Pythium	6.61	0.01	-9.36851	1.60218e-12	1.95223e-11	gi|10383809|ref|NP_010013.2|/9e-06/Cell wall adhesin, expressed specifically during mating; may be involved in maintenance of cell wall integrity during mating [Saccharomyces cerevisiae S288c] >gi|44888990|sp|P25653.2|FIG2_YEAST RecName: Full=Factor-induced gene 2 protein; AltName: Full=Cell wall adhesin FIG2; Flags: Precursor >gi|285810774|tpg|DAA07558.1| TPA: Cell wall adhesin, expressed specif…
