# Supplementary material for: Characterization of Pythium Transcriptome and Gene Expression Analysis at Different Stages of Fermentation
Source: PLoS One. 2013 Jun 18;8(6):e65552. doi: 10.1371/journal.pone.0065552 (PMC3688826; doi:10.1371/journal.pone.0065552)
Supplement: Additional File S8 — Differentially expressed genes between 100 h and 148 h (4-1 and 6-1). (XLSX) [file pone.0065552.s008.xlsx]

## Sheet: Sheet1
Gene	TPM-4-1	TPM-6-1	Log2 Ratio(6-1/4-1)	P-Value	FDR	Blast nr
Unigene3764_Pythium	0.01	2.14	7.74147	0.000143042	0.000770323	gi|229547042|ref|ZP_04435767.1|/3e-07/cell wall surface anchor family protein [Enterococcus faecalis TX1322] >gi|229307970|gb|EEN73957.1| cell wall surface anchor family protein [Enterococcus faecalis TX1322]
Unigene16651_Pythium	0.01	2.14	7.74147	0.000143042	0.000769973	gi|163787536|ref|ZP_02181983.1|/4e-06/Sterol desaturase [Flavobacteriales bacterium ALC-1] >gi|159877424|gb|EDP71481.1| Sterol desaturase [Flavobacteriales bacterium ALC-1]
Unigene23732_Pythium	0.01	1.97	7.62205	0.000282864	0.00142067	gi|6325251|ref|NP_015319.1|/2e-09/Ncr1p [Saccharomyces cerevisiae S288c] >gi|74676548|sp|Q12200.1|NPC1_YEAST RecName: Full=Niemann-Pick type C-related protein 1; Flags: Precursor >gi|965087|gb|AAB68099.1| Ypl006wp [Saccharomyces cerevisiae] >gi|190407939|gb|EDV11204.1| transmembrane protein [Saccharomyces cerevisiae RM11-1a] >gi|285815530|tpg|DAA11422.1| TPA: Ncr1p [Saccharomyces cerevisiae S288c]
Unigene5851_Pythium	0.01	1.97	7.62205	0.000282864	0.00142127	gi|212531839|ref|XP_002146076.1|/8e-06/extracellular cell wall glucanase Crf1/allergen Asp F9 [Penicillium marneffei ATCC 18224] >gi|210071440|gb|EEA25529.1| extracellular cell wall glucanase Crf1/allergen Asp F9 [Penicillium marneffei ATCC 18224]
Unigene18188_Pythium	0.01	1.97	7.62205	0.000282864	0.00142188	gi|148657759|ref|YP_001277964.1|/3e-14/protein kinase [Roseiflexus sp. RS-1] >gi|148569869|gb|ABQ92014.1| protein kinase [Roseiflexus sp. RS-1]
Unigene23325_Pythium	0.01	1.81	7.49985	0.000559356	0.00265308	gi|270339895|ref|ZP_06006360.2|/1e-51/aspartate transaminase [Prevotella bergensis DSM 17361] >gi|270333449|gb|EFA44235.1| aspartate transaminase [Prevotella bergensis DSM 17361]
Unigene20746_Pythium	0.01	1.81	7.49985	0.000559356	0.00265202	gi|218248226|ref|YP_002373597.1|/1e-12/phosphate acetyltransferase [Cyanothece sp. PCC 8801] >gi|218168704|gb|ACK67441.1| phosphate acetyltransferase [Cyanothece sp. PCC 8801]
Unigene4892_Pythium	0.01	1.65	7.36632	0.00110611	0.00490306	gi|125717674|ref|YP_001034807.1|/2e-06/platelet-binding glycoprotein [Streptococcus sanguinis SK36] >gi|125497591|gb|ABN44257.1| Platelet-binding glycoprotein [Streptococcus sanguinis SK36]
Unigene8537_Pythium	0.01	1.32	7.04439	0.00432538	0.0163068	gi|157150914|ref|YP_001450257.1|/6e-11/streptococcal hemagglutinin [Streptococcus gordonii str. Challis substr. CH1] >gi|157075708|gb|ABV10391.1| streptococcal hemagglutinin [Streptococcus gordonii str. Challis substr. CH1]
Unigene17898_Pythium	0.01	1.15	6.84549	0.00855334	0.0293778	gi|76810105|ref|YP_331685.1|/5e-06/hypothetical protein BURPS1710b_0269 [Burkholderia pseudomallei 1710b] >gi|76579558|gb|ABA49033.1| hypothetical protein BURPS1710b_0269 [Burkholderia pseudomallei 1710b]
Unigene23772_Pythium	2.36	0.01	-7.88264	5.13998e-05	0.000303407	gi|259146092|emb|CAY79352.1|/1e-127/Chd1p [Saccharomyces cerevisiae EC1118]
Unigene4741_Pythium	2.36	0.01	-7.88264	5.13998e-05	0.00030371	gi|170742721|ref|YP_001771376.1|/9e-07/glutathione S-transferase domain-containing protein [Methylobacterium sp. 4-46]
Unigene17292_Pythium	2.53	0.01	-7.98299	2.54072e-05	0.000159593	gi|255945621|ref|XP_002563578.1|/1e-14/Pc20g10890 [Penicillium chrysogenum Wisconsin 54-1255] >gi|211588313|emb|CAP86418.1| Pc20g10890 [Penicillium chrysogenum Wisconsin 54-1255]
Unigene22111_Pythium	2.53	0.01	-7.98299	2.54072e-05	0.000159339	gi|240273233|gb|EER36755.1|/4e-13/serine/threonine protein kinase chk2 [Ajellomyces capsulatus H143]
Unigene4784_Pythium	2.53	0.01	-7.98299	2.54072e-05	0.000159508	gi|170091590|ref|XP_001877017.1|/2e-14/RhoA GTPase effector DIA/Diaphanous [Laccaria bicolor S238N-H82] >gi|164648510|gb|EDR12753.1| RhoA GTPase effector DIA/Diaphanous [Laccaria bicolor S238N-H82]
Unigene23658_Pythium	2.69	0.01	-8.07146	1.25589e-05	8.29772e-05	gi|71276157|ref|ZP_00652437.1|/7e-10/Alpha/beta hydrolase fold [Xylella fastidiosa Dixon] >gi|71900362|ref|ZP_00682496.1| Alpha/beta hydrolase fold [Xylella fastidiosa Ann-1] >gi|170730614|ref|YP_001776047.1| proteinase [Xylella fastidiosa M12] >gi|71163075|gb|EAO12797.1| Alpha/beta hydrolase fold [Xylella fastidiosa Dixon] >gi|71729865|gb|EAO31962.1| Alpha/beta hydrolase fold [Xylella fastidiosa…
Unigene7314_Pythium	2.69	0.01	-8.07146	1.25589e-05	8.30235e-05	gi|226940015|ref|YP_002795088.1|/3e-06/Extradiol ring-cleavage dioxygenase, class III enzyme, subunit B [Laribacter hongkongensis HLHK9] >gi|226714941|gb|ACO74079.1| Extradiol ring-cleavage dioxygenase, class III enzyme, subunit B [Laribacter hongkongensis HLHK9]
Unigene23394_Pythium	3.2	0.01	-8.32193	1.51684e-06	1.14371e-05	gi|20808535|ref|NP_623706.1|/3e-17/ABC-type multidrug transport system, ATPase component [Thermoanaerobacter tengcongensis MB4] >gi|20517158|gb|AAM25310.1| ABC-type multidrug transport system, ATPase component [Thermoanaerobacter tengcongensis MB4]
Unigene1332_Pythium	6.4	0.01	-9.32193	2.3273e-12	3.39305e-11	gi|300697302|ref|YP_003747963.1|/1e-90/Homogentisate 1,2-dioxygenase [Ralstonia solanacearum CFBP2957] >gi|299074026|emb|CBJ53563.1| Homogentisate 1,2-dioxygenase [Ralstonia solanacearum]
Unigene22497_Pythium	8.59	0.01	-9.74651	2.4479e-16	5.24683e-15	gi|15430695|gb|AAK98527.1|AF319635_4/2e-33/alanine aminotransferase-like protein [Thermococcus litoralis] >gi|9837542|gb|AAG00592.1| alanine aminotransferase [Thermococcus sp. TK1]
