# Supplementary material for: Characterization of Pythium Transcriptome and Gene Expression Analysis at Different Stages of Fermentation
Source: PLoS One. 2013 Jun 18;8(6):e65552. doi: 10.1371/journal.pone.0065552 (PMC3688826; doi:10.1371/journal.pone.0065552)
Supplement: Additional File S9 — Analyses of GO process based on the high level of gene expression in the three libraries 48 h, 100 h and 148 h. (XLSX) [file pone.0065552.s009.xlsx]

## Sheet: 48 h
Gene	TPM	GO Process
Unigene13409_Pythium	302.73	GO:0006631//fatty acid metabolic process
Unigene19202_Pythium	268.85	GO:0006810//transport
Unigene13371_Pythium	235.64	GO:0008152//metabolic process
Unigene12681_Pythium	231.75	GO:0019941//modification-dependent protein catabolic process
Unigene13310_Pythium	219.72	GO:0032012//regulation of ARF protein signal transduction;GO:0008152//metabolic process
Unigene15952_Pythium	194.82	GO:0006818//hydrogen transport;GO:0006754//ATP biosynthetic process
Unigene17983_Pythium	190.07	GO:0019538//protein metabolic process;GO:0006631//fatty acid metabolic process
Unigene15319_Pythium	181.26	GO:0042254//ribosome biogenesis;GO:0006396//RNA processing
Unigene12664_Pythium	176.86	GO:0009987//cellular process;GO:0044238//primary metabolic process
Unigene21901_Pythium	169.74	GO:0008152//metabolic process
Unigene17443_Pythium	158.73	GO:0006412//translation
Unigene15440_Pythium	148.06	GO:0009057//macromolecule catabolic process;GO:0050896//response to stimulus;GO:0006508//proteolysis
Unigene17380_Pythium	139.76	GO:0044237//cellular metabolic process;GO:0044238//primary metabolic process
Unigene18307_Pythium	136.54	GO:0008152//metabolic process
Unigene21095_Pythium	136.2	GO:0000917//barrier septum formation
Unigene16950_Pythium	135.69	GO:0005975//carbohydrate metabolic process;GO:0044267//cellular protein metabolic process
Unigene20518_Pythium	130.27	GO:0006810//transport
Unigene17672_Pythium	125.36	GO:0043101//purine salvage
Unigene17751_Pythium	125.36	GO:0006072//glycerol-3-phosphate metabolic process
Unigene17852_Pythium	122.99	GO:0008152//metabolic process
Unigene21182_Pythium	120.62	GO:0007275//multicellular organismal development
Unigene20436_Pythium	115.03	GO:0006547//histidine metabolic process
Unigene21326_Pythium	111.81	GO:0006810//transport;GO:0044267//cellular protein metabolic process
Unigene13578_Pythium	105.03	GO:0006139//nucleobase, nucleoside, nucleotide and nucleic acid metabolic process
Unigene21245_Pythium	103.68	GO:0044267//cellular protein metabolic process
Unigene19029_Pythium	102.32	GO:0006528//asparagine metabolic process
Unigene9488_Pythium	99.78	GO:0005996//monosaccharide metabolic process
Unigene22205_Pythium	99.61	GO:0008152//metabolic process
Unigene18044_Pythium	99.61	GO:0006810//transport
Unigene15811_Pythium	99.44	GO:0019538//protein metabolic process
Unigene11640_Pythium	98.93	GO:0055086//nucleobase, nucleoside and nucleotide metabolic process
Unigene7817_Pythium	96.22	GO:0008152//metabolic process
Unigene11169_Pythium	95.04	GO:0010467//gene expression;GO:0042257//ribosomal subunit assembly
Unigene19847_Pythium	89.45	GO:0009987//cellular process
Unigene15853_Pythium	85.89	GO:0006520//cellular amino acid metabolic process
Unigene17992_Pythium	85.21	GO:0010468//regulation of gene expression;GO:0006418//tRNA aminoacylation for protein translation;GO:0006351//transcription, DNA-dependent
Unigene12515_Pythium	85.21	GO:0006546//glycine catabolic process
Unigene17467_Pythium	83.35	GO:0042254//ribosome biogenesis
Unigene20792_Pythium	83.35	GO:0006760//folic acid and derivative metabolic process;GO:0007275//multicellular organismal development
Unigene10218_Pythium	81.15	GO:0008152//metabolic process
Unigene19682_Pythium	78.43	GO:0008152//metabolic process
Unigene16784_Pythium	77.76	GO:0008152//metabolic process;GO:0019725//cellular homeostasis
Unigene20981_Pythium	77.59	GO:0006810//transport
Unigene15225_Pythium	77.08	GO:0006810//transport
Unigene21163_Pythium	75.89	GO:0044238//primary metabolic process;GO:0044260
Unigene21150_Pythium	74.88	GO:0008152//metabolic process
Unigene21073_Pythium	74.71	GO:0044272;GO:0008652//cellular amino acid biosynthetic process
Unigene19849_Pythium	74.71	GO:0009108//coenzyme biosynthetic process;GO:0042559//pteridine and derivative biosynthetic process
Unigene15606_Pythium	72.51	GO:0042254//ribosome biogenesis
Unigene2764_Pythium	70.13	GO:0006694//steroid biosynthetic process
Unigene18958_Pythium	70.13	GO:0006007//glucose catabolic process
Unigene18942_Pythium	69.46	GO:0008152//metabolic process
Unigene16807_Pythium	66.41	GO:0044237//cellular metabolic process
Unigene20702_Pythium	64.88	GO:0009060//aerobic respiration;GO:0051234//establishment of localization
Unigene21367_Pythium	64.54	GO:0008152//metabolic process
Unigene19325_Pythium	64.04	GO:0006568//tryptophan metabolic process;GO:0008652//cellular amino acid biosynthetic process
Unigene17220_Pythium	63.87	GO:0044238//primary metabolic process;GO:0034641//cellular nitrogen compound metabolic process
Unigene17425_Pythium	62.17	GO:0009987//cellular process;GO:0008152//metabolic process
Unigene19554_Pythium	62.17	GO:0008152//metabolic process
Unigene21913_Pythium	61.32	GO:0034645//cellular macromolecule biosynthetic process;GO:0090304
Unigene17423_Pythium	57.43	GO:0006546//glycine catabolic process
Unigene1576_Pythium	57.26	GO:0008152//metabolic process;GO:0009306//protein secretion
Unigene21351_Pythium	55.23	GO:0009064//glutamine family amino acid metabolic process
Unigene8038_Pythium	53.19	GO:0019363//pyridine nucleotide biosynthetic process
Unigene2669_Pythium	52.52	GO:0044237//cellular metabolic process
Unigene18283_Pythium	52.35	GO:0008152//metabolic process
Unigene5317_Pythium	51.84	GO:0044237//cellular metabolic process
Unigene21935_Pythium	51.84	GO:0035556//intracellular signal transduction;GO:0019538//protein metabolic process;GO:0006810//transport
Unigene6464_Pythium	51.33	GO:0009987//cellular process
Unigene5370_Pythium	51.16	GO:0008152//metabolic process
Unigene20882_Pythium	48.45	GO:0044238//primary metabolic process
Unigene8098_Pythium	48.11	GO:0009987//cellular process
Unigene7848_Pythium	47.77	GO:0044249//cellular biosynthetic process;GO:0044238//primary metabolic process
Unigene22062_Pythium	47.77	GO:0016109;GO:0006779//porphyrin biosynthetic process
Unigene21290_Pythium	45.91	GO:0009987//cellular process;GO:0000272//polysaccharide catabolic process
Unigene11067_Pythium	44.89	GO:0008152//metabolic process
Unigene20971_Pythium	44.38	GO:0042254//ribosome biogenesis;GO:0006350//transcription
Unigene16676_Pythium	43.54	GO:0044267//cellular protein metabolic process
Unigene21965_Pythium	43.03	GO:0009987//cellular process
Unigene17329_Pythium	42.69	GO:0007049//cell cycle;GO:0051704//multi-organism process;GO:0033674//positive regulation of kinase activity
Unigene19696_Pythium	41.67	GO:0006568//tryptophan metabolic process;GO:0008652//cellular amino acid biosynthetic process
Unigene15912_Pythium	41	GO:0044267//cellular protein metabolic process;GO:0050896//response to stimulus
Unigene20706_Pythium	41	GO:0044238//primary metabolic process
Unigene19460_Pythium	40.15	GO:0008152//metabolic process
Unigene18185_Pythium	40.15	GO:0006810//transport
Unigene15242_Pythium	39.64	GO:0043412
Unigene17908_Pythium	38.79	GO:0008152//metabolic process
Unigene22309_Pythium	37.95	GO:0007275//multicellular organismal development
Unigene21101_Pythium	36.42	GO:0015031//protein transport
Unigene9671_Pythium	36.42	GO:0008152//metabolic process
Unigene16042_Pythium	36.08	GO:0000097//sulfur amino acid biosynthetic process
Unigene20713_Pythium	34.56	GO:0006006//glucose metabolic process
Unigene15783_Pythium	34.39	GO:0008152//metabolic process
Unigene7729_Pythium	33.71	GO:0006810//transport
Unigene18126_Pythium	33.2	GO:0008152//metabolic process
Unigene20956_Pythium	32.7	GO:0009089//lysine biosynthetic process via diaminopimelate
Unigene18042_Pythium	32.02	GO:0044238//primary metabolic process;GO:0044260
Unigene15457_Pythium	32.02	GO:0009987//cellular process
Unigene10789_Pythium	31.51	GO:0006810//transport;GO:0008152//metabolic process
Unigene17338_Pythium	30.83	GO:0051169//nuclear transport;GO:0023060;GO:0015031//protein transport
Unigene17645_Pythium	30.49	GO:0008652//cellular amino acid biosynthetic process
Unigene19025_Pythium	29.31	GO:0006810//transport
Unigene17006_Pythium	29.31	GO:0006259//DNA metabolic process;GO:0048646//anatomical structure formation involved in morphogenesis;GO:0010468//regulation of gene expression;GO:0033554//cellular response to stress;GO:0006325//chromatin organization;GO:0006464//protein modification process
Unigene10597_Pythium	28.97	GO:0007275//multicellular organismal development
Unigene20572_Pythium	28.63	GO:0008152//metabolic process
Unigene10823_Pythium	28.46	GO:0008152//metabolic process
Unigene17673_Pythium	28.29	GO:0019725//cellular homeostasis
Unigene7932_Pythium	26.94	GO:0009987//cellular process
Unigene19543_Pythium	26.6	GO:0007275//multicellular organismal development
Unigene19850_Pythium	26.26	GO:0055086//nucleobase, nucleoside and nucleotide metabolic process
Unigene12357_Pythium	25.07	GO:0009064//glutamine family amino acid metabolic process
Unigene16709_Pythium	24.56	GO:0008152//metabolic process
Unigene17928_Pythium	24.39	GO:0034641//cellular nitrogen compound metabolic process
Unigene17713_Pythium	24.39	GO:0006041//glucosamine metabolic process;GO:0034641//cellular nitrogen compound metabolic process
Unigene22367_Pythium	24.22	GO:0009987//cellular process
Unigene21981_Pythium	24.22	GO:0007275//multicellular organismal development
Unigene19644_Pythium	23.89	GO:0006007//glucose catabolic process
Unigene7776_Pythium	23.21	GO:0044237//cellular metabolic process
Unigene18191_Pythium	23.04	GO:0008152//metabolic process
Unigene15784_Pythium	21.85	GO:0000377//RNA splicing, via transesterification reactions with bulged adenosine as nucleophile
Unigene9244_Pythium	21.68	GO:0042254//ribosome biogenesis
Unigene20593_Pythium	21.68	GO:0006807//nitrogen compound metabolic process
Unigene16856_Pythium	21.68	GO:0006519//cellular amino acid and derivative metabolic process
Unigene7758_Pythium	21.35	GO:0046907//intracellular transport
Unigene17354_Pythium	21.35	GO:0010468//regulation of gene expression;GO:0034728
Unigene1595_Pythium	21.01	GO:0006810//transport
Unigene20884_Pythium	21.01	GO:0006418//tRNA aminoacylation for protein translation
Unigene10715_Pythium	20.5	GO:0022904//respiratory electron transport chain
Unigene17627_Pythium	20.33	GO:0044267//cellular protein metabolic process
Unigene15739_Pythium	20.16	GO:0006310//DNA recombination;GO:0022904//respiratory electron transport chain
Unigene1199_Pythium	19.82	GO:0042221//response to chemical stimulus;GO:0008152//metabolic process
Unigene17746_Pythium	19.82	GO:0006807//nitrogen compound metabolic process;GO:0044237//cellular metabolic process
Unigene19494_Pythium	19.65	GO:0009108//coenzyme biosynthetic process
Unigene18053_Pythium	19.65	GO:0006810//transport
Unigene19500_Pythium	19.48	GO:0035556//intracellular signal transduction
Unigene22085_Pythium	18.97	GO:0019538//protein metabolic process
Unigene1126_Pythium	18.97	GO:0008152//metabolic process
Unigene7830_Pythium	18.8	GO:0044260;GO:0090304;GO:0010467//gene expression
Unigene21021_Pythium	18.3	GO:0009987//cellular process
Unigene20894_Pythium	18.13	GO:0044238//primary metabolic process
Unigene4033_Pythium	17.79	GO:0044267//cellular protein metabolic process
Unigene19136_Pythium	17.28	GO:0006547//histidine metabolic process
Unigene9321_Pythium	17.11	GO:0008152//metabolic process
Unigene17668_Pythium	16.94	GO:0009987//cellular process
Unigene4229_Pythium	16.94	GO:0006351//transcription, DNA-dependent
Unigene22297_Pythium	16.77	GO:0042254//ribosome biogenesis
Unigene15716_Pythium	16.6	GO:0044247//cellular polysaccharide catabolic process
Unigene21033_Pythium	16.6	GO:0044238//primary metabolic process;GO:0044260
Unigene19283_Pythium	16.43	GO:0008152//metabolic process
Unigene19400_Pythium	15.75	GO:0010467//gene expression;GO:0009451//RNA modification
Unigene20863_Pythium	15.75	GO:0008152//metabolic process
Unigene18984_Pythium	15.59	GO:0034645//cellular macromolecule biosynthetic process;GO:0090304
Unigene15506_Pythium	15.42	GO:0006007//glucose catabolic process
Unigene20929_Pythium	15.08	GO:0007275//multicellular organismal development
Unigene17655_Pythium	14.91	GO:0009987//cellular process
Unigene1500_Pythium	14.74	GO:0034728
Unigene9461_Pythium	14.74	GO:0006468//protein amino acid phosphorylation;GO:0023060
Unigene19262_Pythium	14.57	GO:0008152//metabolic process
Unigene18894_Pythium	14.4	GO:0008152//metabolic process
Unigene1368_Pythium	14.23	GO:0008033//tRNA processing
Unigene17526_Pythium	14.06	GO:0010467//gene expression
Unigene16731_Pythium	14.06	GO:0006631//fatty acid metabolic process
Unigene20655_Pythium	13.89	GO:0008152//metabolic process
Unigene4336_Pythium	13.89	GO:0008152//metabolic process
Unigene2461_Pythium	13.72	GO:0006281//DNA repair
Unigene7999_Pythium	13.55	GO:0009987//cellular process
Unigene17027_Pythium	13.21	GO:0022613//ribonucleoprotein complex biogenesis
Unigene22133_Pythium	13.04	GO:0019752//carboxylic acid metabolic process;GO:0044238//primary metabolic process;GO:0046483//heterocycle metabolic process;GO:0044271//cellular nitrogen compound biosynthetic process;GO:0007275//multicellular organismal development;GO:0044283
Unigene5368_Pythium	13.04	GO:0009451//RNA modification
Unigene19609_Pythium	12.87	GO:0009987//cellular process
Unigene19751_Pythium	12.87	GO:0007275//multicellular organismal development
Unigene7622_Pythium	12.71	GO:0009987//cellular process
Unigene17132_Pythium	12.71	GO:0008152//metabolic process
Unigene5196_Pythium	12.37	GO:0009987//cellular process
Unigene13494_Pythium	12.37	-
Unigene15279_Pythium	12.03	GO:0051704//multi-organism process
Unigene19857_Pythium	12.03	GO:0008152//metabolic process
Unigene21230_Pythium	11.86	GO:0009987//cellular process
Unigene18904_Pythium	11.86	GO:0000272//polysaccharide catabolic process
Unigene642_Pythium	11.52	GO:0050794//regulation of cellular process;GO:0006350//transcription
Unigene7333_Pythium	11.52	GO:0016458//gene silencing;GO:0006464//protein modification process
Unigene17710_Pythium	11.18	GO:0044260;GO:0044238//primary metabolic process
Unigene7993_Pythium	11.18	GO:0044238//primary metabolic process;GO:0044237//cellular metabolic process
Unigene11470_Pythium	11.01	GO:0055114//oxidation reduction
Unigene20780_Pythium	11.01	GO:0008152//metabolic process
Unigene7974_Pythium	10.84	GO:0009987//cellular process
Unigene19351_Pythium	10.67	GO:0009064//glutamine family amino acid metabolic process;GO:0009168//purine ribonucleoside monophosphate biosynthetic process;GO:0006528//asparagine metabolic process
Unigene21068_Pythium	10.33	GO:0051234//establishment of localization
Unigene17996_Pythium	10.33	GO:0009987//cellular process
Unigene21985_Pythium	10.33	GO:0008152//metabolic process
Unigene21144_Pythium	10.16	GO:0044238//primary metabolic process;GO:0044237//cellular metabolic process
Unigene8006_Pythium	9.99	GO:0009987//cellular process;GO:0044238//primary metabolic process;GO:0043170
Unigene15212_Pythium	9.99	GO:0009085//lysine biosynthetic process
Unigene9266_Pythium	9.99	GO:0008152//metabolic process
Unigene19576_Pythium	9.49	GO:0008152//metabolic process
Unigene7311_Pythium	9.32	GO:0008152//metabolic process
Unigene21154_Pythium	9.32	GO:0006810//transport
Unigene1332_Pythium	9.15	GO:0006570//tyrosine metabolic process
Unigene4202_Pythium	8.98	GO:0044237//cellular metabolic process
Unigene12301_Pythium	8.98	GO:0008652//cellular amino acid biosynthetic process;GO:0009081//branched chain family amino acid metabolic process
Unigene7306_Pythium	8.98	GO:0007275//multicellular organismal development
Unigene15722_Pythium	8.64	GO:0006810//transport
Unigene19270_Pythium	8.64	GO:0006810//transport
Unigene15658_Pythium	8.64	GO:0006778//porphyrin metabolic process
Unigene20637_Pythium	8.64	-
Unigene18212_Pythium	8.3	GO:0008152//metabolic process
Unigene20516_Pythium	8.13	GO:0008152//metabolic process
Unigene7962_Pythium	7.96	GO:0008152//metabolic process
Unigene19656_Pythium	7.62	GO:0008152//metabolic process
Unigene816_Pythium	7.62	GO:0008152//metabolic process
Unigene13660_Pythium	7.62	GO:0006464//protein modification process
Unigene20599_Pythium	7.45	GO:0006811//ion transport
Unigene1549_Pythium	7.28	GO:0044237//cellular metabolic process;GO:0008610//lipid biosynthetic process
Unigene21335_Pythium	7.12	GO:0044237//cellular metabolic process;GO:0044238//primary metabolic process
Unigene2881_Pythium	7.12	GO:0008152//metabolic process
Unigene21275_Pythium	6.95	GO:0000087//M phase of mitotic cell cycle
Unigene18134_Pythium	6.78	GO:0051234//establishment of localization
Unigene1329_Pythium	6.78	GO:0006412//translation;GO:0008033//tRNA processing
Unigene10532_Pythium	6.44	GO:0009117//nucleotide metabolic process
Unigene9274_Pythium	6.27	GO:0008152//metabolic process
Unigene1289_Pythium	6.27	GO:0006810//transport
Unigene17029_Pythium	5.93	GO:0051276//chromosome organization
Unigene13584_Pythium	5.93	GO:0051234//establishment of localization;GO:0022900//electron transport chain
Unigene4054_Pythium	5.93	GO:0046483//heterocycle metabolic process;GO:0008652//cellular amino acid biosynthetic process
Unigene7245_Pythium	5.93	GO:0044260;GO:0090304
Unigene17024_Pythium	5.93	GO:0006796//phosphate metabolic process
Unigene17160_Pythium	5.76	GO:0044238//primary metabolic process;GO:0044260
Unigene584_Pythium	5.76	GO:0008033//tRNA processing
Unigene10955_Pythium	5.42	GO:0051234//establishment of localization
Unigene13532_Pythium	5.42	GO:0006281//DNA repair
Unigene11667_Pythium	5.25	GO:0046907//intracellular transport
Unigene12392_Pythium	5.25	GO:0008152//metabolic process
Unigene19458_Pythium	5.25	GO:0008152//metabolic process
Unigene1562_Pythium	5.25	GO:0006760//folic acid and derivative metabolic process
Unigene18511_Pythium	5.08	-
Unigene838_Pythium	4.91	GO:0008610//lipid biosynthetic process
Unigene16043_Pythium	4.74	GO:0008152//metabolic process
Unigene4920_Pythium	4.74	GO:0006013//mannose metabolic process
Unigene7255_Pythium	4.57	GO:0044260;GO:0090304
Unigene19738_Pythium	4.57	GO:0035556//intracellular signal transduction
Unigene12448_Pythium	4.4	GO:0008152//metabolic process
Unigene20973_Pythium	4.4	GO:0006810//transport
Unigene1445_Pythium	4.4	GO:0006350//transcription
Unigene11644_Pythium	4.24	GO:0009085//lysine biosynthetic process
Unigene18881_Pythium	4.24	GO:0008152//metabolic process
Unigene15714_Pythium	3.9	GO:0051234//establishment of localization;GO:0022904//respiratory electron transport chain
Unigene12470_Pythium	3.9	GO:0006810//transport
Unigene17778_Pythium	3.73	GO:0044247//cellular polysaccharide catabolic process
Unigene17077_Pythium	3.73	GO:0008152//metabolic process
Unigene7224_Pythium	3.73	GO:0006950//response to stress
Unigene22078_Pythium	3.73	-
Unigene17291_Pythium	3.56	GO:0050658//RNA transport;GO:0006396//RNA processing
Unigene20830_Pythium	3.56	GO:0044237//cellular metabolic process
Unigene16793_Pythium	3.56	GO:0008152//metabolic process
Unigene7971_Pythium	3.56	GO:0008152//metabolic process
Unigene509_Pythium	3.56	GO:0007275//multicellular organismal development
Unigene5253_Pythium	3.56	GO:0006810//transport
Unigene7635_Pythium	3.39	GO:0009987//cellular process
Unigene10481_Pythium	3.39	GO:0008152//metabolic process
Unigene2768_Pythium	3.39	GO:0006350//transcription
Unigene20508_Pythium	3.22	GO:0006810//transport
Unigene11024_Pythium	3.22	GO:0006810//transport
Unigene8191_Pythium	3.05	GO:0008152//metabolic process;GO:0007275//multicellular organismal development
Unigene20475_Pythium	3.05	GO:0008152//metabolic process
Unigene18985_Pythium	3.05	GO:0006810//transport;GO:0035556//intracellular signal transduction
Unigene7488_Pythium	2.88	GO:0006350//transcription
Unigene5213_Pythium	2.71	GO:0009987//cellular process
Unigene7290_Pythium	2.71	GO:0009987//cellular process
Unigene21017_Pythium	2.37	GO:0044238//primary metabolic process
Unigene18300_Pythium	2.37	GO:0010467//gene expression
Unigene19618_Pythium	2.37	GO:0006412//translation;GO:0043039//tRNA aminoacylation
Unigene21247_Pythium	2.2	GO:0042126//nitrate metabolic process
Unigene17469_Pythium	2.2	GO:0009987//cellular process;GO:0044238//primary metabolic process;GO:0043170
Unigene11591_Pythium	2.2	GO:0009987//cellular process
Unigene7902_Pythium	2.2	GO:0009987//cellular process
Unigene19471_Pythium	2.2	GO:0008152//metabolic process
Unigene19207_Pythium	2.2	GO:0006818//hydrogen transport;GO:0044238//primary metabolic process;GO:0046483//heterocycle metabolic process;GO:0044271//cellular nitrogen compound biosynthetic process
Unigene16758_Pythium	2.2	GO:0006259//DNA metabolic process
Unigene12973_Pythium	2.2	-
Unigene19673_Pythium	2.03	GO:0019941//modification-dependent protein catabolic process
Unigene20773_Pythium	2.03	GO:0009987//cellular process
Unigene20693_Pythium	2.03	GO:0008152//metabolic process
Unigene11106_Pythium	2.03	GO:0008152//metabolic process
Unigene21989_Pythium	1.86	GO:0043170;GO:0044238//primary metabolic process
Unigene11550_Pythium	1.86	GO:0010467//gene expression
Unigene7936_Pythium	1.86	GO:0009987//cellular process
Unigene9309_Pythium	1.86	GO:0009987//cellular process
Unigene6530_Pythium	1.86	GO:0007275//multicellular organismal development
Unigene19153_Pythium	1.86	GO:0006810//transport;GO:0035556//intracellular signal transduction
Unigene18871_Pythium	1.86	GO:0006768//biotin metabolic process
Unigene10952_Pythium	1.86	-
Unigene22040_Pythium	1.69	GO:0044281//small molecule metabolic process;GO:0044237//cellular metabolic process
Unigene21175_Pythium	1.69	GO:0042254//ribosome biogenesis;GO:0006399//tRNA metabolic process
Unigene21170_Pythium	1.69	GO:0009987//cellular process;GO:0008152//metabolic process
Unigene11017_Pythium	1.69	GO:0008152//metabolic process;GO:0009987//cellular process
Unigene19787_Pythium	1.69	GO:0005975//carbohydrate metabolic process
Unigene17686_Pythium	1.52	GO:0044267//cellular protein metabolic process
Unigene20557_Pythium	1.52	GO:0034404;GO:0046483//heterocycle metabolic process;GO:0006519//cellular amino acid and derivative metabolic process
Unigene19318_Pythium	1.52	GO:0010467//gene expression;GO:0009451//RNA modification
Unigene11125_Pythium	1.52	GO:0009987//cellular process
Unigene12514_Pythium	1.52	GO:0006810//transport
Unigene8158_Pythium	1.52	GO:0006807//nitrogen compound metabolic process
Unigene21115_Pythium	1.36	GO:0055086//nucleobase, nucleoside and nucleotide metabolic process;GO:0046483//heterocycle metabolic process
Unigene17298_Pythium	1.36	GO:0046034//ATP metabolic process;GO:0015992//proton transport
Unigene16820_Pythium	1.36	GO:0009987//cellular process
Unigene20432_Pythium	1.36	GO:0009987//cellular process
Unigene19177_Pythium	1.36	GO:0008152//metabolic process;GO:0007275//multicellular organismal development
Unigene7718_Pythium	1.36	GO:0008152//metabolic process
Unigene17099_Pythium	1.36	GO:0008152//metabolic process
Unigene10490_Pythium	1.36	GO:0006810//transport
Unigene18880_Pythium	1.36	GO:0005975//carbohydrate metabolic process
Unigene20487_Pythium	1.36	-
Unigene19072_Pythium	1.19	GO:0044267//cellular protein metabolic process;GO:0009063//cellular amino acid catabolic process
Unigene7947_Pythium	1.19	GO:0044238//primary metabolic process;GO:0044237//cellular metabolic process
Unigene17728_Pythium	1.19	GO:0042254//ribosome biogenesis;GO:0006399//tRNA metabolic process
Unigene4074_Pythium	1.19	GO:0031668//cellular response to extracellular stimulus;GO:0006259//DNA metabolic process;GO:0033554//cellular response to stress
Unigene18357_Pythium	1.19	GO:0009987//cellular process
Unigene1514_Pythium	1.19	GO:0009987//cellular process
Unigene20514_Pythium	1.19	GO:0009081//branched chain family amino acid metabolic process
Unigene17748_Pythium	1.19	GO:0009056//catabolic process;GO:0005975//carbohydrate metabolic process;GO:0043170
Unigene19624_Pythium	1.19	GO:0008652//cellular amino acid biosynthetic process
Unigene17292_Pythium	1.19	GO:0008152//metabolic process
Unigene17493_Pythium	1.19	GO:0008152//metabolic process
Unigene17910_Pythium	1.19	GO:0007275//multicellular organismal development
Unigene17838_Pythium	1.19	GO:0006950//response to stress;GO:0044267//cellular protein metabolic process
Unigene18005_Pythium	1.19	GO:0006810//transport
Unigene16932_Pythium	1.19	GO:0006412//translation;GO:0006396//RNA processing;GO:0050658//RNA transport
Unigene13513_Pythium	1.19	GO:0006412//translation
Unigene16122_Pythium	1.19	GO:0006412//translation
Unigene7733_Pythium	1.19	GO:0006350//transcription
Unigene15229_Pythium	1.19	GO:0006350//transcription
Unigene11635_Pythium	1.19	GO:0006164//purine nucleotide biosynthetic process
Unigene18312_Pythium	1.19	GO:0000096//sulfur amino acid metabolic process
Unigene7582_Pythium	1.02	GO:0044267//cellular protein metabolic process
Unigene13243_Pythium	1.02	GO:0044260;GO:0090304;GO:0010467//gene expression
Unigene13658_Pythium	1.02	GO:0044238//primary metabolic process;GO:0044237//cellular metabolic process
Unigene17326_Pythium	1.02	GO:0042254//ribosome biogenesis;GO:0006399//tRNA metabolic process
Unigene10692_Pythium	1.02	GO:0031163
Unigene21129_Pythium	1.02	GO:0010468//regulation of gene expression;GO:0006350//transcription
Unigene5281_Pythium	1.02	GO:0009987//cellular process
Unigene16743_Pythium	1.02	GO:0006996//organelle organization
Unigene20630_Pythium	1.02	GO:0006810//transport;GO:0035556//intracellular signal transduction
Unigene12434_Pythium	1.02	GO:0006810//transport
Unigene16765_Pythium	1.02	GO:0006464//protein modification process
Unigene20375_Pythium	1.02	GO:0006259//DNA metabolic process
Unigene20869_Pythium	0.85	GO:0044267//cellular protein metabolic process
Unigene9290_Pythium	0.85	GO:0044260;GO:0090304
Unigene16198_Pythium	0.85	GO:0044237//cellular metabolic process;GO:0044238//primary metabolic process
Unigene13470_Pythium	0.85	GO:0019941//modification-dependent protein catabolic process
Unigene1515_Pythium	0.85	GO:0010468//regulation of gene expression
Unigene21036_Pythium	0.85	GO:0009987//cellular process;GO:0044238//primary metabolic process
Unigene22158_Pythium	0.85	GO:0009987//cellular process
Unigene21325_Pythium	0.85	GO:0009987//cellular process
Unigene10919_Pythium	0.85	GO:0009206;GO:0006812//cation transport
Unigene12452_Pythium	0.85	GO:0009060//aerobic respiration;GO:0043648//dicarboxylic acid metabolic process
Unigene10725_Pythium	0.85	GO:0008152//metabolic process
Unigene21120_Pythium	0.85	GO:0008152//metabolic process
Unigene19379_Pythium	0.85	GO:0007275//multicellular organismal development
Unigene11619_Pythium	0.85	GO:0006810//transport
Unigene7531_Pythium	0.85	GO:0006807//nitrogen compound metabolic process
Unigene16845_Pythium	0.85	GO:0006629//lipid metabolic process
Unigene12630_Pythium	0.85	GO:0006613//cotranslational protein targeting to membrane
Unigene17593_Pythium	0.85	GO:0006563//L-serine metabolic process;GO:0000097//sulfur amino acid biosynthetic process
Unigene20387_Pythium	0.85	GO:0006464//protein modification process;GO:0007049//cell cycle
Unigene6417_Pythium	0.85	GO:0006399//tRNA metabolic process;GO:0001522//pseudouridine synthesis
Unigene19362_Pythium	0.85	GO:0006071//glycerol metabolic process
Unigene22571_Pythium	0.85	-
Unigene3425_Pythium	0.85	-
Unigene15987_Pythium	0.68	GO:0050896//response to stimulus
Unigene16684_Pythium	0.68	GO:0050658//RNA transport
Unigene18160_Pythium	0.68	GO:0044260;GO:0006139//nucleobase, nucleoside, nucleotide and nucleic acid metabolic process;GO:0044249//cellular biosynthetic process
Unigene17371_Pythium	0.68	GO:0044249//cellular biosynthetic process;GO:0043170;GO:0006139//nucleobase, nucleoside, nucleotide and nucleic acid metabolic process
Unigene19162_Pythium	0.68	GO:0042120
Unigene6616_Pythium	0.68	GO:0019752//carboxylic acid metabolic process;GO:0044238//primary metabolic process;GO:0044271//cellular nitrogen compound biosynthetic process;GO:0044283
Unigene2427_Pythium	0.68	GO:0009058//biosynthetic process
Unigene10613_Pythium	0.68	GO:0009057//macromolecule catabolic process
Unigene22031_Pythium	0.68	GO:0008652//cellular amino acid biosynthetic process
Unigene17138_Pythium	0.68	GO:0008152//metabolic process
Unigene21890_Pythium	0.68	GO:0008152//metabolic process
Unigene7528_Pythium	0.68	GO:0008152//metabolic process
Unigene22016_Pythium	0.68	GO:0008152//metabolic process
Unigene18081_Pythium	0.68	GO:0008152//metabolic process
Unigene21977_Pythium	0.68	GO:0008152//metabolic process
Unigene15626_Pythium	0.68	GO:0007275//multicellular organismal development;GO:0060255;GO:0006464//protein modification process
Unigene19819_Pythium	0.68	GO:0006996//organelle organization
Unigene18243_Pythium	0.68	GO:0006810//transport
Unigene17756_Pythium	0.68	GO:0006810//transport
Unigene20638_Pythium	0.68	GO:0006464//protein modification process
Unigene22332_Pythium	0.68	GO:0006412//translation
Unigene12391_Pythium	0.68	-
Unigene11333_Pythium	0.51	GO:0051234//establishment of localization
Unigene21297_Pythium	0.51	GO:0044267//cellular protein metabolic process
Unigene20964_Pythium	0.51	GO:0044260;GO:0044238//primary metabolic process
Unigene16913_Pythium	0.51	GO:0044260;GO:0044238//primary metabolic process
Unigene20381_Pythium	0.51	GO:0044260;GO:0044238//primary metabolic process
Unigene17046_Pythium	0.51	GO:0044260;GO:0006950//response to stress;GO:0044238//primary metabolic process
Unigene22238_Pythium	0.51	GO:0044238//primary metabolic process;GO:0023060;GO:0044260
Unigene7753_Pythium	0.51	GO:0043603//cellular amide metabolic process
Unigene19524_Pythium	0.51	GO:0042254//ribosome biogenesis
Unigene17739_Pythium	0.51	GO:0034404;GO:0006519//cellular amino acid and derivative metabolic process;GO:0046483//heterocycle metabolic process
Unigene21014_Pythium	0.51	GO:0015986//ATP synthesis coupled proton transport
Unigene10479_Pythium	0.51	GO:0009987//cellular process
Unigene21958_Pythium	0.51	GO:0009987//cellular process
Unigene6426_Pythium	0.51	GO:0009987//cellular process
Unigene6669_Pythium	0.51	GO:0009987//cellular process
Unigene4956_Pythium	0.51	GO:0009987//cellular process
Unigene19374_Pythium	0.51	GO:0009064//glutamine family amino acid metabolic process;GO:0009058//biosynthetic process
Unigene11501_Pythium	0.51	GO:0009060//aerobic respiration
Unigene18038_Pythium	0.51	GO:0009060//aerobic respiration
Unigene15794_Pythium	0.51	GO:0009057//macromolecule catabolic process
Unigene12435_Pythium	0.51	GO:0009057//macromolecule catabolic process
Unigene17108_Pythium	0.51	GO:0008652//cellular amino acid biosynthetic process
Unigene19179_Pythium	0.51	GO:0008152//metabolic process
Unigene19548_Pythium	0.51	GO:0008152//metabolic process
Unigene20417_Pythium	0.51	GO:0008152//metabolic process
Unigene15417_Pythium	0.51	GO:0008152//metabolic process
Unigene19813_Pythium	0.51	GO:0008152//metabolic process
Unigene17504_Pythium	0.51	GO:0008152//metabolic process
Unigene19483_Pythium	0.51	GO:0008152//metabolic process
Unigene22013_Pythium	0.51	GO:0007275//multicellular organismal development
Unigene1563_Pythium	0.51	GO:0007275//multicellular organismal development
Unigene22092_Pythium	0.51	GO:0007275//multicellular organismal development
Unigene9347_Pythium	0.51	GO:0006810//transport;GO:0035556//intracellular signal transduction
Unigene17518_Pythium	0.51	GO:0006810//transport;GO:0035556//intracellular signal transduction
Unigene4040_Pythium	0.51	GO:0006810//transport;GO:0008152//metabolic process
Unigene18056_Pythium	0.51	GO:0006810//transport
Unigene10486_Pythium	0.51	GO:0006631//fatty acid metabolic process
Unigene5195_Pythium	0.51	GO:0006396//RNA processing
Unigene7843_Pythium	0.51	GO:0006259//DNA metabolic process
Unigene19263_Pythium	0.51	-
Unigene11104_Pythium	0.34	GO:0050658//RNA transport;GO:0043412;GO:0007275//multicellular organismal development
Unigene20504_Pythium	0.34	GO:0048193//Golgi vesicle transport;GO:0015031//protein transport
Unigene20459_Pythium	0.34	GO:0044267//cellular protein metabolic process;GO:0007275//multicellular organismal development
Unigene18101_Pythium	0.34	GO:0044237//cellular metabolic process;GO:0044238//primary metabolic process
Unigene19643_Pythium	0.34	GO:0032502//developmental process;GO:0010033//response to organic substance
Unigene16631_Pythium	0.34	GO:0023060;GO:0006351//transcription, DNA-dependent
Unigene20903_Pythium	0.34	GO:0019538//protein metabolic process
Unigene18091_Pythium	0.34	GO:0019538//protein metabolic process
Unigene19028_Pythium	0.34	GO:0015986//ATP synthesis coupled proton transport;GO:0030908//protein splicing
Unigene18328_Pythium	0.34	GO:0010468//regulation of gene expression;GO:0006811//ion transport;GO:0006350//transcription
Unigene19087_Pythium	0.34	GO:0009987//cellular process;GO:0008152//metabolic process
Unigene17022_Pythium	0.34	GO:0009987//cellular process
Unigene1586_Pythium	0.34	GO:0009987//cellular process
Unigene22230_Pythium	0.34	GO:0009987//cellular process
Unigene19285_Pythium	0.34	GO:0009987//cellular process
Unigene6459_Pythium	0.34	GO:0009987//cellular process
Unigene21123_Pythium	0.34	GO:0009058//biosynthetic process
Unigene18934_Pythium	0.34	GO:0008652//cellular amino acid biosynthetic process
Unigene20581_Pythium	0.34	GO:0008152//metabolic process;GO:0006812//cation transport
Unigene19822_Pythium	0.34	GO:0008152//metabolic process
Unigene22312_Pythium	0.34	GO:0008152//metabolic process
Unigene7439_Pythium	0.34	GO:0008152//metabolic process
Unigene20673_Pythium	0.34	GO:0008152//metabolic process
Unigene15649_Pythium	0.34	GO:0008152//metabolic process
Unigene20998_Pythium	0.34	GO:0008152//metabolic process
Unigene20738_Pythium	0.34	GO:0007275//multicellular organismal development;GO:0010467//gene expression
Unigene21243_Pythium	0.34	GO:0007275//multicellular organismal development
Unigene15356_Pythium	0.34	GO:0006810//transport;GO:0007165//signal transduction
Unigene7369_Pythium	0.34	GO:0006810//transport
Unigene20583_Pythium	0.34	GO:0006631//fatty acid metabolic process
Unigene12654_Pythium	0.34	GO:0006629//lipid metabolic process
Unigene17961_Pythium	0.34	GO:0006546//glycine catabolic process
Unigene16981_Pythium	0.34	GO:0006520//cellular amino acid metabolic process
Unigene17558_Pythium	0.34	GO:0006520//cellular amino acid metabolic process
Unigene16699_Pythium	0.34	GO:0006520//cellular amino acid metabolic process
Unigene20979_Pythium	0.34	GO:0006418//tRNA aminoacylation for protein translation
Unigene15261_Pythium	0.34	GO:0006418//tRNA aminoacylation for protein translation
Unigene15445_Pythium	0.34	GO:0006418//tRNA aminoacylation for protein translation
Unigene22030_Pythium	0.34	GO:0006412//translation
Unigene21242_Pythium	0.34	GO:0006412//translation
Unigene4024_Pythium	0.34	GO:0006259//DNA metabolic process
Unigene16148_Pythium	0.34	GO:0006164//purine nucleotide biosynthetic process
Unigene19491_Pythium	0.34	GO:0006164//purine nucleotide biosynthetic process
Unigene9444_Pythium	0.34	GO:0005996//monosaccharide metabolic process
Unigene15234_Pythium	0.34	GO:0005975//carbohydrate metabolic process
Unigene1545_Pythium	0.34	GO:0000272//polysaccharide catabolic process
Unigene16986_Pythium	0.34	-

## Sheet: 100 h
Gene	TPM	GO Process
Unigene13371_Pythium	404.85	GO:0008152//metabolic process
Unigene13409_Pythium	362.76	GO:0006631//fatty acid metabolic process
Unigene17751_Pythium	248.8	GO:0006072//glycerol-3-phosphate metabolic process
Unigene10218_Pythium	212.44	GO:0008152//metabolic process
Unigene15952_Pythium	204.02	GO:0006818//hydrogen transport;GO:0006754//ATP biosynthetic process
Unigene18185_Pythium	181.13	GO:0006810//transport
Unigene21901_Pythium	178.44	GO:0008152//metabolic process
Unigene12681_Pythium	177.59	GO:0019941//modification-dependent protein catabolic process
Unigene18044_Pythium	169.68	GO:0006810//transport
Unigene17983_Pythium	164.97	GO:0019538//protein metabolic process;GO:0006631//fatty acid metabolic process
Unigene16950_Pythium	160.59	GO:0005975//carbohydrate metabolic process;GO:0044267//cellular protein metabolic process
Unigene21073_Pythium	139.89	GO:0044272;GO:0008652//cellular amino acid biosynthetic process
Unigene21182_Pythium	133.15	GO:0007275//multicellular organismal development
Unigene5370_Pythium	129.28	GO:0008152//metabolic process
Unigene20706_Pythium	128.27	GO:0044238//primary metabolic process
Unigene9488_Pythium	125.07	GO:0005996//monosaccharide metabolic process
Unigene16676_Pythium	123.73	GO:0044267//cellular protein metabolic process
Unigene17443_Pythium	118.51	GO:0006412//translation
Unigene19029_Pythium	114.97	GO:0006528//asparagine metabolic process
Unigene17672_Pythium	110.43	GO:0043101//purine salvage
Unigene13310_Pythium	109.42	GO:0032012//regulation of ARF protein signal transduction;GO:0008152//metabolic process
Unigene12664_Pythium	107.23	GO:0009987//cellular process;GO:0044238//primary metabolic process
Unigene15457_Pythium	103.69	GO:0009987//cellular process
Unigene21095_Pythium	97.13	GO:0000917//barrier septum formation
Unigene15225_Pythium	96.12	GO:0006810//transport
Unigene16042_Pythium	91.91	GO:0000097//sulfur amino acid biosynthetic process
Unigene15811_Pythium	89.89	GO:0019538//protein metabolic process
Unigene11169_Pythium	82.32	GO:0010467//gene expression;GO:0042257//ribosomal subunit assembly
Unigene21351_Pythium	79.96	GO:0009064//glutamine family amino acid metabolic process
Unigene20436_Pythium	79.79	GO:0006547//histidine metabolic process
Unigene18958_Pythium	79.12	GO:0006007//glucose catabolic process
Unigene6464_Pythium	77.6	GO:0009987//cellular process
Unigene9461_Pythium	73.56	GO:0006468//protein amino acid phosphorylation;GO:0023060
Unigene15319_Pythium	69.69	GO:0042254//ribosome biogenesis;GO:0006396//RNA processing
Unigene20981_Pythium	69.69	GO:0006810//transport
Unigene20518_Pythium	69.52	GO:0006810//transport
Unigene12515_Pythium	69.35	GO:0006546//glycine catabolic process
Unigene22205_Pythium	68.68	GO:0008152//metabolic process
Unigene18942_Pythium	66.83	GO:0008152//metabolic process
Unigene19682_Pythium	66.66	GO:0008152//metabolic process
Unigene17425_Pythium	65.99	GO:0009987//cellular process;GO:0008152//metabolic process
Unigene19202_Pythium	65.15	GO:0006810//transport
Unigene17467_Pythium	64.3	GO:0042254//ribosome biogenesis
Unigene17852_Pythium	64.14	GO:0008152//metabolic process
Unigene19025_Pythium	63.46	GO:0006810//transport
Unigene16807_Pythium	61.95	GO:0044237//cellular metabolic process
Unigene19325_Pythium	61.95	GO:0006568//tryptophan metabolic process;GO:0008652//cellular amino acid biosynthetic process
Unigene11640_Pythium	60.6	GO:0055086//nucleobase, nucleoside and nucleotide metabolic process
Unigene21163_Pythium	58.58	GO:0044238//primary metabolic process;GO:0044260
Unigene5317_Pythium	58.08	GO:0044237//cellular metabolic process
Unigene15242_Pythium	57.91	GO:0043412
Unigene15440_Pythium	57.74	GO:0009057//macromolecule catabolic process;GO:0050896//response to stimulus;GO:0006508//proteolysis
Unigene12301_Pythium	57.23	GO:0008652//cellular amino acid biosynthetic process;GO:0009081//branched chain family amino acid metabolic process
Unigene16784_Pythium	54.04	GO:0008152//metabolic process;GO:0019725//cellular homeostasis
Unigene21935_Pythium	53.53	GO:0035556//intracellular signal transduction;GO:0019538//protein metabolic process;GO:0006810//transport
Unigene7817_Pythium	52.86	GO:0008152//metabolic process
Unigene11067_Pythium	50.5	GO:0008152//metabolic process
Unigene15853_Pythium	48.82	GO:0006520//cellular amino acid metabolic process
Unigene17908_Pythium	45.96	GO:0008152//metabolic process
Unigene21965_Pythium	45.79	GO:0009987//cellular process
Unigene18307_Pythium	45.79	GO:0008152//metabolic process
Unigene17423_Pythium	44.95	GO:0006546//glycine catabolic process
Unigene17645_Pythium	44.27	GO:0008652//cellular amino acid biosynthetic process
Unigene21101_Pythium	44.1	GO:0015031//protein transport
Unigene21326_Pythium	43.26	GO:0006810//transport;GO:0044267//cellular protein metabolic process
Unigene1576_Pythium	42.76	GO:0008152//metabolic process;GO:0009306//protein secretion
Unigene17992_Pythium	42.42	GO:0010468//regulation of gene expression;GO:0006418//tRNA aminoacylation for protein translation;GO:0006351//transcription, DNA-dependent
Unigene21981_Pythium	42.42	GO:0007275//multicellular organismal development
Unigene17380_Pythium	41.75	GO:0044237//cellular metabolic process;GO:0044238//primary metabolic process
Unigene21150_Pythium	41.75	GO:0008152//metabolic process
Unigene22062_Pythium	41.41	GO:0016109;GO:0006779//porphyrin biosynthetic process
Unigene15606_Pythium	40.91	GO:0042254//ribosome biogenesis
Unigene18126_Pythium	39.22	GO:0008152//metabolic process
Unigene18053_Pythium	39.05	GO:0006810//transport
Unigene1595_Pythium	35.86	GO:0006810//transport
Unigene20702_Pythium	35.35	GO:0009060//aerobic respiration;GO:0051234//establishment of localization
Unigene20713_Pythium	35.18	GO:0006006//glucose metabolic process
Unigene17329_Pythium	34.17	GO:0007049//cell cycle;GO:0051704//multi-organism process;GO:0033674//positive regulation of kinase activity
Unigene20792_Pythium	34.17	GO:0006760//folic acid and derivative metabolic process;GO:0007275//multicellular organismal development
Unigene18283_Pythium	33.84	GO:0008152//metabolic process
Unigene17673_Pythium	33.67	GO:0019725//cellular homeostasis
Unigene15783_Pythium	33.5	GO:0008152//metabolic process
Unigene10823_Pythium	33.33	GO:0008152//metabolic process
Unigene19554_Pythium	33.16	GO:0008152//metabolic process
Unigene17220_Pythium	32.83	GO:0044238//primary metabolic process;GO:0034641//cellular nitrogen compound metabolic process
Unigene21245_Pythium	32.32	GO:0044267//cellular protein metabolic process
Unigene8038_Pythium	31.65	GO:0019363//pyridine nucleotide biosynthetic process
Unigene21290_Pythium	30.81	GO:0009987//cellular process;GO:0000272//polysaccharide catabolic process
Unigene19283_Pythium	30.81	GO:0008152//metabolic process
Unigene19849_Pythium	29.63	GO:0009108//coenzyme biosynthetic process;GO:0042559//pteridine and derivative biosynthetic process
Unigene21367_Pythium	29.63	GO:0008152//metabolic process
Unigene7729_Pythium	29.29	GO:0006810//transport
Unigene7830_Pythium	28.79	GO:0044260;GO:0090304;GO:0010467//gene expression
Unigene2461_Pythium	27.94	GO:0006281//DNA repair
Unigene10789_Pythium	27.78	GO:0006810//transport;GO:0008152//metabolic process
Unigene19847_Pythium	26.77	GO:0009987//cellular process
Unigene7932_Pythium	26.77	GO:0009987//cellular process
Unigene7776_Pythium	26.6	GO:0044237//cellular metabolic process
Unigene15212_Pythium	25.92	GO:0009085//lysine biosynthetic process
Unigene20894_Pythium	25.76	GO:0044238//primary metabolic process
Unigene10597_Pythium	25.76	GO:0007275//multicellular organismal development
Unigene17746_Pythium	25.76	GO:0006807//nitrogen compound metabolic process;GO:0044237//cellular metabolic process
Unigene4229_Pythium	25.59	GO:0006351//transcription, DNA-dependent
Unigene4033_Pythium	25.42	GO:0044267//cellular protein metabolic process
Unigene7758_Pythium	25.25	GO:0046907//intracellular transport
Unigene22085_Pythium	25.08	GO:0019538//protein metabolic process
Unigene17006_Pythium	24.91	GO:0006259//DNA metabolic process;GO:0048646//anatomical structure formation involved in morphogenesis;GO:0010468//regulation of gene expression;GO:0033554//cellular response to stress;GO:0006325//chromatin organization;GO:0006464//protein modification process
Unigene19850_Pythium	24.58	GO:0055086//nucleobase, nucleoside and nucleotide metabolic process
Unigene20655_Pythium	24.24	GO:0008152//metabolic process
Unigene19696_Pythium	23.74	GO:0006568//tryptophan metabolic process;GO:0008652//cellular amino acid biosynthetic process
Unigene19500_Pythium	22.22	GO:0035556//intracellular signal transduction
Unigene15739_Pythium	21.88	GO:0006310//DNA recombination;GO:0022904//respiratory electron transport chain
Unigene13578_Pythium	21.88	GO:0006139//nucleobase, nucleoside, nucleotide and nucleic acid metabolic process
Unigene18191_Pythium	21.72	GO:0008152//metabolic process
Unigene17713_Pythium	21.72	GO:0006041//glucosamine metabolic process;GO:0034641//cellular nitrogen compound metabolic process
Unigene19644_Pythium	21.55	GO:0006007//glucose catabolic process
Unigene12357_Pythium	20.87	GO:0009064//glutamine family amino acid metabolic process
Unigene17928_Pythium	20.71	GO:0034641//cellular nitrogen compound metabolic process
Unigene9671_Pythium	20.71	GO:0008152//metabolic process
Unigene21144_Pythium	20.03	GO:0044238//primary metabolic process;GO:0044237//cellular metabolic process
Unigene16856_Pythium	20.03	GO:0006519//cellular amino acid and derivative metabolic process
Unigene21068_Pythium	19.7	GO:0051234//establishment of localization
Unigene20863_Pythium	19.53	GO:0008152//metabolic process
Unigene19609_Pythium	18.85	GO:0009987//cellular process
Unigene21985_Pythium	18.69	GO:0008152//metabolic process
Unigene21021_Pythium	18.35	GO:0009987//cellular process
Unigene9321_Pythium	18.35	GO:0008152//metabolic process
Unigene17627_Pythium	17.68	GO:0044267//cellular protein metabolic process
Unigene2669_Pythium	17.68	GO:0044237//cellular metabolic process
Unigene19494_Pythium	17.68	GO:0009108//coenzyme biosynthetic process
Unigene1126_Pythium	17.17	GO:0008152//metabolic process
Unigene8098_Pythium	17	GO:0009987//cellular process
Unigene9244_Pythium	16.83	GO:0042254//ribosome biogenesis
Unigene2764_Pythium	16.83	GO:0006694//steroid biosynthetic process
Unigene7974_Pythium	16.67	GO:0009987//cellular process
Unigene7333_Pythium	16.5	GO:0016458//gene silencing;GO:0006464//protein modification process
Unigene20956_Pythium	16.5	GO:0009089//lysine biosynthetic process via diaminopimelate
Unigene7848_Pythium	16.16	GO:0044249//cellular biosynthetic process;GO:0044238//primary metabolic process
Unigene19543_Pythium	16.16	GO:0007275//multicellular organismal development
Unigene22297_Pythium	15.99	GO:0042254//ribosome biogenesis
Unigene17132_Pythium	15.82	GO:0008152//metabolic process
Unigene7999_Pythium	15.15	GO:0009987//cellular process
Unigene21154_Pythium	14.98	GO:0006810//transport
Unigene19270_Pythium	14.81	GO:0006810//transport
Unigene16731_Pythium	14.81	GO:0006631//fatty acid metabolic process
Unigene19857_Pythium	14.65	GO:0008152//metabolic process
Unigene17029_Pythium	14.48	GO:0051276//chromosome organization
Unigene21913_Pythium	14.14	GO:0034645//cellular macromolecule biosynthetic process;GO:0090304
Unigene18894_Pythium	13.97	GO:0008152//metabolic process
Unigene7306_Pythium	13.64	GO:0007275//multicellular organismal development
Unigene1199_Pythium	13.3	GO:0042221//response to chemical stimulus;GO:0008152//metabolic process
Unigene16709_Pythium	13.3	GO:0008152//metabolic process
Unigene19262_Pythium	13.3	GO:0008152//metabolic process
Unigene19136_Pythium	13.13	GO:0006547//histidine metabolic process
Unigene20882_Pythium	12.79	GO:0044238//primary metabolic process
Unigene4202_Pythium	12.79	GO:0044237//cellular metabolic process
Unigene17668_Pythium	12.63	GO:0009987//cellular process
Unigene15279_Pythium	12.46	GO:0051704//multi-organism process
Unigene17354_Pythium	12.46	GO:0010468//regulation of gene expression;GO:0034728
Unigene19460_Pythium	12.46	GO:0008152//metabolic process
Unigene7488_Pythium	12.46	GO:0006350//transcription
Unigene4336_Pythium	12.29	GO:0008152//metabolic process
Unigene5196_Pythium	12.12	GO:0009987//cellular process
Unigene5253_Pythium	11.95	GO:0006810//transport
Unigene5368_Pythium	11.62	GO:0009451//RNA modification
Unigene9266_Pythium	11.62	GO:0008152//metabolic process
Unigene7224_Pythium	11.11	GO:0006950//response to stress
Unigene15912_Pythium	10.94	GO:0044267//cellular protein metabolic process;GO:0050896//response to stimulus
Unigene21033_Pythium	10.61	GO:0044238//primary metabolic process;GO:0044260
Unigene816_Pythium	10.61	GO:0008152//metabolic process
Unigene642_Pythium	9.93	GO:0050794//regulation of cellular process;GO:0006350//transcription
Unigene8006_Pythium	9.93	GO:0009987//cellular process;GO:0044238//primary metabolic process;GO:0043170
Unigene22309_Pythium	9.93	GO:0007275//multicellular organismal development
Unigene7733_Pythium	9.93	GO:0006350//transcription
Unigene21230_Pythium	9.43	GO:0009987//cellular process
Unigene19751_Pythium	9.43	GO:0007275//multicellular organismal development
Unigene20593_Pythium	9.26	GO:0006807//nitrogen compound metabolic process
Unigene10715_Pythium	9.09	GO:0022904//respiratory electron transport chain
Unigene17077_Pythium	9.09	GO:0008152//metabolic process
Unigene1368_Pythium	9.09	GO:0008033//tRNA processing
Unigene13660_Pythium	9.09	GO:0006464//protein modification process
Unigene17338_Pythium	8.92	GO:0051169//nuclear transport;GO:0023060;GO:0015031//protein transport
Unigene15506_Pythium	8.92	GO:0006007//glucose catabolic process
Unigene11667_Pythium	8.75	GO:0046907//intracellular transport
Unigene1289_Pythium	8.75	GO:0006810//transport
Unigene22133_Pythium	8.59	GO:0019752//carboxylic acid metabolic process;GO:0044238//primary metabolic process;GO:0046483//heterocycle metabolic process;GO:0044271//cellular nitrogen compound biosynthetic process;GO:0007275//multicellular organismal development;GO:0044283
Unigene17160_Pythium	8.42	GO:0044238//primary metabolic process;GO:0044260
Unigene15722_Pythium	8.42	GO:0006810//transport
Unigene2881_Pythium	8.25	GO:0008152//metabolic process
Unigene20929_Pythium	8.08	GO:0007275//multicellular organismal development
Unigene20884_Pythium	7.74	GO:0006418//tRNA aminoacylation for protein translation
Unigene4920_Pythium	7.74	GO:0006013//mannose metabolic process
Unigene15784_Pythium	7.74	GO:0000377//RNA splicing, via transesterification reactions with bulged adenosine as nucleophile
Unigene7245_Pythium	7.58	GO:0044260;GO:0090304
Unigene17024_Pythium	7.58	GO:0006796//phosphate metabolic process
Unigene11470_Pythium	7.41	GO:0055114//oxidation reduction
Unigene7635_Pythium	7.24	GO:0009987//cellular process
Unigene7311_Pythium	7.24	GO:0008152//metabolic process
Unigene18134_Pythium	7.07	GO:0051234//establishment of localization
Unigene21335_Pythium	7.07	GO:0044237//cellular metabolic process;GO:0044238//primary metabolic process
Unigene22367_Pythium	7.07	GO:0009987//cellular process
Unigene17027_Pythium	6.9	GO:0022613//ribonucleoprotein complex biogenesis
Unigene19576_Pythium	6.9	GO:0008152//metabolic process
Unigene11644_Pythium	6.73	GO:0009085//lysine biosynthetic process
Unigene1329_Pythium	6.73	GO:0006412//translation;GO:0008033//tRNA processing
Unigene7962_Pythium	6.57	GO:0008152//metabolic process
Unigene20599_Pythium	6.57	GO:0006811//ion transport
Unigene21170_Pythium	6.4	GO:0009987//cellular process;GO:0008152//metabolic process
Unigene1332_Pythium	6.4	GO:0006570//tyrosine metabolic process
Unigene509_Pythium	6.06	GO:0007275//multicellular organismal development
Unigene4054_Pythium	5.89	GO:0046483//heterocycle metabolic process;GO:0008652//cellular amino acid biosynthetic process
Unigene20516_Pythium	5.89	GO:0008152//metabolic process
Unigene18904_Pythium	5.89	GO:0000272//polysaccharide catabolic process
Unigene20830_Pythium	5.56	GO:0044237//cellular metabolic process
Unigene1562_Pythium	5.56	GO:0006760//folic acid and derivative metabolic process
Unigene21275_Pythium	5.39	GO:0000087//M phase of mitotic cell cycle
Unigene1500_Pythium	5.22	GO:0034728
Unigene20780_Pythium	5.22	GO:0008152//metabolic process
Unigene584_Pythium	5.22	GO:0008033//tRNA processing
Unigene20971_Pythium	5.05	GO:0042254//ribosome biogenesis;GO:0006350//transcription
Unigene11591_Pythium	5.05	GO:0009987//cellular process
Unigene18212_Pythium	5.05	GO:0008152//metabolic process
Unigene15714_Pythium	4.88	GO:0051234//establishment of localization;GO:0022904//respiratory electron transport chain
Unigene7902_Pythium	4.88	GO:0009987//cellular process
Unigene8191_Pythium	4.88	GO:0008152//metabolic process;GO:0007275//multicellular organismal development
Unigene7993_Pythium	4.71	GO:0044238//primary metabolic process;GO:0044237//cellular metabolic process
Unigene1549_Pythium	4.71	GO:0044237//cellular metabolic process;GO:0008610//lipid biosynthetic process
Unigene18984_Pythium	4.71	GO:0034645//cellular macromolecule biosynthetic process;GO:0090304
Unigene17996_Pythium	4.71	GO:0009987//cellular process
Unigene10481_Pythium	4.71	GO:0008152//metabolic process
Unigene18042_Pythium	4.55	GO:0044238//primary metabolic process;GO:0044260
Unigene7255_Pythium	4.04	GO:0044260;GO:0090304
Unigene7622_Pythium	4.04	GO:0009987//cellular process
Unigene20572_Pythium	4.04	GO:0008152//metabolic process
Unigene9274_Pythium	4.04	GO:0008152//metabolic process
Unigene13584_Pythium	3.87	GO:0051234//establishment of localization;GO:0022900//electron transport chain
Unigene17655_Pythium	3.87	GO:0009987//cellular process
Unigene838_Pythium	3.87	GO:0008610//lipid biosynthetic process
Unigene20508_Pythium	3.87	GO:0006810//transport
Unigene19656_Pythium	3.7	GO:0008152//metabolic process
Unigene19351_Pythium	3.54	GO:0009064//glutamine family amino acid metabolic process;GO:0009168//purine ribonucleoside monophosphate biosynthetic process;GO:0006528//asparagine metabolic process
Unigene17710_Pythium	3.2	GO:0044260;GO:0044238//primary metabolic process
Unigene7947_Pythium	3.03	GO:0044238//primary metabolic process;GO:0044237//cellular metabolic process
Unigene15794_Pythium	3.03	GO:0009057//macromolecule catabolic process
Unigene12470_Pythium	3.03	GO:0006810//transport
Unigene15716_Pythium	2.86	GO:0044247//cellular polysaccharide catabolic process
Unigene16793_Pythium	2.86	GO:0008152//metabolic process
Unigene17291_Pythium	2.69	GO:0050658//RNA transport;GO:0006396//RNA processing
Unigene19400_Pythium	2.69	GO:0010467//gene expression;GO:0009451//RNA modification
Unigene10532_Pythium	2.69	GO:0009117//nucleotide metabolic process
Unigene16043_Pythium	2.69	GO:0008152//metabolic process
Unigene16758_Pythium	2.69	GO:0006259//DNA metabolic process
Unigene17526_Pythium	2.53	GO:0010467//gene expression
Unigene17292_Pythium	2.53	GO:0008152//metabolic process
Unigene21120_Pythium	2.53	GO:0008152//metabolic process
Unigene1515_Pythium	2.36	GO:0010468//regulation of gene expression
Unigene5213_Pythium	2.36	GO:0009987//cellular process
Unigene7290_Pythium	2.36	GO:0009987//cellular process
Unigene6426_Pythium	2.36	GO:0009987//cellular process
Unigene18243_Pythium	2.36	GO:0006810//transport
Unigene15658_Pythium	2.36	GO:0006778//porphyrin metabolic process
Unigene21017_Pythium	2.19	GO:0044238//primary metabolic process
Unigene7936_Pythium	2.19	GO:0009987//cellular process
Unigene19624_Pythium	2.19	GO:0008652//cellular amino acid biosynthetic process
Unigene20973_Pythium	2.19	GO:0006810//transport
Unigene18005_Pythium	2.19	GO:0006810//transport
Unigene1445_Pythium	2.19	GO:0006350//transcription
Unigene7582_Pythium	2.02	GO:0044267//cellular protein metabolic process
Unigene21175_Pythium	2.02	GO:0042254//ribosome biogenesis;GO:0006399//tRNA metabolic process
Unigene12448_Pythium	2.02	GO:0008152//metabolic process
Unigene17493_Pythium	2.02	GO:0008152//metabolic process
Unigene15229_Pythium	2.02	GO:0006350//transcription
Unigene7753_Pythium	1.85	GO:0043603//cellular amide metabolic process
Unigene18300_Pythium	1.85	GO:0010467//gene expression
Unigene11550_Pythium	1.85	GO:0010467//gene expression
Unigene20475_Pythium	1.85	GO:0008152//metabolic process
Unigene19153_Pythium	1.68	GO:0006810//transport;GO:0035556//intracellular signal transduction
Unigene11024_Pythium	1.68	GO:0006810//transport
Unigene22238_Pythium	1.52	GO:0044238//primary metabolic process;GO:0023060;GO:0044260
Unigene19673_Pythium	1.52	GO:0019941//modification-dependent protein catabolic process
Unigene20773_Pythium	1.52	GO:0009987//cellular process
Unigene18881_Pythium	1.52	GO:0008152//metabolic process
Unigene12392_Pythium	1.52	GO:0008152//metabolic process
Unigene19458_Pythium	1.52	GO:0008152//metabolic process
Unigene17593_Pythium	1.52	GO:0006563//L-serine metabolic process;GO:0000097//sulfur amino acid biosynthetic process
Unigene19723_Pythium	1.52	GO:0006520//cellular amino acid metabolic process
Unigene10955_Pythium	1.35	GO:0051234//establishment of localization
Unigene19162_Pythium	1.35	GO:0042120
Unigene17469_Pythium	1.35	GO:0009987//cellular process;GO:0044238//primary metabolic process;GO:0043170
Unigene11017_Pythium	1.35	GO:0008152//metabolic process;GO:0009987//cellular process
Unigene19363_Pythium	1.35	GO:0008152//metabolic process
Unigene7971_Pythium	1.35	GO:0008152//metabolic process
Unigene8158_Pythium	1.35	GO:0006807//nitrogen compound metabolic process
Unigene2768_Pythium	1.35	GO:0006350//transcription
Unigene20459_Pythium	1.18	GO:0044267//cellular protein metabolic process;GO:0007275//multicellular organismal development
Unigene17371_Pythium	1.18	GO:0044249//cellular biosynthetic process;GO:0043170;GO:0006139//nucleobase, nucleoside, nucleotide and nucleic acid metabolic process
Unigene21129_Pythium	1.18	GO:0010468//regulation of gene expression;GO:0006350//transcription
Unigene20514_Pythium	1.18	GO:0009081//branched chain family amino acid metabolic process
Unigene20649_Pythium	1.18	GO:0008152//metabolic process
Unigene17099_Pythium	1.18	GO:0008152//metabolic process
Unigene19471_Pythium	1.18	GO:0008152//metabolic process
Unigene20630_Pythium	1.18	GO:0006810//transport;GO:0035556//intracellular signal transduction
Unigene12514_Pythium	1.18	GO:0006810//transport
Unigene10486_Pythium	1.18	GO:0006631//fatty acid metabolic process
Unigene19618_Pythium	1.18	GO:0006412//translation;GO:0043039//tRNA aminoacylation
Unigene18312_Pythium	1.18	GO:0000096//sulfur amino acid metabolic process
Unigene13243_Pythium	1.01	GO:0044260;GO:0090304;GO:0010467//gene expression
Unigene19738_Pythium	1.01	GO:0035556//intracellular signal transduction
Unigene9226_Pythium	1.01	GO:0009987//cellular process
Unigene19553_Pythium	1.01	GO:0009060//aerobic respiration
Unigene17108_Pythium	1.01	GO:0008652//cellular amino acid biosynthetic process
Unigene7718_Pythium	1.01	GO:0008152//metabolic process
Unigene21890_Pythium	1.01	GO:0008152//metabolic process
Unigene20693_Pythium	1.01	GO:0008152//metabolic process
Unigene19379_Pythium	1.01	GO:0007275//multicellular organismal development
Unigene18985_Pythium	1.01	GO:0006810//transport;GO:0035556//intracellular signal transduction
Unigene12630_Pythium	1.01	GO:0006613//cotranslational protein targeting to membrane
Unigene17686_Pythium	0.84	GO:0044267//cellular protein metabolic process
Unigene16913_Pythium	0.84	GO:0044260;GO:0044238//primary metabolic process
Unigene17326_Pythium	0.84	GO:0042254//ribosome biogenesis;GO:0006399//tRNA metabolic process
Unigene21247_Pythium	0.84	GO:0042126//nitrate metabolic process
Unigene19643_Pythium	0.84	GO:0032502//developmental process;GO:0010033//response to organic substance
Unigene17074_Pythium	0.84	GO:0019614//catechol catabolic process
Unigene20903_Pythium	0.84	GO:0019538//protein metabolic process
Unigene11159_Pythium	0.84	GO:0016070//RNA metabolic process
Unigene21036_Pythium	0.84	GO:0009987//cellular process;GO:0044238//primary metabolic process
Unigene22158_Pythium	0.84	GO:0009987//cellular process
Unigene18357_Pythium	0.84	GO:0009987//cellular process
Unigene16820_Pythium	0.84	GO:0009987//cellular process
Unigene11106_Pythium	0.84	GO:0008152//metabolic process
Unigene10725_Pythium	0.84	GO:0008152//metabolic process
Unigene21243_Pythium	0.84	GO:0007275//multicellular organismal development
Unigene16845_Pythium	0.84	GO:0006629//lipid metabolic process
Unigene16122_Pythium	0.84	GO:0006412//translation
Unigene6417_Pythium	0.84	GO:0006399//tRNA metabolic process;GO:0001522//pseudouridine synthesis
Unigene19237_Pythium	0.84	GO:0006259//DNA metabolic process
Unigene18880_Pythium	0.84	GO:0005975//carbohydrate metabolic process
Unigene11104_Pythium	0.67	GO:0050658//RNA transport;GO:0043412;GO:0007275//multicellular organismal development
Unigene9290_Pythium	0.67	GO:0044260;GO:0090304
Unigene17046_Pythium	0.67	GO:0044260;GO:0006950//response to stress;GO:0044238//primary metabolic process
Unigene13658_Pythium	0.67	GO:0044238//primary metabolic process;GO:0044237//cellular metabolic process
Unigene4074_Pythium	0.67	GO:0031668//cellular response to extracellular stimulus;GO:0006259//DNA metabolic process;GO:0033554//cellular response to stress
Unigene18091_Pythium	0.67	GO:0019538//protein metabolic process
Unigene20432_Pythium	0.67	GO:0009987//cellular process
Unigene17748_Pythium	0.67	GO:0009056//catabolic process;GO:0005975//carbohydrate metabolic process;GO:0043170
Unigene706_Pythium	0.67	GO:0008652//cellular amino acid biosynthetic process;GO:0009081//branched chain family amino acid metabolic process
Unigene17114_Pythium	0.67	GO:0008152//metabolic process
Unigene7528_Pythium	0.67	GO:0008152//metabolic process
Unigene22092_Pythium	0.67	GO:0007275//multicellular organismal development
Unigene17518_Pythium	0.67	GO:0006810//transport;GO:0035556//intracellular signal transduction
Unigene10490_Pythium	0.67	GO:0006810//transport
Unigene17421_Pythium	0.67	GO:0006566//threonine metabolic process;GO:0006796//phosphate metabolic process
Unigene20387_Pythium	0.67	GO:0006464//protein modification process;GO:0007049//cell cycle
Unigene16765_Pythium	0.67	GO:0006464//protein modification process
Unigene20638_Pythium	0.67	GO:0006464//protein modification process
Unigene16932_Pythium	0.67	GO:0006412//translation;GO:0006396//RNA processing;GO:0050658//RNA transport
Unigene6597_Pythium	0.67	GO:0006325//chromatin organization;GO:0010467//gene expression
Unigene13532_Pythium	0.67	GO:0006281//DNA repair
Unigene20375_Pythium	0.67	GO:0006259//DNA metabolic process
Unigene11635_Pythium	0.67	GO:0006164//purine nucleotide biosynthetic process
Unigene15234_Pythium	0.67	GO:0005975//carbohydrate metabolic process
Unigene19787_Pythium	0.67	GO:0005975//carbohydrate metabolic process
Unigene15987_Pythium	0.51	GO:0050896//response to stimulus
Unigene16684_Pythium	0.51	GO:0050658//RNA transport
Unigene22040_Pythium	0.51	GO:0044281//small molecule metabolic process;GO:0044237//cellular metabolic process
Unigene21297_Pythium	0.51	GO:0044267//cellular protein metabolic process
Unigene20869_Pythium	0.51	GO:0044267//cellular protein metabolic process
Unigene10692_Pythium	0.51	GO:0031163
Unigene17548_Pythium	0.51	GO:0009987//cellular process;GO:0008152//metabolic process
Unigene1275_Pythium	0.51	GO:0009987//cellular process;GO:0008152//metabolic process
Unigene22230_Pythium	0.51	GO:0009987//cellular process
Unigene19285_Pythium	0.51	GO:0009987//cellular process
Unigene21958_Pythium	0.51	GO:0009987//cellular process
Unigene5281_Pythium	0.51	GO:0009987//cellular process
Unigene10919_Pythium	0.51	GO:0009206;GO:0006812//cation transport
Unigene12452_Pythium	0.51	GO:0009060//aerobic respiration;GO:0043648//dicarboxylic acid metabolic process
Unigene21169_Pythium	0.51	GO:0008652//cellular amino acid biosynthetic process;GO:0009081//branched chain family amino acid metabolic process
Unigene15342_Pythium	0.51	GO:0008652//cellular amino acid biosynthetic process
Unigene19822_Pythium	0.51	GO:0008152//metabolic process
Unigene15649_Pythium	0.51	GO:0008152//metabolic process
Unigene21977_Pythium	0.51	GO:0008152//metabolic process
Unigene6530_Pythium	0.51	GO:0007275//multicellular organismal development
Unigene17910_Pythium	0.51	GO:0007275//multicellular organismal development
Unigene19207_Pythium	0.51	GO:0006818//hydrogen transport;GO:0044238//primary metabolic process;GO:0046483//heterocycle metabolic process;GO:0044271//cellular nitrogen compound biosynthetic process
Unigene20583_Pythium	0.51	GO:0006631//fatty acid metabolic process
Unigene13513_Pythium	0.51	GO:0006412//translation
Unigene7843_Pythium	0.51	GO:0006259//DNA metabolic process
Unigene19362_Pythium	0.51	GO:0006071//glycerol metabolic process
Unigene13252_Pythium	0.51	GO:0006006//glucose metabolic process
Unigene21115_Pythium	0.34	GO:0055086//nucleobase, nucleoside and nucleotide metabolic process;GO:0046483//heterocycle metabolic process
Unigene11333_Pythium	0.34	GO:0051234//establishment of localization
Unigene20504_Pythium	0.34	GO:0048193//Golgi vesicle transport;GO:0015031//protein transport
Unigene17298_Pythium	0.34	GO:0046034//ATP metabolic process;GO:0015992//proton transport
Unigene4276_Pythium	0.34	GO:0044249//cellular biosynthetic process;GO:0006139//nucleobase, nucleoside, nucleotide and nucleic acid metabolic process
Unigene7577_Pythium	0.34	GO:0044238//primary metabolic process;GO:0044237//cellular metabolic process
Unigene18101_Pythium	0.34	GO:0044237//cellular metabolic process;GO:0044238//primary metabolic process
Unigene21989_Pythium	0.34	GO:0043170;GO:0044238//primary metabolic process
Unigene17728_Pythium	0.34	GO:0042254//ribosome biogenesis;GO:0006399//tRNA metabolic process
Unigene20557_Pythium	0.34	GO:0034404;GO:0046483//heterocycle metabolic process;GO:0006519//cellular amino acid and derivative metabolic process
Unigene10262_Pythium	0.34	GO:0032446//protein modification by small protein conjugation;GO:0060255
Unigene13470_Pythium	0.34	GO:0019941//modification-dependent protein catabolic process
Unigene20858_Pythium	0.34	GO:0015031//protein transport
Unigene19002_Pythium	0.34	GO:0010468//regulation of gene expression;GO:0019538//protein metabolic process
Unigene22073_Pythium	0.34	GO:0009987//cellular process
Unigene11125_Pythium	0.34	GO:0009987//cellular process
Unigene1514_Pythium	0.34	GO:0009987//cellular process
Unigene11149_Pythium	0.34	GO:0009894
Unigene21166_Pythium	0.34	GO:0009081//branched chain family amino acid metabolic process
Unigene15768_Pythium	0.34	GO:0009060//aerobic respiration;GO:0043648//dicarboxylic acid metabolic process
Unigene21123_Pythium	0.34	GO:0009058//biosynthetic process
Unigene2427_Pythium	0.34	GO:0009058//biosynthetic process
Unigene10613_Pythium	0.34	GO:0009057//macromolecule catabolic process
Unigene12435_Pythium	0.34	GO:0009057//macromolecule catabolic process
Unigene22031_Pythium	0.34	GO:0008652//cellular amino acid biosynthetic process
Unigene19177_Pythium	0.34	GO:0008152//metabolic process;GO:0007275//multicellular organismal development
Unigene9425_Pythium	0.34	GO:0008152//metabolic process
Unigene17915_Pythium	0.34	GO:0008152//metabolic process
Unigene19333_Pythium	0.34	GO:0008152//metabolic process
Unigene11530_Pythium	0.34	GO:0008152//metabolic process
Unigene10964_Pythium	0.34	GO:0008152//metabolic process
Unigene18081_Pythium	0.34	GO:0008152//metabolic process
Unigene11200_Pythium	0.34	GO:0008064//regulation of actin polymerization or depolymerization
Unigene18310_Pythium	0.34	GO:0007275//multicellular organismal development;GO:0006007//glucose catabolic process
Unigene15717_Pythium	0.34	GO:0007275//multicellular organismal development
Unigene16743_Pythium	0.34	GO:0006996//organelle organization
Unigene19819_Pythium	0.34	GO:0006996//organelle organization
Unigene17838_Pythium	0.34	GO:0006950//response to stress;GO:0044267//cellular protein metabolic process																0.34
Unigene4040_Pythium	0.34	GO:0006810//transport;GO:0008152//metabolic process
Unigene19692_Pythium	0.34	GO:0006810//transport
Unigene12434_Pythium	0.34	GO:0006810//transport
Unigene7369_Pythium	0.34	GO:0006810//transport
Unigene9706_Pythium	0.34	GO:0006810//transport
Unigene9411_Pythium	0.34	GO:0006810//transport
Unigene17756_Pythium	0.34	GO:0006810//transport
Unigene7531_Pythium	0.34	GO:0006807//nitrogen compound metabolic process
Unigene17771_Pythium	0.34	GO:0006790//sulfur metabolic process;GO:0008652//cellular amino acid biosynthetic process
Unigene18871_Pythium	0.34	GO:0006768//biotin metabolic process
Unigene12654_Pythium	0.34	GO:0006629//lipid metabolic process
Unigene17558_Pythium	0.34	GO:0006520//cellular amino acid metabolic process
Unigene16699_Pythium	0.34	GO:0006520//cellular amino acid metabolic process
Unigene15966_Pythium	0.34	GO:0006418//tRNA aminoacylation for protein translation
Unigene22030_Pythium	0.34	GO:0006412//translation
Unigene22332_Pythium	0.34	GO:0006412//translation
Unigene19085_Pythium	0.34	GO:0006350//transcription
Unigene15844_Pythium	0.34	GO:0006350//transcription
Unigene10453_Pythium	0.34	GO:0006259//DNA metabolic process;GO:0006950//response to stress;GO:0044267//cellular protein metabolic process
Unigene4024_Pythium	0.34	GO:0006259//DNA metabolic process
Unigene11100_Pythium	0.34	GO:0006006//glucose metabolic process
Unigene1545_Pythium	0.34	GO:0000272//polysaccharide catabolic process
Unigene19714_Pythium	0.34	GO:0000096//sulfur amino acid metabolic process

## Sheet: 148 h
Gene	TPM	GO Process
Unigene13409_Pythium	487.38	GO:0006631//fatty acid metabolic process
Unigene13371_Pythium	278.9	GO:0008152//metabolic process
Unigene21901_Pythium	247.31	GO:0008152//metabolic process
Unigene18044_Pythium	208.81	GO:0006810//transport
Unigene18185_Pythium	190.71	GO:0006810//transport
Unigene15952_Pythium	174.25	GO:0006818//hydrogen transport;GO:0006754//ATP biosynthetic process
Unigene10218_Pythium	169.97	GO:0008152//metabolic process
Unigene12301_Pythium	168.16	GO:0008652//cellular amino acid biosynthetic process;GO:0009081//branched chain family amino acid metabolic process
Unigene5370_Pythium	156.15	GO:0008152//metabolic process
Unigene12681_Pythium	148.09	GO:0019941//modification-dependent protein catabolic process
Unigene15319_Pythium	145.29	GO:0042254//ribosome biogenesis;GO:0006396//RNA processing
Unigene20713_Pythium	145.29	GO:0006006//glucose metabolic process
Unigene19029_Pythium	140.69	GO:0006528//asparagine metabolic process
Unigene16950_Pythium	124.72	GO:0005975//carbohydrate metabolic process;GO:0044267//cellular protein metabolic process
Unigene17983_Pythium	121.27	GO:0019538//protein metabolic process;GO:0006631//fatty acid metabolic process
Unigene17672_Pythium	120.94	GO:0043101//purine salvage
Unigene17443_Pythium	115.02	GO:0006412//translation
Unigene15440_Pythium	105.47	GO:0009057//macromolecule catabolic process;GO:0050896//response to stimulus;GO:0006508//proteolysis
Unigene17645_Pythium	103.5	GO:0008652//cellular amino acid biosynthetic process
Unigene9488_Pythium	103.17	GO:0005996//monosaccharide metabolic process
Unigene19202_Pythium	101.19	GO:0006810//transport
Unigene21073_Pythium	100.54	GO:0044272;GO:0008652//cellular amino acid biosynthetic process
Unigene21351_Pythium	99.88	GO:0009064//glutamine family amino acid metabolic process
Unigene15606_Pythium	93.3	GO:0042254//ribosome biogenesis
Unigene12664_Pythium	92.8	GO:0009987//cellular process;GO:0044238//primary metabolic process
Unigene13310_Pythium	92.14	GO:0032012//regulation of ARF protein signal transduction;GO:0008152//metabolic process
Unigene20436_Pythium	84.9	GO:0006547//histidine metabolic process
Unigene20518_Pythium	83.75	GO:0006810//transport
Unigene21290_Pythium	81.94	GO:0009987//cellular process;GO:0000272//polysaccharide catabolic process
Unigene17467_Pythium	78.82	GO:0042254//ribosome biogenesis
Unigene19325_Pythium	78.32	GO:0006568//tryptophan metabolic process;GO:0008652//cellular amino acid biosynthetic process
Unigene19682_Pythium	77.99	GO:0008152//metabolic process
Unigene21182_Pythium	72.07	GO:0007275//multicellular organismal development
Unigene17751_Pythium	70.1	GO:0006072//glycerol-3-phosphate metabolic process
Unigene17852_Pythium	68.62	GO:0008152//metabolic process
Unigene21150_Pythium	67.96	GO:0008152//metabolic process
Unigene21095_Pythium	67.13	GO:0000917//barrier septum formation
Unigene15457_Pythium	66.64	GO:0009987//cellular process
Unigene16784_Pythium	65.49	GO:0008152//metabolic process;GO:0019725//cellular homeostasis
Unigene21326_Pythium	65.16	GO:0006810//transport;GO:0044267//cellular protein metabolic process
Unigene20706_Pythium	64.34	GO:0044238//primary metabolic process
Unigene7817_Pythium	63.19	GO:0008152//metabolic process
Unigene20981_Pythium	63.02	GO:0006810//transport
Unigene16676_Pythium	62.69	GO:0044267//cellular protein metabolic process
Unigene15242_Pythium	60.39	GO:0043412
Unigene15225_Pythium	60.22	GO:0006810//transport
Unigene19849_Pythium	60.06	GO:0009108//coenzyme biosynthetic process;GO:0042559//pteridine and derivative biosynthetic process
Unigene22205_Pythium	58.58	GO:0008152//metabolic process
Unigene15811_Pythium	56.93	GO:0019538//protein metabolic process
Unigene11169_Pythium	52.65	GO:0010467//gene expression;GO:0042257//ribosomal subunit assembly
Unigene1576_Pythium	52.65	GO:0008152//metabolic process;GO:0009306//protein secretion
Unigene12515_Pythium	52.65	GO:0006546//glycine catabolic process
Unigene21101_Pythium	52	GO:0015031//protein transport
Unigene9244_Pythium	49.36	GO:0042254//ribosome biogenesis
Unigene21245_Pythium	47.39	GO:0044267//cellular protein metabolic process
Unigene17380_Pythium	46.4	GO:0044237//cellular metabolic process;GO:0044238//primary metabolic process
Unigene5317_Pythium	45.74	GO:0044237//cellular metabolic process
Unigene10823_Pythium	45.58	GO:0008152//metabolic process
Unigene12357_Pythium	45.09	GO:0009064//glutamine family amino acid metabolic process
Unigene18958_Pythium	43.93	GO:0006007//glucose catabolic process
Unigene15853_Pythium	43.44	GO:0006520//cellular amino acid metabolic process
Unigene7729_Pythium	42.12	GO:0006810//transport
Unigene10789_Pythium	41.79	GO:0006810//transport;GO:0008152//metabolic process
Unigene17992_Pythium	41.3	GO:0010468//regulation of gene expression;GO:0006418//tRNA aminoacylation for protein translation;GO:0006351//transcription, DNA-dependent
Unigene16807_Pythium	41.14	GO:0044237//cellular metabolic process
Unigene17425_Pythium	40.97	GO:0009987//cellular process;GO:0008152//metabolic process
Unigene21935_Pythium	38.83	GO:0035556//intracellular signal transduction;GO:0019538//protein metabolic process;GO:0006810//transport
Unigene19025_Pythium	38.83	GO:0006810//transport
Unigene8098_Pythium	38.67	GO:0009987//cellular process
Unigene18042_Pythium	38.34	GO:0044238//primary metabolic process;GO:0044260
Unigene19283_Pythium	38.17	GO:0008152//metabolic process
Unigene18191_Pythium	37.19	GO:0008152//metabolic process
Unigene9461_Pythium	37.19	GO:0006468//protein amino acid phosphorylation;GO:0023060
Unigene20956_Pythium	37.02	GO:0009089//lysine biosynthetic process via diaminopimelate
Unigene18904_Pythium	36.53	GO:0000272//polysaccharide catabolic process
Unigene18307_Pythium	36.2	GO:0008152//metabolic process
Unigene11640_Pythium	35.54	GO:0055086//nucleobase, nucleoside and nucleotide metabolic process
Unigene17220_Pythium	34.88	GO:0044238//primary metabolic process;GO:0034641//cellular nitrogen compound metabolic process
Unigene22309_Pythium	34.06	GO:0007275//multicellular organismal development
Unigene2764_Pythium	33.4	GO:0006694//steroid biosynthetic process
Unigene8038_Pythium	32.25	GO:0019363//pyridine nucleotide biosynthetic process
Unigene16042_Pythium	31.76	GO:0000097//sulfur amino acid biosynthetic process
Unigene19543_Pythium	30.28	GO:0007275//multicellular organismal development
Unigene20655_Pythium	29.62	GO:0008152//metabolic process
Unigene20792_Pythium	29.62	GO:0006760//folic acid and derivative metabolic process;GO:0007275//multicellular organismal development
Unigene11067_Pythium	29.45	GO:0008152//metabolic process
Unigene7776_Pythium	29.29	GO:0044237//cellular metabolic process
Unigene7830_Pythium	29.12	GO:0044260;GO:0090304;GO:0010467//gene expression
Unigene19609_Pythium	28.8	GO:0009987//cellular process
Unigene20702_Pythium	28.8	GO:0009060//aerobic respiration;GO:0051234//establishment of localization
Unigene13578_Pythium	28.8	GO:0006139//nucleobase, nucleoside, nucleotide and nucleic acid metabolic process
Unigene21981_Pythium	28.63	GO:0007275//multicellular organismal development
Unigene22297_Pythium	28.47	GO:0042254//ribosome biogenesis
Unigene6464_Pythium	28.14	GO:0009987//cellular process
Unigene4229_Pythium	27.81	GO:0006351//transcription, DNA-dependent
Unigene9321_Pythium	27.64	GO:0008152//metabolic process
Unigene19644_Pythium	27.15	GO:0006007//glucose catabolic process
Unigene21965_Pythium	26.16	GO:0009987//cellular process
Unigene19847_Pythium	25.67	GO:0009987//cellular process
Unigene7848_Pythium	25.01	GO:0044249//cellular biosynthetic process;GO:0044238//primary metabolic process
Unigene17746_Pythium	25.01	GO:0006807//nitrogen compound metabolic process;GO:0044237//cellular metabolic process
Unigene19554_Pythium	24.35	GO:0008152//metabolic process
Unigene18942_Pythium	24.19	GO:0008152//metabolic process
Unigene18894_Pythium	23.69	GO:0008152//metabolic process
Unigene17423_Pythium	23.53	GO:0006546//glycine catabolic process
Unigene17006_Pythium	23.53	GO:0006259//DNA metabolic process;GO:0048646//anatomical structure formation involved in morphogenesis;GO:0010468//regulation of gene expression;GO:0033554//cellular response to stress;GO:0006325//chromatin organization;GO:0006464//protein modification process
Unigene2461_Pythium	23.37	GO:0006281//DNA repair
Unigene21163_Pythium	23.2	GO:0044238//primary metabolic process;GO:0044260
Unigene17908_Pythium	22.71	GO:0008152//metabolic process
Unigene20894_Pythium	22.54	GO:0044238//primary metabolic process
Unigene20971_Pythium	21.88	GO:0042254//ribosome biogenesis;GO:0006350//transcription
Unigene18283_Pythium	21.72	GO:0008152//metabolic process
Unigene22062_Pythium	20.9	GO:0016109;GO:0006779//porphyrin biosynthetic process
Unigene7974_Pythium	20.9	GO:0009987//cellular process
Unigene1595_Pythium	20.9	GO:0006810//transport
Unigene17329_Pythium	20.73	GO:0007049//cell cycle;GO:0051704//multi-organism process;GO:0033674//positive regulation of kinase activity
Unigene7999_Pythium	20.57	GO:0009987//cellular process
Unigene21017_Pythium	20.4	GO:0044238//primary metabolic process
Unigene16731_Pythium	20.4	GO:0006631//fatty acid metabolic process
Unigene642_Pythium	20.07	GO:0050794//regulation of cellular process;GO:0006350//transcription
Unigene21367_Pythium	20.07	GO:0008152//metabolic process
Unigene20882_Pythium	19.75	GO:0044238//primary metabolic process
Unigene17338_Pythium	19.42	GO:0051169//nuclear transport;GO:0023060;GO:0015031//protein transport
Unigene15783_Pythium	19.42	GO:0008152//metabolic process
Unigene21985_Pythium	19.09	GO:0008152//metabolic process
Unigene15912_Pythium	18.43	GO:0044267//cellular protein metabolic process;GO:0050896//response to stimulus
Unigene19696_Pythium	18.43	GO:0006568//tryptophan metabolic process;GO:0008652//cellular amino acid biosynthetic process
Unigene15279_Pythium	18.26	GO:0051704//multi-organism process
Unigene22367_Pythium	18.26	GO:0009987//cellular process
Unigene20780_Pythium	18.1	GO:0008152//metabolic process
Unigene18053_Pythium	17.77	GO:0006810//transport
Unigene18126_Pythium	17.61	GO:0008152//metabolic process
Unigene21913_Pythium	17.28	GO:0034645//cellular macromolecule biosynthetic process;GO:0090304
Unigene17027_Pythium	16.95	GO:0022613//ribonucleoprotein complex biogenesis
Unigene2669_Pythium	16.62	GO:0044237//cellular metabolic process
Unigene10597_Pythium	16.62	GO:0007275//multicellular organismal development
Unigene19850_Pythium	16.13	GO:0055086//nucleobase, nucleoside and nucleotide metabolic process
Unigene21144_Pythium	16.13	GO:0044238//primary metabolic process;GO:0044237//cellular metabolic process
Unigene17673_Pythium	15.96	GO:0019725//cellular homeostasis
Unigene7758_Pythium	15.8	GO:0046907//intracellular transport
Unigene17655_Pythium	15.8	GO:0009987//cellular process
Unigene5368_Pythium	15.8	GO:0009451//RNA modification
Unigene19460_Pythium	15.8	GO:0008152//metabolic process
Unigene7932_Pythium	15.47	GO:0009987//cellular process
Unigene15716_Pythium	14.81	GO:0044247//cellular polysaccharide catabolic process
Unigene17627_Pythium	14.64	GO:0044267//cellular protein metabolic process
Unigene1500_Pythium	14.32	GO:0034728
Unigene17354_Pythium	14.32	GO:0010468//regulation of gene expression;GO:0034728
Unigene19494_Pythium	14.15	GO:0009108//coenzyme biosynthetic process
Unigene17132_Pythium	14.15	GO:0008152//metabolic process
Unigene17713_Pythium	14.15	GO:0006041//glucosamine metabolic process;GO:0034641//cellular nitrogen compound metabolic process
Unigene17668_Pythium	13.99	GO:0009987//cellular process
Unigene19500_Pythium	13.82	GO:0035556//intracellular signal transduction
Unigene9671_Pythium	13.82	GO:0008152//metabolic process
Unigene19751_Pythium	13.82	GO:0007275//multicellular organismal development
Unigene15506_Pythium	13.82	GO:0006007//glucose catabolic process
Unigene20572_Pythium	13.49	GO:0008152//metabolic process
Unigene4202_Pythium	13.16	GO:0044237//cellular metabolic process
Unigene16709_Pythium	13	GO:0008152//metabolic process
Unigene19262_Pythium	12.34	GO:0008152//metabolic process
Unigene15784_Pythium	12.34	GO:0000377//RNA splicing, via transesterification reactions with bulged adenosine as nucleophile
Unigene4033_Pythium	11.68	GO:0044267//cellular protein metabolic process
Unigene21021_Pythium	11.52	GO:0009987//cellular process
Unigene20516_Pythium	11.52	GO:0008152//metabolic process
Unigene20884_Pythium	11.52	GO:0006418//tRNA aminoacylation for protein translation
Unigene1368_Pythium	11.35	GO:0008033//tRNA processing
Unigene5196_Pythium	11.02	GO:0009987//cellular process
Unigene20593_Pythium	11.02	GO:0006807//nitrogen compound metabolic process
Unigene17928_Pythium	10.86	GO:0034641//cellular nitrogen compound metabolic process
Unigene22085_Pythium	10.86	GO:0019538//protein metabolic process
Unigene19270_Pythium	10.86	GO:0006810//transport
Unigene16856_Pythium	10.86	GO:0006519//cellular amino acid and derivative metabolic process
Unigene7333_Pythium	10.7	GO:0016458//gene silencing;GO:0006464//protein modification process
Unigene7224_Pythium	10.7	GO:0006950//response to stress
Unigene15739_Pythium	10.2	GO:0006310//DNA recombination;GO:0022904//respiratory electron transport chain
Unigene4054_Pythium	10.04	GO:0046483//heterocycle metabolic process;GO:0008652//cellular amino acid biosynthetic process
Unigene816_Pythium	9.71	GO:0008152//metabolic process
Unigene20863_Pythium	9.54	GO:0008152//metabolic process
Unigene8006_Pythium	9.38	GO:0009987//cellular process;GO:0044238//primary metabolic process;GO:0043170
Unigene5253_Pythium	9.38	GO:0006810//transport
Unigene21033_Pythium	9.21	GO:0044238//primary metabolic process;GO:0044260
Unigene1126_Pythium	9.05	GO:0008152//metabolic process
Unigene20929_Pythium	8.89	GO:0007275//multicellular organismal development
Unigene19857_Pythium	8.72	GO:0008152//metabolic process
Unigene17029_Pythium	8.56	GO:0051276//chromosome organization
Unigene15722_Pythium	8.56	GO:0006810//transport
Unigene9266_Pythium	8.39	GO:0008152//metabolic process
Unigene7306_Pythium	7.73	GO:0007275//multicellular organismal development
Unigene1199_Pythium	7.4	GO:0042221//response to chemical stimulus;GO:0008152//metabolic process
Unigene21230_Pythium	7.4	GO:0009987//cellular process
Unigene19351_Pythium	7.24	GO:0009064//glutamine family amino acid metabolic process;GO:0009168//purine ribonucleoside monophosphate biosynthetic process;GO:0006528//asparagine metabolic process
Unigene1329_Pythium	7.24	GO:0006412//translation;GO:0008033//tRNA processing
Unigene7245_Pythium	7.08	GO:0044260;GO:0090304
Unigene17996_Pythium	7.08	GO:0009987//cellular process
Unigene20599_Pythium	7.08	GO:0006811//ion transport
Unigene4920_Pythium	7.08	GO:0006013//mannose metabolic process
Unigene11667_Pythium	6.91	GO:0046907//intracellular transport
Unigene22133_Pythium	6.91	GO:0019752//carboxylic acid metabolic process;GO:0044238//primary metabolic process;GO:0046483//heterocycle metabolic process;GO:0044271//cellular nitrogen compound biosynthetic process;GO:0007275//multicellular organismal development;GO:0044283
Unigene4040_Pythium	6.91	GO:0006810//transport;GO:0008152//metabolic process
Unigene19576_Pythium	6.75	GO:0008152//metabolic process
Unigene21275_Pythium	6.75	GO:0000087//M phase of mitotic cell cycle
Unigene7255_Pythium	6.25	GO:0044260;GO:0090304
Unigene17526_Pythium	6.25	GO:0010467//gene expression
Unigene8191_Pythium	6.25	GO:0008152//metabolic process;GO:0007275//multicellular organismal development
Unigene19136_Pythium	6.25	GO:0006547//histidine metabolic process
Unigene17710_Pythium	6.09	GO:0044260;GO:0044238//primary metabolic process
Unigene20830_Pythium	6.09	GO:0044237//cellular metabolic process
Unigene10715_Pythium	6.09	GO:0022904//respiratory electron transport chain
Unigene509_Pythium	6.09	GO:0007275//multicellular organismal development
Unigene7962_Pythium	5.92	GO:0008152//metabolic process
Unigene18984_Pythium	5.76	GO:0034645//cellular macromolecule biosynthetic process;GO:0090304
Unigene21068_Pythium	5.59	GO:0051234//establishment of localization
Unigene21335_Pythium	5.59	GO:0044237//cellular metabolic process;GO:0044238//primary metabolic process
Unigene19400_Pythium	5.59	GO:0010467//gene expression;GO:0009451//RNA modification
Unigene11470_Pythium	5.43	GO:0055114//oxidation reduction
Unigene17160_Pythium	5.1	GO:0044238//primary metabolic process;GO:0044260
Unigene4336_Pythium	4.94	GO:0008152//metabolic process
Unigene20973_Pythium	4.94	GO:0006810//transport
Unigene1289_Pythium	4.77	GO:0006810//transport
Unigene12470_Pythium	4.77	GO:0006810//transport
Unigene7902_Pythium	4.61	GO:0009987//cellular process
Unigene18212_Pythium	4.61	GO:0008152//metabolic process
Unigene16758_Pythium	4.61	GO:0006259//DNA metabolic process
Unigene20508_Pythium	4.44	GO:0006810//transport
Unigene15212_Pythium	4.28	GO:0009085//lysine biosynthetic process
Unigene18134_Pythium	4.11	GO:0051234//establishment of localization
Unigene7993_Pythium	4.11	GO:0044238//primary metabolic process;GO:0044237//cellular metabolic process
Unigene1549_Pythium	4.11	GO:0044237//cellular metabolic process;GO:0008610//lipid biosynthetic process
Unigene21170_Pythium	4.11	GO:0009987//cellular process;GO:0008152//metabolic process
Unigene2881_Pythium	4.11	GO:0008152//metabolic process
Unigene13660_Pythium	4.11	GO:0006464//protein modification process
Unigene9290_Pythium	3.95	GO:0044260;GO:0090304
Unigene7311_Pythium	3.95	GO:0008152//metabolic process
Unigene7622_Pythium	3.78	GO:0009987//cellular process
Unigene584_Pythium	3.62	GO:0008033//tRNA processing
Unigene21154_Pythium	3.62	GO:0006810//transport
Unigene1562_Pythium	3.62	GO:0006760//folic acid and derivative metabolic process
Unigene7290_Pythium	3.46	GO:0009987//cellular process
Unigene17469_Pythium	3.13	GO:0009987//cellular process;GO:0044238//primary metabolic process;GO:0043170
Unigene7635_Pythium	3.13	GO:0009987//cellular process
Unigene17024_Pythium	3.13	GO:0006796//phosphate metabolic process
Unigene12392_Pythium	2.96	GO:0008152//metabolic process
Unigene7733_Pythium	2.96	GO:0006350//transcription
Unigene7488_Pythium	2.96	GO:0006350//transcription
Unigene1445_Pythium	2.96	GO:0006350//transcription
Unigene13532_Pythium	2.96	GO:0006281//DNA repair
Unigene16793_Pythium	2.8	GO:0008152//metabolic process
Unigene838_Pythium	2.63	GO:0008610//lipid biosynthetic process
Unigene7971_Pythium	2.63	GO:0008152//metabolic process
Unigene11100_Pythium	2.63	GO:0006006//glucose metabolic process
Unigene1515_Pythium	2.47	GO:0010468//regulation of gene expression
Unigene18881_Pythium	2.47	GO:0008152//metabolic process
Unigene18880_Pythium	2.47	GO:0005975//carbohydrate metabolic process
Unigene19162_Pythium	2.3	GO:0042120
Unigene22031_Pythium	2.3	GO:0008652//cellular amino acid biosynthetic process
Unigene17077_Pythium	2.3	GO:0008152//metabolic process
Unigene15229_Pythium	2.3	GO:0006350//transcription
Unigene19673_Pythium	2.14	GO:0019941//modification-dependent protein catabolic process
Unigene11024_Pythium	1.97	GO:0006810//transport
Unigene15658_Pythium	1.97	GO:0006778//porphyrin metabolic process
Unigene13584_Pythium	1.81	GO:0051234//establishment of localization;GO:0022900//electron transport chain
Unigene5213_Pythium	1.81	GO:0009987//cellular process
Unigene15714_Pythium	1.65	GO:0051234//establishment of localization;GO:0022904//respiratory electron transport chain
Unigene17291_Pythium	1.65	GO:0050658//RNA transport;GO:0006396//RNA processing
Unigene20459_Pythium	1.65	GO:0044267//cellular protein metabolic process;GO:0007275//multicellular organismal development
Unigene7753_Pythium	1.65	GO:0043603//cellular amide metabolic process
Unigene18300_Pythium	1.65	GO:0010467//gene expression
Unigene7936_Pythium	1.65	GO:0009987//cellular process
Unigene19618_Pythium	1.65	GO:0006412//translation;GO:0043039//tRNA aminoacylation
Unigene7947_Pythium	1.48	GO:0044238//primary metabolic process;GO:0044237//cellular metabolic process
Unigene19458_Pythium	1.48	GO:0008152//metabolic process
Unigene21175_Pythium	1.32	GO:0042254//ribosome biogenesis;GO:0006399//tRNA metabolic process
Unigene20432_Pythium	1.32	GO:0009987//cellular process
Unigene10532_Pythium	1.32	GO:0009117//nucleotide metabolic process
Unigene19624_Pythium	1.32	GO:0008652//cellular amino acid biosynthetic process
Unigene16043_Pythium	1.32	GO:0008152//metabolic process
Unigene19656_Pythium	1.32	GO:0008152//metabolic process
Unigene10481_Pythium	1.32	GO:0008152//metabolic process
Unigene18985_Pythium	1.32	GO:0006810//transport;GO:0035556//intracellular signal transduction
Unigene12514_Pythium	1.32	GO:0006810//transport
Unigene20375_Pythium	1.32	GO:0006259//DNA metabolic process
Unigene22040_Pythium	1.15	GO:0044281//small molecule metabolic process;GO:0044237//cellular metabolic process
Unigene17326_Pythium	1.15	GO:0042254//ribosome biogenesis;GO:0006399//tRNA metabolic process
Unigene20557_Pythium	1.15	GO:0034404;GO:0046483//heterocycle metabolic process;GO:0006519//cellular amino acid and derivative metabolic process
Unigene10692_Pythium	1.15	GO:0031163
Unigene19318_Pythium	1.15	GO:0010467//gene expression;GO:0009451//RNA modification
Unigene11550_Pythium	1.15	GO:0010467//gene expression
Unigene11644_Pythium	1.15	GO:0009085//lysine biosynthetic process
Unigene19723_Pythium	1.15	GO:0006520//cellular amino acid metabolic process
Unigene6417_Pythium	1.15	GO:0006399//tRNA metabolic process;GO:0001522//pseudouridine synthesis
Unigene19787_Pythium	1.15	GO:0005975//carbohydrate metabolic process
Unigene10955_Pythium	0.99	GO:0051234//establishment of localization
Unigene13658_Pythium	0.99	GO:0044238//primary metabolic process;GO:0044237//cellular metabolic process
Unigene11591_Pythium	0.99	GO:0009987//cellular process
Unigene706_Pythium	0.99	GO:0008652//cellular amino acid biosynthetic process;GO:0009081//branched chain family amino acid metabolic process
Unigene17099_Pythium	0.99	GO:0008152//metabolic process
Unigene17493_Pythium	0.99	GO:0008152//metabolic process
Unigene19471_Pythium	0.99	GO:0008152//metabolic process
Unigene6530_Pythium	0.99	GO:0007275//multicellular organismal development
Unigene10490_Pythium	0.99	GO:0006810//transport
Unigene18243_Pythium	0.99	GO:0006810//transport
Unigene18005_Pythium	0.99	GO:0006810//transport
Unigene18871_Pythium	0.99	GO:0006768//biotin metabolic process
Unigene10486_Pythium	0.99	GO:0006631//fatty acid metabolic process
Unigene2768_Pythium	0.99	GO:0006350//transcription
Unigene15987_Pythium	0.82	GO:0050896//response to stimulus
Unigene19738_Pythium	0.82	GO:0035556//intracellular signal transduction
Unigene21169_Pythium	0.82	GO:0008652//cellular amino acid biosynthetic process;GO:0009081//branched chain family amino acid metabolic process
Unigene17108_Pythium	0.82	GO:0008652//cellular amino acid biosynthetic process
Unigene20649_Pythium	0.82	GO:0008152//metabolic process
Unigene17138_Pythium	0.82	GO:0008152//metabolic process
Unigene12448_Pythium	0.82	GO:0008152//metabolic process
Unigene21120_Pythium	0.82	GO:0008152//metabolic process
Unigene19379_Pythium	0.82	GO:0007275//multicellular organismal development
Unigene17068_Pythium	0.82	GO:0006886//intracellular protein transport
Unigene19207_Pythium	0.82	GO:0006818//hydrogen transport;GO:0044238//primary metabolic process;GO:0046483//heterocycle metabolic process;GO:0044271//cellular nitrogen compound biosynthetic process
Unigene20630_Pythium	0.82	GO:0006810//transport;GO:0035556//intracellular signal transduction
Unigene19153_Pythium	0.82	GO:0006810//transport;GO:0035556//intracellular signal transduction
Unigene7369_Pythium	0.82	GO:0006810//transport
Unigene16765_Pythium	0.82	GO:0006464//protein modification process
Unigene16932_Pythium	0.82	GO:0006412//translation;GO:0006396//RNA processing;GO:0050658//RNA transport
Unigene19237_Pythium	0.82	GO:0006259//DNA metabolic process
Unigene16148_Pythium	0.82	GO:0006164//purine nucleotide biosynthetic process
Unigene21115_Pythium	0.66	GO:0055086//nucleobase, nucleoside and nucleotide metabolic process;GO:0046483//heterocycle metabolic process
Unigene17371_Pythium	0.66	GO:0044249//cellular biosynthetic process;GO:0043170;GO:0006139//nucleobase, nucleoside, nucleotide and nucleic acid metabolic process
Unigene4276_Pythium	0.66	GO:0044249//cellular biosynthetic process;GO:0006139//nucleobase, nucleoside, nucleotide and nucleic acid metabolic process
Unigene17778_Pythium	0.66	GO:0044247//cellular polysaccharide catabolic process
Unigene21247_Pythium	0.66	GO:0042126//nitrate metabolic process
Unigene17022_Pythium	0.66	GO:0009987//cellular process
Unigene16820_Pythium	0.66	GO:0009987//cellular process
Unigene20773_Pythium	0.66	GO:0009987//cellular process
Unigene10919_Pythium	0.66	GO:0009206;GO:0006812//cation transport
Unigene10613_Pythium	0.66	GO:0009057//macromolecule catabolic process
Unigene12435_Pythium	0.66	GO:0009057//macromolecule catabolic process
Unigene11017_Pythium	0.66	GO:0008152//metabolic process;GO:0009987//cellular process
Unigene19363_Pythium	0.66	GO:0008152//metabolic process
Unigene11106_Pythium	0.66	GO:0008152//metabolic process
Unigene15649_Pythium	0.66	GO:0008152//metabolic process
Unigene20475_Pythium	0.66	GO:0008152//metabolic process
Unigene11619_Pythium	0.66	GO:0006810//transport
Unigene20387_Pythium	0.66	GO:0006464//protein modification process;GO:0007049//cell cycle
Unigene16122_Pythium	0.66	GO:0006412//translation
Unigene19362_Pythium	0.66	GO:0006071//glycerol metabolic process
Unigene18149_Pythium	0.66	GO:0006006//glucose metabolic process
Unigene11333_Pythium	0.49	GO:0051234//establishment of localization
Unigene17298_Pythium	0.49	GO:0046034//ATP metabolic process;GO:0015992//proton transport
Unigene4204_Pythium	0.49	GO:0042254//ribosome biogenesis
Unigene4074_Pythium	0.49	GO:0031668//cellular response to extracellular stimulus;GO:0006259//DNA metabolic process;GO:0033554//cellular response to stress
Unigene16631_Pythium	0.49	GO:0023060;GO:0006351//transcription, DNA-dependent
Unigene13470_Pythium	0.49	GO:0019941//modification-dependent protein catabolic process
Unigene11159_Pythium	0.49	GO:0016070//RNA metabolic process
Unigene21129_Pythium	0.49	GO:0010468//regulation of gene expression;GO:0006350//transcription
Unigene10941_Pythium	0.49	GO:0010467//gene expression
Unigene22158_Pythium	0.49	GO:0009987//cellular process
Unigene18357_Pythium	0.49	GO:0009987//cellular process
Unigene19048_Pythium	0.49	GO:0009987//cellular process
Unigene1514_Pythium	0.49	GO:0009987//cellular process
Unigene11410_Pythium	0.49	GO:0009251//glucan catabolic process
Unigene19131_Pythium	0.49	GO:0009085//lysine biosynthetic process
Unigene15768_Pythium	0.49	GO:0009060//aerobic respiration;GO:0043648//dicarboxylic acid metabolic process
Unigene18038_Pythium	0.49	GO:0009060//aerobic respiration
Unigene15794_Pythium	0.49	GO:0009057//macromolecule catabolic process
Unigene17748_Pythium	0.49	GO:0009056//catabolic process;GO:0005975//carbohydrate metabolic process;GO:0043170
Unigene15342_Pythium	0.49	GO:0008652//cellular amino acid biosynthetic process
Unigene11623_Pythium	0.49	GO:0008152//metabolic process
Unigene19822_Pythium	0.49	GO:0008152//metabolic process
Unigene17915_Pythium	0.49	GO:0008152//metabolic process
Unigene21890_Pythium	0.49	GO:0008152//metabolic process
Unigene15417_Pythium	0.49	GO:0008152//metabolic process
Unigene18310_Pythium	0.49	GO:0007275//multicellular organismal development;GO:0006007//glucose catabolic process
Unigene17910_Pythium	0.49	GO:0007275//multicellular organismal development
Unigene20583_Pythium	0.49	GO:0006631//fatty acid metabolic process
Unigene3948_Pythium	0.49	GO:0006464//protein modification process;GO:0007275//multicellular organismal development
Unigene18216_Pythium	0.49	GO:0006464//protein modification process
Unigene13513_Pythium	0.49	GO:0006412//translation
Unigene6597_Pythium	0.49	GO:0006325//chromatin organization;GO:0010467//gene expression
Unigene1316_Pythium	0.49	GO:0006220//pyrimidine nucleotide metabolic process
Unigene13252_Pythium	0.49	GO:0006006//glucose metabolic process
Unigene12463_Pythium	0.49	GO:0006006//glucose metabolic process
Unigene1545_Pythium	0.49	GO:0000272//polysaccharide catabolic process
Unigene21297_Pythium	0.33	GO:0044267//cellular protein metabolic process
Unigene11124_Pythium	0.33	GO:0044267//cellular protein metabolic process
Unigene20869_Pythium	0.33	GO:0044267//cellular protein metabolic process
Unigene7582_Pythium	0.33	GO:0044267//cellular protein metabolic process
Unigene20381_Pythium	0.33	GO:0044260;GO:0044238//primary metabolic process
Unigene17046_Pythium	0.33	GO:0044260;GO:0006950//response to stress;GO:0044238//primary metabolic process
Unigene22238_Pythium	0.33	GO:0044238//primary metabolic process;GO:0023060;GO:0044260
Unigene21989_Pythium	0.33	GO:0043170;GO:0044238//primary metabolic process
Unigene17728_Pythium	0.33	GO:0042254//ribosome biogenesis;GO:0006399//tRNA metabolic process
Unigene16808_Pythium	0.33	GO:0019695//choline metabolic process
Unigene17074_Pythium	0.33	GO:0019614//catechol catabolic process
Unigene20903_Pythium	0.33	GO:0019538//protein metabolic process
Unigene18091_Pythium	0.33	GO:0019538//protein metabolic process
Unigene20858_Pythium	0.33	GO:0015031//protein transport
Unigene17238_Pythium	0.33	GO:0015031//protein transport
Unigene17548_Pythium	0.33	GO:0009987//cellular process;GO:0008152//metabolic process
Unigene19087_Pythium	0.33	GO:0009987//cellular process;GO:0008152//metabolic process
Unigene22073_Pythium	0.33	GO:0009987//cellular process
Unigene9309_Pythium	0.33	GO:0009987//cellular process
Unigene11125_Pythium	0.33	GO:0009987//cellular process
Unigene9226_Pythium	0.33	GO:0009987//cellular process
Unigene10479_Pythium	0.33	GO:0009987//cellular process
Unigene6426_Pythium	0.33	GO:0009987//cellular process
Unigene6669_Pythium	0.33	GO:0009987//cellular process
Unigene6459_Pythium	0.33	GO:0009987//cellular process
Unigene4956_Pythium	0.33	GO:0009987//cellular process
Unigene11149_Pythium	0.33	GO:0009894
Unigene21123_Pythium	0.33	GO:0009058//biosynthetic process
Unigene17599_Pythium	0.33	GO:0008652//cellular amino acid biosynthetic process;GO:0009072//aromatic amino acid family metabolic process
Unigene12494_Pythium	0.33	GO:0008652//cellular amino acid biosynthetic process
Unigene19177_Pythium	0.33	GO:0008152//metabolic process;GO:0007275//multicellular organismal development
Unigene7718_Pythium	0.33	GO:0008152//metabolic process
Unigene20417_Pythium	0.33	GO:0008152//metabolic process
Unigene7439_Pythium	0.33	GO:0008152//metabolic process
Unigene19333_Pythium	0.33	GO:0008152//metabolic process
Unigene9274_Pythium	0.33	GO:0008152//metabolic process
Unigene22016_Pythium	0.33	GO:0008152//metabolic process
Unigene18081_Pythium	0.33	GO:0008152//metabolic process
Unigene21977_Pythium	0.33	GO:0008152//metabolic process
Unigene17833_Pythium	0.33	GO:0008152//metabolic process
Unigene11200_Pythium	0.33	GO:0008064//regulation of actin polymerization or depolymerization
Unigene15626_Pythium	0.33	GO:0007275//multicellular organismal development;GO:0060255;GO:0006464//protein modification process
Unigene9347_Pythium	0.33	GO:0006810//transport;GO:0035556//intracellular signal transduction
Unigene19692_Pythium	0.33	GO:0006810//transport
Unigene12434_Pythium	0.33	GO:0006810//transport
Unigene9706_Pythium	0.33	GO:0006810//transport
Unigene8158_Pythium	0.33	GO:0006807//nitrogen compound metabolic process
Unigene16845_Pythium	0.33	GO:0006629//lipid metabolic process
Unigene12630_Pythium	0.33	GO:0006613//cotranslational protein targeting to membrane
Unigene17593_Pythium	0.33	GO:0006563//L-serine metabolic process;GO:0000097//sulfur amino acid biosynthetic process
Unigene13226_Pythium	0.33	GO:0006497//protein amino acid lipidation
Unigene10622_Pythium	0.33	GO:0006418//tRNA aminoacylation for protein translation
Unigene11635_Pythium	0.33	GO:0006164//purine nucleotide biosynthetic process
Unigene20933_Pythium	0.33	GO:0005975//carbohydrate metabolic process
Unigene11220_Pythium	0.33	GO:0005975//carbohydrate metabolic process
Unigene19714_Pythium	0.33	GO:0000096//sulfur amino acid metabolic process
Unigene18312_Pythium	0.33	GO:0000096//sulfur amino acid metabolic process
