# Supplementary material for: Characterization of Pythium Transcriptome and Gene Expression Analysis at Different Stages of Fermentation
Source: PLoS One. 2013 Jun 18;8(6):e65552. doi: 10.1371/journal.pone.0065552 (PMC3688826; doi:10.1371/journal.pone.0065552)
Supplement: Additional File S10 — Comparison of GO classification between 48 h and 100 h. (XLSX) [file pone.0065552.s010.xlsx]

## Sheet: cellular_component
Comparison of GO classification between 48 h and 100 h
Gene Ontology term	Number of genes annotated to the term	Percent of genes annotated to the term
Cell	37	1
Cell part	37	1
Intracellular	19	0.514
Intracellular part	17	0.459
Membrane	10	0.27
Intracellular organelle	9	0.243
Organelle	9	0.243
Macromolecular complex	5	0.135
Intracellular membrane-bounded organelle	5	0.135
Membrane-bounded organelle	5	0.135
Intrinsic to membrane	4	0.108
Membrane part	4	0.108
Ribonucleoprotein complex	3	0.081
Non-membrane-bounded organelle	3	0.081
Intracellular non-membrane-bounded organelle	3	0.081
Intracellular organelle part	3	0.081
Organelle part	3	0.081
Nuclear lumen	2	0.054
Membrane-enclosed lumen	2	0.054
Organelle lumen	2	0.054
Nuclear part	2	0.054
Intracellular organelle lumen	2	0.054
Nucleus	2	0.054
Cytoplasm	2	0.054
Cytoplasmic part	2	0.054

## Sheet: biological_process
Comparison of GO classification between 48 h and 100 h
Gene Ontology term	Number of genes annotated to the term	Percent of genes annotated to the term
metabolic process	48	0.738
cellular process	44	0.677
cellular metabolic process	34	0.523
primary metabolic process	33	0.508
macromolecule metabolic process	23	0.354
cellular macromolecule metabolic process	21	0.323
nitrogen compound metabolic process	20	0.308
cellular nitrogen compound metabolic process	18	0.277
biosynthetic process	14	0.215
nucleobase, nucleoside, nucleotide and nucleic acid metabolic process	14	0.215
cellular biosynthetic process	13	0.2
nucleic acid metabolic process	12	0.185
gene expression	9	0.138
protein metabolic process	8	0.123
macromolecule biosynthetic process	7	0.108
cellular macromolecule biosynthetic process	7	0.108
cellular protein metabolic process	7	0.108
organic acid metabolic process	7	0.108
carboxylic acid metabolic process	7	0.108
cellular ketone metabolic process	7	0.108
oxoacid metabolic process	7	0.108
localization	7	0.108
establishment of localization	7	0.108
small molecule metabolic process	7	0.108
cellular amino acid metabolic process	6	0.092
amine metabolic process	6	0.092
cellular amine metabolic process	6	0.092
cellular amino acid and derivative metabolic process	6	0.092
transport	6	0.092
response to stimulus	5	0.077
RNA metabolic process	5	0.077
cellular nitrogen compound biosynthetic process	5	0.077
transcription	4	0.062
heterocycle metabolic process	4	0.062
cellular component organization or biogenesis at cellular level	4	0.062
cellular component organization or biogenesis	4	0.062
small molecule biosynthetic process	4	0.062
cofactor metabolic process	3	0.046
response to stress	3	0.046
signaling process	3	0.046
signaling	3	0.046
signal transmission	3	0.046
macromolecule catabolic process	3	0.046
cellular amino acid biosynthetic process	3	0.046
organic acid biosynthetic process	3	0.046
carboxylic acid biosynthetic process	3	0.046
amine biosynthetic process	3	0.046
regulation of biological process	3	0.046
catabolic process	3	0.046
biological regulation	3	0.046
DNA repair	2	0.031
response to DNA damage stimulus	2	0.031
cellular polysaccharide catabolic process	2	0.031
cellular polysaccharide metabolic process	2	0.031
aspartate family amino acid metabolic process	2	0.031
chromosome organization	2	0.031
polysaccharide catabolic process	2	0.031
tRNA aminoacylation for protein translation	2	0.031
coenzyme metabolic process	2	0.031
cellular response to stress	2	0.031
amino acid activation	2	0.031
tRNA aminoacylation	2	0.031
cellular response to stimulus	2	0.031
polysaccharide metabolic process	2	0.031
cellular carbohydrate catabolic process	2	0.031
cellular aromatic compound metabolic process	2	0.031
RNA processing	2	0.031
organelle organization	2	0.031
carbohydrate catabolic process	2	0.031
tRNA metabolic process	2	0.031
cellular component organization at cellular level	2	0.031
ncRNA metabolic process	2	0.031
ribosome biogenesis	2	0.031
ribonucleoprotein complex biogenesis	2	0.031
cellular component biogenesis at cellular level	2	0.031
cellular component organization	2	0.031
translation	2	0.031
DNA metabolic process	2	0.031
cellular component biogenesis	2	0.031
macromolecule modification	2	0.031
cellular carbohydrate metabolic process	2	0.031
carbohydrate metabolic process	2	0.031
multicellular organismal development	2	0.031
multicellular organismal process	2	0.031
developmental process	2	0.031

## Sheet: molecular_function
Comparison of GO classification between 48 h and 100 h
Gene Ontology term	Number of genes annotated to the term	Percent of genes annotated to the term
Catalytic activity	79	0.752
Binding	55	0.524
Transferase activity	28	0.267
Hydrolase activity	20	0.19
Nucleotide binding	18	0.171
Ribonucleotide binding	14	0.133
Purine ribonucleotide binding	14	0.133
Purine nucleotide binding	14	0.133
Adenyl ribonucleotide binding	10	0.095
Purine nucleoside binding	10	0.095
Adenyl nucleotide binding	10	0.095
Nucleoside binding	10	0.095
Oxidoreductase activity	9	0.086
Transferase activity, transferring phosphorus-containing groups	9	0.086
Nucleic acid binding	8	0.076
Ligase activity	7	0.067
Kinase activity	6	0.057
Lyase activity	5	0.048
Cation binding	5	0.048
Ion binding	5	0.048
Nucleoside-triphosphatase activity	5	0.048
Pyrophosphatase activity	5	0.048
Hydrolase activity, acting on acid anhydrides, in phosphorus-containing anhydrides	5	0.048
Hydrolase activity, acting on acid anhydrides	5	0.048
Protein binding	4	0.038
Transferase activity, transferring acyl groups	4	0.038
Metal ion binding	4	0.038
Oxidoreductase activity, acting on the CH-OH group of donors, NAD or NADP as acceptor	3	0.029
Nucleotidyltransferase activity	3	0.029
Oxidoreductase activity, acting on CH-OH group of donors	3	0.029
Acyltransferase activity	3	0.029
Primary active transmembrane transporter activity	3	0.029
P-P-bond-hydrolysis-driven transmembrane transporter activity	3	0.029
Active transmembrane transporter activity	3	0.029
Guanyl nucleotide binding	3	0.029
Guanyl ribonucleotide binding	3	0.029
Transferase activity, transferring acyl groups other than amino-acyl groups	3	0.029
Transmembrane transporter activity	3	0.029
Transporter activity	3	0.029
Peptidase activity	3	0.029
Nucleobase, nucleoside, nucleotide kinase activity	2	0.019
Aminoacyl-tRNA ligase activity	2	0.019
Ligase activity, forming carbon-oxygen bonds	2	0.019
Ligase activity, forming aminoacyl-tRNA and related compounds	2	0.019
Acetyltransferase activity	2	0.019
DNA binding	2	0.019
Iron-sulfur cluster binding	2	0.019
Metal cluster binding	2	0.019
Ligase activity, forming carbon-nitrogen bonds	2	0.019
Hydrolase activity, acting on glycosyl bonds	2	0.019
Protein kinase activity	2	0.019
Phosphotransferase activity, alcohol group as acceptor	2	0.019
