# Supplementary material for: Characterization of Pythium Transcriptome and Gene Expression Analysis at Different Stages of Fermentation
Source: PLoS One. 2013 Jun 18;8(6):e65552. doi: 10.1371/journal.pone.0065552 (PMC3688826; doi:10.1371/journal.pone.0065552)
Supplement: Additional File S11 — Comparison of GO classification between 48 h and 148 h. (XLSX) [file pone.0065552.s011.xlsx]

## Sheet: cellular_component
Comparison of GO classification between 48 h and 148 h
Gene Ontology term	Number of genes annotated to the term	Percent of genes annotated to the term
cell	30	1
cell part	30	1
intracellular	13	0.433
intracellular part	11	0.367
membrane	9	0.3
intracellular organelle	5	0.167
organelle	5	0.167
intrinsic to membrane	4	0.133
membrane part	4	0.133
intracellular membrane-bounded organelle	4	0.133
membrane-bounded organelle	3	0.133
macromolecular complex	3	0.1
nucleus	2	0.067
cytoplasm	2	0.067
cytoplasmic part	2	0.067

## Sheet: biological_process
Comparison of GO classification between 48 h and 148 h
Gene Ontology term	Number of genes annotated to the term	Percent of genes annotated to the term
metabolic process	56	0.789
cellular process	37	0.521
cellular metabolic process	30	0.423
primary metabolic process	28	0.394
nitrogen compound metabolic process	18	0.254
cellular nitrogen compound metabolic process	17	0.239
small molecule metabolic process	13	0.183
macromolecule metabolic process	11	0.155
biosynthetic process	10	0.141
organic acid metabolic process	9	0.127
carboxylic acid metabolic process	9	0.127
cellular ketone metabolic process	9	0.127
oxoacid metabolic process	9	0.127
cellular biosynthetic process	9	0.127
cellular macromolecule metabolic process	9	0.127
cellular amino acid metabolic process	8	0.113
amine metabolic process	8	0.113
cellular amine metabolic process	8	0.113
cellular amino acid and derivative metabolic process	8	0.113
localization	8	0.113
establishment of localization	8	0.113
nucleobase, nucleoside, nucleotide and nucleic acid metabolic process	8	0.113
transport	6	0.085
heterocycle metabolic process	5	0.07
cellular nitrogen compound biosynthetic process	5	0.07
nucleic acid metabolic process	5	0.07
cellular amino acid biosynthetic process	4	0.056
organic acid biosynthetic process	4	0.056
carboxylic acid biosynthetic process	4	0.056
amine biosynthetic process	4	0.056
regulation of biological process	4	0.056
biological regulation	4	0.056
macromolecule biosynthetic process	4	0.056
cellular macromolecule biosynthetic process	4	0.056
small molecule biosynthetic process	4	0.056
cellular protein metabolic process	4	0.056
gene expression	4	0.056
protein metabolic process	4	0.056
cellular aromatic compound metabolic process	3	0.042
cofactor metabolic process	3	0.042
response to stimulus	3	0.042
cellular component biogenesis	3	0.042
cellular component organization or biogenesis at cellular level	3	0.042
carbohydrate metabolic process	3	0.042
cellular component organization or biogenesis	3	0.042
porphyrin metabolic process	2	0.028
tetrapyrrole metabolic process	2	0.028
aromatic amino acid family metabolic process	2	0.028
lipid biosynthetic process	2	0.028
energy derivation by oxidation of organic compounds	2	0.028
cellular respiration	2	0.028
glucose metabolic process	2	0.028
generation of precursor metabolites and energy	2	0.028
regulation of metabolic process	2	0.028
hexose metabolic process	2	0.028
monosaccharide metabolic process	2	0.028
signaling process	2	0.028
signaling	2	0.028
signal transmission	2	0.028
regulation of cellular process	2	0.028
ribosome biogenesis	2	0.028
transcription	2	0.028
ribonucleoprotein complex biogenesis	2	0.028
cellular component biogenesis at cellular level	2	0.028
lipid metabolic process	2	0.028
nucleobase, nucleoside and nucleotide metabolic process	2	0.028
alcohol metabolic process	2	0.028
macromolecule modification	2	0.028
cellular carbohydrate metabolic process	2	0.028
catabolic process	2	0.028
RNA metabolic process	2	0.028

## Sheet: molecular_function
Comparison of GO classification between 48 h and 148 h
Gene Ontology term	Number of genes annotated to the term	Percent of genes annotated to the term
catalytic activity	100	0.833
binding	54	0.45
transferase activity	34	0.283
oxidoreductase activity	21	0.175
hydrolase activity	20	0.167
transferase activity, transferring phosphorus-containing groups	16	0.133
nucleotide binding	16	0.133
purine nucleotide binding	12	0.1
purine nucleoside binding	11	0.092
adenyl nucleotide binding	11	0.092
nucleoside binding	11	0.092
ribonucleotide binding	11	0.092
purine ribonucleotide binding	11	0.092
adenyl ribonucleotide binding	10	0.083
kinase activity	9	0.075
oxidoreductase activity, acting on the CH-CH group of donors	6	0.05
lyase activity	6	0.05
transferase activity, transferring acyl groups	5	0.042
nucleic acid binding	5	0.042
nucleoside-triphosphatase activity	5	0.042
pyrophosphatase activity	5	0.042
hydrolase activity, acting on acid anhydrides, in phosphorus-containing anhydrides	5	0.042
hydrolase activity, acting on acid anhydrides	5	0.042
acyltransferase activity	4	0.033
transferase activity, transferring acyl groups other than amino-acyl groups	4	0.033
protein binding	4	0.033
protein kinase activity	4	0.033
phosphotransferase activity, alcohol group as acceptor	4	0.033
cation binding	4	0.033
ion binding	4	0.033
carboxy-lyase activity	3	0.025
acetyltransferase activity	3	0.025
oxidoreductase activity, acting on the CH-OH group of donors, NAD or NADP as acceptor	3	0.025
nucleotidyltransferase activity	3	0.025
carbon-carbon lyase activity	3	0.025
iron-sulfur cluster binding	3	0.025
metal cluster binding	3	0.025
oxidoreductase activity, acting on CH-OH group of donors	3	0.025
primary active transmembrane transporter activity	3	0.025
P-P-bond-hydrolysis-driven transmembrane transporter activity	3	0.025
active transmembrane transporter activity	3	0.025
transmembrane transporter activity	3	0.025
transporter activity	3	0.025
metal ion binding	3	0.025
oxidoreductase activity, acting on the CH-NH group of donors	2	0.017
oxidoreductase activity, acting on the CH-NH group of donors, NAD or NADP as acceptor	2	0.017
phosphoenolpyruvate carboxykinase activity	2	0.017
nucleobase, nucleoside, nucleotide kinase activity	2	0.017
acyl-CoA dehydrogenase activity	2	0.017
transferase activity, transferring nitrogenous groups	2	0.017
hydro-lyase activity	2	0.017
carbon-oxygen lyase activity	2	0.017
isomerase activity	2	0.017
peptidase activity	2	0.017
ligase activity	2	0.017
