# Supplementary material for: Characterization of Pythium Transcriptome and Gene Expression Analysis at Different Stages of Fermentation
Source: PLoS One. 2013 Jun 18;8(6):e65552. doi: 10.1371/journal.pone.0065552 (PMC3688826; doi:10.1371/journal.pone.0065552)
Supplement: Additional File S12 — Comparison of GO classification between 100 h and 148 h. (XLSX) [file pone.0065552.s012.xlsx]

## Sheet: cellular_component
Comparison of GO classification between 100 h and 148 h
Gene Ontology term	Number of genes annotated to the term	Percent of genes annotated to the term
cell	24	0.96
cell part	24	0.96
intracellular	14	0.56
intracellular part	13	0.52
intracellular membrane-bounded organelle	7	0.28
membrane-bounded organelle	7	0.28
intracellular organelle	7	0.28
organelle	7	0.28
intracellular organelle part	5	0.2
organelle part	5	0.2
membrane	5	0.2
nucleus	4	0.16
macromolecular complex	4	0.16
nuclear lumen	3	0.12
membrane-enclosed lumen	3	0.12
organelle lumen	3	0.12
nuclear part	3	0.12
intracellular organelle lumen	3	0.12

## Sheet: biological_process
Comparison of GO classification between 100 h and 148 h
Gene Ontology term	Number of genes annotated to the term	Percent of genes annotated to the term
metabolic process	38	0.717
cellular process	35	0.66
primary metabolic process	26	0.491
cellular metabolic process	23	0.434
cellular nitrogen compound metabolic process	17	0.321
nitrogen compound metabolic process	17	0.321
macromolecule metabolic process	14	0.264
cellular biosynthetic process	11	0.208
biosynthetic process	11	0.208
small molecule metabolic process	11	0.208
cellular macromolecule metabolic process	11	0.208
cellular amino acid metabolic process	9	0.17
amine metabolic process	9	0.17
cellular amine metabolic process	9	0.17
cellular amino acid and derivative metabolic process	9	0.17
organic acid metabolic process	9	0.17
carboxylic acid metabolic process	9	0.17
cellular ketone metabolic process	9	0.17
oxoacid metabolic process	9	0.17
cellular nitrogen compound biosynthetic process	7	0.132
nucleic acid metabolic process	7	0.132
nucleobase, nucleoside, nucleotide and nucleic acid metabolic process	7	0.132
cellular amino acid biosynthetic process	6	0.113
organic acid biosynthetic process	6	0.113
carboxylic acid biosynthetic process	6	0.113
amine biosynthetic process	6	0.113
cellular component organization or biogenesis at cellular level	6	0.113
cellular component organization or biogenesis	6	0.113
small molecule biosynthetic process	6	0.113
ribonucleoprotein complex biogenesis	5	0.094
cellular component biogenesis at cellular level	5	0.094
cellular component biogenesis	5	0.094
carbohydrate metabolic process	5	0.094
gene expression	5	0.094
localization	5	0.094
establishment of localization	5	0.094
ribosome biogenesis	4	0.075
transcription	4	0.075
macromolecule biosynthetic process	4	0.075
cellular macromolecule biosynthetic process	4	0.075
transport	4	0.075
lysine metabolic process	3	0.057
aspartate family amino acid biosynthetic process	3	0.057
lysine biosynthetic process	3	0.057
aspartate family amino acid metabolic process	3	0.057
polysaccharide catabolic process	3	0.057
polysaccharide metabolic process	3	0.057
carbohydrate catabolic process	3	0.057
macromolecule catabolic process	3	0.057
cellular carbohydrate metabolic process	3	0.057
catabolic process	3	0.057
cellular aromatic compound metabolic process	2	0.038
alcohol metabolic process	2	0.038
heterocycle metabolic process	2	0.038
biological regulation	2	0.038
protein metabolic process	2	0.038

## Sheet: molecular_function
Comparison of GO classification between 100 h and 148 h
Gene Ontology term	Number of genes annotated to the term	Percent of genes annotated to the term
catalytic activity	64	0.821
binding	37	0.474
transferase activity	18	0.231
hydrolase activity	13	0.167
lyase activity	8	0.103
oxidoreductase activity	8	0.103
nucleotide binding	8	0.103
transferase activity, transferring phosphorus-containing groups	7	0.09
cation binding	6	0.077
ion binding	6	0.077
metal ion binding	5	0.064
purine nucleotide binding	5	0.064
nucleic acid binding	4	0.051
kinase activity	4	0.051
ribonucleotide binding	4	0.051
purine ribonucleotide binding	4	0.051
guanyl nucleotide binding	3	0.038
guanyl ribonucleotide binding	3	0.038
isomerase activity	3	0.038
pyrophosphatase activity	3	0.038
hydrolase activity, acting on acid anhydrides, in phosphorus-containing anhydrides	3	0.038
hydrolase activity, acting on acid anhydrides	3	0.038
intramolecular transferase activity	2	0.026
hydrolase activity, hydrolyzing O-glycosyl compounds	2	0.026
nuclease activity	2	0.026
oxidoreductase activity, acting on the CH-OH group of donors, NAD or NADP as acceptor	2	0.026
hydro-lyase activity	2	0.026
oxidoreductase activity, acting on CH-OH group of donors	2	0.026
cofactor binding	2	0.026
carbon-oxygen lyase activity	2	0.026
hydrolase activity, acting on glycosyl bonds	2	0.026
hydrolase activity, acting on ester bonds	2	0.026
protein kinase activity	2	0.026
phosphotransferase activity, alcohol group as acceptor	2	0.026
nucleoside-triphosphatase activity	2	0.026
purine nucleoside binding	2	0.026
adenyl nucleotide binding	2	0.026
nucleoside binding	2	0.026
