# Supplementary material for: Characterization of Pythium Transcriptome and Gene Expression Analysis at Different Stages of Fermentation
Source: PLoS One. 2013 Jun 18;8(6):e65552. doi: 10.1371/journal.pone.0065552 (PMC3688826; doi:10.1371/journal.pone.0065552)
Supplement: Additional File S13 — Analyses of pathways in the three comparsion libraries (48 h vs. 100 h, 48 h vs. 148 h and 100 h vs. 148 h). (XLSX) [file pone.0065552.s013.xlsx]

## Sheet: 48 h vs. 100 h
Pathway	DEGs with pathway annotation (590)	Pathway ID
Valine, leucine and isoleucine biosynthesis	14 (2.37%)	ko00290
Aminoacyl-tRNA biosynthesis	21 (3.56%)	ko00970
Steroid biosynthesis	6 (1.02%)	ko00100
Pantothenate and CoA biosynthesis	7 (1.19%)	ko00770
Cyanoamino acid metabolism	6 (1.02%)	ko00460
Butanoate metabolism	19 (3.22%)	ko00650
Tetrachloroethene degradation	7 (1.19%)	ko00625
Benzoate degradation via CoA ligation	23 (3.9%)	ko00632
One carbon pool by folate	10 (1.69%)	ko00670
ABC transporters	26 (4.41%)	ko02010
Linoleic acid metabolism	7 (1.19%)	ko00591
Nitrogen metabolism	10 (1.69%)	ko00910
Biosynthesis of siderophore group nonribosomal peptides	2 (0.34%)	ko01053
Biosynthesis of secondary metabolites	81 (13.73%)	ko01110
Styrene degradation	3 (0.51%)	ko00643
Selenoamino acid metabolism	8 (1.36%)	ko00450
Bisphenol A degradation	8 (1.36%)	ko00363
SNARE interactions in vesicular transport	3 (0.51%)	ko04130
Limonene and pinene degradation	22 (3.73%)	ko00903
Tryptophan metabolism	10 (1.69%)	ko00380
Glycosaminoglycan degradation	1 (0.17%)	ko00531
Nicotinate and nicotinamide metabolism	9 (1.53%)	ko00760
1- and 2-Methylnaphthalene degradation	20 (3.39%)	ko00624
Fatty acid metabolism	17 (2.88%)	ko00071
Citrate cycle (TCA cycle)	9 (1.53%)	ko00020
Taurine and hypotaurine metabolism	3 (0.51%)	ko00430
Tyrosine metabolism	21 (3.56%)	ko00350
Terpenoid backbone biosynthesis	4 (0.68%)	ko00900
RNA polymerase	6 (1.02%)	ko03020
C5-Branched dibasic acid metabolism	2 (0.34%)	ko00660
NOD-like receptor signaling pathway	1 (0.17%)	ko04621
Glycolysis / Gluconeogenesis	18 (3.05%)	ko00010
Ribosome	9 (1.53%)	ko03010
Naphthalene and anthracene degradation	7 (1.19%)	ko00626
Arginine and proline metabolism	12 (2.03%)	ko00330
Ethylbenzene degradation	9 (1.53%)	ko00642
Pyrimidine metabolism	21 (3.56%)	ko00240
Propanoate metabolism	16 (2.71%)	ko00640
Bacterial invasion of epithelial cells	2 (0.34%)	ko05100
Fluorobenzoate degradation	5 (0.85%)	ko00364
Endocytosis	13 (2.2%)	ko04144
Base excision repair	6 (1.02%)	ko03410
Lysine biosynthesis	5 (0.85%)	ko00300
Fluorene degradation	5 (0.85%)	ko00628
1,1,1-Trichloro-2,2-bis(4-chlorophenyl)ethane (DDT) degradation	5 (0.85%)	ko00351
RNA degradation	25 (4.24%)	ko03018
alpha-Linolenic acid metabolism	3 (0.51%)	ko00592
Penicillin and cephalosporin biosynthesis	2 (0.34%)	ko00311
Folate biosynthesis	4 (0.68%)	ko00790
Phenylalanine metabolism	4 (0.68%)	ko00360
Glycerolipid metabolism	12 (2.03%)	ko00561
Pentose and glucuronate interconversions	8 (1.36%)	ko00040
Thiamine metabolism	8 (1.36%)	ko00730
Purine metabolism	45 (7.63%)	ko00230
1,2-Dichloroethane degradation	2 (0.34%)	ko00631
Homologous recombination	10 (1.69%)	ko03440
3-Chloroacrylic acid degradation	5 (0.85%)	ko00641
Plant-pathogen interaction	1 (0.17%)	ko04626
Leishmaniasis	2 (0.34%)	ko05140
Pyruvate metabolism	19 (3.22%)	ko00620
Cysteine and methionine metabolism	6 (1.02%)	ko00270
Biotin metabolism	4 (0.68%)	ko00780
Benzoate degradation via hydroxylation	8 (1.36%)	ko00362
Polyketide sugar unit biosynthesis	2 (0.34%)	ko00523
Glyoxylate and dicarboxylate metabolism	4 (0.68%)	ko00630
Arachidonic acid metabolism	2 (0.34%)	ko00590
Galactose metabolism	8 (1.36%)	ko00052
Bacterial secretion system	5 (0.85%)	ko03070
Bacterial chemotaxis	2 (0.34%)	ko02030
Other glycan degradation	3 (0.51%)	ko00511
Biosynthesis of type II polyketide products	4 (0.68%)	ko01057
Pentose phosphate pathway	5 (0.85%)	ko00030
Fatty acid elongation in mitochondria	1 (0.17%)	ko00062
Glycine, serine and threonine metabolism	12 (2.03%)	ko00260
Starch and sucrose metabolism	27 (4.58%)	ko00500
Lipopolysaccharide biosynthesis	3 (0.51%)	ko00540
Lysine degradation	11 (1.86%)	ko00310
Synthesis and degradation of ketone bodies	2 (0.34%)	ko00072
Metabolic pathways	174 (29.49%)	ko01100
Caprolactam degradation	5 (0.85%)	ko00930
Sulfur metabolism	3 (0.51%)	ko00920
Fatty acid biosynthesis	4 (0.68%)	ko00061
Ascorbate and aldarate metabolism	2 (0.34%)	ko00053
Shigellosis	1 (0.17%)	ko05131
Glutathione metabolism	6 (1.02%)	ko00480
Peroxisome	9 (1.53%)	ko04146
Glycerophospholipid metabolism	7 (1.19%)	ko00564
DNA replication	7 (1.19%)	ko03030
Ubiquitin mediated proteolysis	13 (2.2%)	ko04120
Trinitrotoluene degradation	1 (0.17%)	ko00633
Valine, leucine and isoleucine degradation	7 (1.19%)	ko00280
Streptomycin biosynthesis	3 (0.51%)	ko00521
gamma-Hexachlorocyclohexane degradation	5 (0.85%)	ko00361
Toluene and xylene degradation	1 (0.17%)	ko00622
Spliceosome	20 (3.39%)	ko03040
Porphyrin and chlorophyll metabolism	5 (0.85%)	ko00860
N-Glycan biosynthesis	3 (0.51%)	ko00510
High-mannose type N-glycan biosynthesis	1 (0.17%)	ko00513
1,4-Dichlorobenzene degradation	1 (0.17%)	ko00627
Phenylalanine, tyrosine and tryptophan biosynthesis	4 (0.68%)	ko00400
Ubiquinone and other terpenoid-quinone biosynthesis	3 (0.51%)	ko00130
Protein export	4 (0.68%)	ko03060
2,4-Dichlorobenzoate degradation	1 (0.17%)	ko00623
Carbon fixation in photosynthetic organisms	3 (0.51%)	ko00710
Meiosis - yeast	14 (2.37%)	ko04113
Non-homologous end-joining	1 (0.17%)	ko03450
Sphingolipid metabolism	3 (0.51%)	ko00600
Regulation of autophagy	2 (0.34%)	ko04140
Natural killer cell mediated cytotoxicity	2 (0.34%)	ko04650
Fructose and mannose metabolism	16 (2.71%)	ko00051
beta-Alanine metabolism	3 (0.51%)	ko00410
Cell cycle - yeast	16 (2.71%)	ko04111
Flagellar assembly	1 (0.17%)	ko02040
Amino sugar and nucleotide sugar metabolism	11 (1.86%)	ko00520
Histidine metabolism	5 (0.85%)	ko00340
Alanine, aspartate and glutamate metabolism	5 (0.85%)	ko00250
Chagas disease	2 (0.34%)	ko05142
Protein processing in endoplasmic reticulum	12 (2.03%)	ko04141
Mismatch repair	6 (1.02%)	ko03430
Reductive carboxylate cycle (CO2 fixation)	1 (0.17%)	ko00720
Glycosylphosphatidylinositol(GPI)-anchor biosynthesis	1 (0.17%)	ko00563
Two-component system	5 (0.85%)	ko02020
Peptidoglycan biosynthesis	1 (0.17%)	ko00550
Geraniol degradation	2 (0.34%)	ko00281
Nucleotide excision repair	4 (0.68%)	ko03420
Oxidative phosphorylation	4 (0.68%)	ko00190
Amoebiasis	1 (0.17%)	ko05146
Proteasome	3 (0.51%)	ko03050
Vitamin B6 metabolism	3 (0.51%)	ko00750
Phagosome	6 (1.02%)	ko04145
Methane metabolism	1 (0.17%)	ko00680
Riboflavin metabolism	6 (1.02%)	ko00740
Ether lipid metabolism	1 (0.17%)	ko00565
Basal transcription factors	1 (0.17%)	ko03022
MAPK signaling pathway - yeast	8 (1.36%)	ko04011
Biosynthesis of unsaturated fatty acids	1 (0.17%)	ko01040
Inositol phosphate metabolism	4 (0.68%)	ko00562
Phosphatidylinositol signaling system	3 (0.51%)	ko04070

## Sheet: 48 h vs. 148 h
Pathway	DEGs with pathway annotation (552)	Pathway ID
Biosynthesis of secondary metabolites	101 (18.3%)	ko01110
Metabolic pathways	205 (37.14%)	ko01100
Butanoate metabolism	27 (4.89%)	ko00650
Benzoate degradation via hydroxylation	16 (2.9%)	ko00362
1- and 2-Methylnaphthalene degradation	27 (4.89%)	ko00624			2-1 6-1
Tetrachloroethene degradation	10 (1.81%)	ko00625
Valine, leucine and isoleucine biosynthesis	11 (1.99%)	ko00290
Bisphenol A degradation	12 (2.17%)	ko00363
Phenylalanine, tyrosine and tryptophan biosynthesis	11 (1.99%)	ko00400
Linoleic acid metabolism	10 (1.81%)	ko00591
Phenylalanine metabolism	8 (1.45%)	ko00360
Cyanoamino acid metabolism	7 (1.27%)	ko00460
Oxidative phosphorylation	13 (2.36%)	ko00190
3-Chloroacrylic acid degradation	9 (1.63%)	ko00641
Fatty acid metabolism	21 (3.8%)	ko00071
Tryptophan metabolism	13 (2.36%)	ko00380
Glycerolipid metabolism	17 (3.08%)	ko00561
Fluorobenzoate degradation	8 (1.45%)	ko00364
Fluorene degradation	8 (1.45%)	ko00628
1,1,1-Trichloro-2,2-bis(4-chlorophenyl)ethane (DDT) degradation	8 (1.45%)	ko00351
Tyrosine metabolism	25 (4.53%)	ko00350
Pentose and glucuronate interconversions	12 (2.17%)	ko00040
Valine, leucine and isoleucine degradation	13 (2.36%)	ko00280
Benzoate degradation via CoA ligation	24 (4.35%)	ko00632
Citrate cycle (TCA cycle)	11 (1.99%)	ko00020
Galactose metabolism	12 (2.17%)	ko00052
Fructose and mannose metabolism	25 (4.53%)	ko00051
Biosynthesis of type II polyketide products	7 (1.27%)	ko01057
Geraniol degradation	7 (1.27%)	ko00281
Glycolysis / Gluconeogenesis	20 (3.62%)	ko00010
Limonene and pinene degradation	23 (4.17%)	ko00903
Phosphonate and phosphinate metabolism	2 (0.36%)	ko00440
Caprolactam degradation	8 (1.45%)	ko00930
Glycine, serine and threonine metabolism	16 (2.9%)	ko00260
Pyruvate metabolism	22 (3.99%)	ko00620
Cysteine and methionine metabolism	8 (1.45%)	ko00270
Photosynthesis	1 (0.18%)	ko00195
Styrene degradation	3 (0.54%)	ko00643
Base excision repair	7 (1.27%)	ko03410
Natural killer cell mediated cytotoxicity	5 (0.91%)	ko04650
Propanoate metabolism	17 (3.08%)	ko00640
Novobiocin biosynthesis	2 (0.36%)	ko00401
Peptidoglycan biosynthesis	4 (0.72%)	ko00550
gamma-Hexachlorocyclohexane degradation	8 (1.45%)	ko00361
Carbon fixation in photosynthetic organisms	6 (1.09%)	ko00710
Riboflavin metabolism	13 (2.36%)	ko00740
Glycosaminoglycan degradation	1 (0.18%)	ko00531
Ribosome	9 (1.63%)	ko03010
Pyrimidine metabolism	21 (3.8%)	ko00240
Arachidonic acid metabolism	3 (0.54%)	ko00590
RNA polymerase	6 (1.09%)	ko03020
Amoebiasis	4 (0.72%)	ko05146
Terpenoid backbone biosynthesis	4 (0.72%)	ko00900
Homologous recombination	11 (1.99%)	ko03440
NOD-like receptor signaling pathway	1 (0.18%)	ko04621
Synthesis and degradation of ketone bodies	3 (0.54%)	ko00072
Glyoxylate and dicarboxylate metabolism	5 (0.91%)	ko00630
Aminoacyl-tRNA biosynthesis	11 (1.99%)	ko00970
One carbon pool by folate	8 (1.45%)	ko00670
Lipopolysaccharide biosynthesis	4 (0.72%)	ko00540
Bacterial invasion of epithelial cells	2 (0.36%)	ko05100
Sulfur metabolism	4 (0.72%)	ko00920
Pentose phosphate pathway	6 (1.09%)	ko00030
Mismatch repair	10 (1.81%)	ko03430
alpha-Linolenic acid metabolism	3 (0.54%)	ko00592
Reductive carboxylate cycle (CO2 fixation)	3 (0.54%)	ko00720
Folate biosynthesis	4 (0.72%)	ko00790
Arginine and proline metabolism	11 (1.99%)	ko00330
Glycosylphosphatidylinositol(GPI)-anchor biosynthesis	3 (0.54%)	ko00563
Fatty acid biosynthesis	5 (0.91%)	ko00061
Thiamine metabolism	8 (1.45%)	ko00730
Ether lipid metabolism	4 (0.72%)	ko00565
Meiosis - yeast	17 (3.08%)	ko04113
1,2-Dichloroethane degradation	2 (0.36%)	ko00631
Cell cycle - yeast	20 (3.62%)	ko04111
Alanine, aspartate and glutamate metabolism	8 (1.45%)	ko00250
Naphthalene and anthracene degradation	6 (1.09%)	ko00626
Plant-pathogen interaction	1 (0.18%)	ko04626
Leishmaniasis	2 (0.36%)	ko05140
Peroxisome	10 (1.81%)	ko04146
Porphyrin and chlorophyll metabolism	6 (1.09%)	ko00860
Taurine and hypotaurine metabolism	2 (0.36%)	ko00430
Ubiquinone and other terpenoid-quinone biosynthesis	4 (0.72%)	ko00130
Starch and sucrose metabolism	26 (4.71%)	ko00500
Bacterial chemotaxis	2 (0.36%)	ko02030
Methane metabolism	3 (0.54%)	ko00680
Fatty acid elongation in mitochondria	1 (0.18%)	ko00062
Regulation of autophagy	3 (0.54%)	ko04140
Biosynthesis of unsaturated fatty acids	4 (0.72%)	ko01040
Histidine metabolism	7 (1.27%)	ko00340
Glutathione metabolism	6 (1.09%)	ko00480
Glycerophospholipid metabolism	7 (1.27%)	ko00564
Ascorbate and aldarate metabolism	2 (0.36%)	ko00053
Pantothenate and CoA biosynthesis	3 (0.54%)	ko00770
Shigellosis	1 (0.18%)	ko05131
Lysine degradation	10 (1.81%)	ko00310
Endocytosis	10 (1.81%)	ko04144
C5-Branched dibasic acid metabolism	1 (0.18%)	ko00660
Nitrogen metabolism	6 (1.09%)	ko00910
Steroid biosynthesis	2 (0.36%)	ko00100
Chagas disease	3 (0.54%)	ko05142
Biotin metabolism	3 (0.54%)	ko00780
Trinitrotoluene degradation	1 (0.18%)	ko00633
Bacterial secretion system	4 (0.72%)	ko03070
Toluene and xylene degradation	1 (0.18%)	ko00622
Purine metabolism	38 (6.88%)	ko00230
High-mannose type N-glycan biosynthesis	1 (0.18%)	ko00513
1,4-Dichlorobenzene degradation	1 (0.18%)	ko00627
Amino sugar and nucleotide sugar metabolism	12 (2.17%)	ko00520
Lysine biosynthesis	3 (0.54%)	ko00300
DNA replication	6 (1.09%)	ko03030
2,4-Dichlorobenzoate degradation	1 (0.18%)	ko00623
ABC transporters	17 (3.08%)	ko02010
Non-homologous end-joining	1 (0.18%)	ko03450
SNARE interactions in vesicular transport	1 (0.18%)	ko04130
Selenoamino acid metabolism	4 (0.72%)	ko00450
Inositol phosphate metabolism	8 (1.45%)	ko00562
MAPK signaling pathway - yeast	11 (1.99%)	ko04011
beta-Alanine metabolism	3 (0.54%)	ko00410
Polyketide sugar unit biosynthesis	1 (0.18%)	ko00523
Ethylbenzene degradation	5 (0.91%)	ko00642
Flagellar assembly	1 (0.18%)	ko02040
Basal transcription factors	2 (0.36%)	ko03022
Phosphatidylinositol signaling system	6 (1.09%)	ko04070
Phagosome	7 (1.27%)	ko04145
Protein export	3 (0.54%)	ko03060
N-Glycan biosynthesis	2 (0.36%)	ko00510
Two-component system	5 (0.91%)	ko02020
Ubiquitin mediated proteolysis	10 (1.81%)	ko04120
Nicotinate and nicotinamide metabolism	4 (0.72%)	ko00760
Sphingolipid metabolism	2 (0.36%)	ko00600
Vitamin B6 metabolism	3 (0.54%)	ko00750
Other glycan degradation	1 (0.18%)	ko00511
Protein processing in endoplasmic reticulum	10 (1.81%)	ko04141
Spliceosome	14 (2.54%)	ko03040
Streptomycin biosynthesis	1 (0.18%)	ko00521
Nucleotide excision repair	3 (0.54%)	ko03420
RNA degradation	14 (2.54%)	ko03018
Proteasome	2 (0.36%)	ko03050

## Sheet: 100 h vs. 148 h
Pathway	DEGs with pathway annotation (420)	Pathway ID
Phenylalanine metabolism	9 (2.14%)	ko00360
Biosynthesis of secondary metabolites	74 (17.62%)	ko01110
Glycolysis / Gluconeogenesis	21 (5%)	ko00010
Fatty acid metabolism	19 (4.52%)	ko00071
Ubiquinone and other terpenoid-quinone biosynthesis	8 (1.9%)	ko00130
Phenylalanine, tyrosine and tryptophan biosynthesis	9 (2.14%)	ko00400
3-Chloroacrylic acid degradation	8 (1.9%)	ko00641
Tyrosine metabolism	21 (5%)	ko00350
SNARE interactions in vesicular transport	4 (0.95%)	ko04130
Caprolactam degradation	8 (1.9%)	ko00930
MAPK signaling pathway - yeast	16 (3.81%)	ko04011
Glycerolipid metabolism	13 (3.1%)	ko00561
Natural killer cell mediated cytotoxicity	5 (1.19%)	ko04650
1,2-Dichloroethane degradation	3 (0.71%)	ko00631
Alanine, aspartate and glutamate metabolism	9 (2.14%)	ko00250
RNA polymerase	6 (1.43%)	ko03020
Novobiocin biosynthesis	2 (0.48%)	ko00401
Galactose metabolism	9 (2.14%)	ko00052
Endocytosis	12 (2.86%)	ko04144
Photosynthesis	1 (0.24%)	ko00195
Butanoate metabolism	14 (3.33%)	ko00650
Homologous recombination	10 (2.38%)	ko03440
Porphyrin and chlorophyll metabolism	7 (1.67%)	ko00860
Pentose and glucuronate interconversions	8 (1.9%)	ko00040
Biosynthesis of type II polyketide products	5 (1.19%)	ko01057
Lysine biosynthesis	5 (1.19%)	ko00300
Amino sugar and nucleotide sugar metabolism	14 (3.33%)	ko00520
Histidine metabolism	8 (1.9%)	ko00340
Tryptophan metabolism	8 (1.9%)	ko00380
C5-Branched dibasic acid metabolism	2 (0.48%)	ko00660
Sulfur metabolism	4 (0.95%)	ko00920
Metabolic pathways	134 (31.9%)	ko01100
Ascorbate and aldarate metabolism	3 (0.71%)	ko00053
Propanoate metabolism	13 (3.1%)	ko00640
Pantothenate and CoA biosynthesis	4 (0.95%)	ko00770
High-mannose type N-glycan biosynthesis	2 (0.48%)	ko00513
Starch and sucrose metabolism	23 (5.48%)	ko00500
Oxidative phosphorylation	7 (1.67%)	ko00190
Ribosome	7 (1.67%)	ko03010
Valine, leucine and isoleucine biosynthesis	5 (1.19%)	ko00290
Styrene degradation	2 (0.48%)	ko00643
Arginine and proline metabolism	9 (2.14%)	ko00330
Fluorobenzoate degradation	4 (0.95%)	ko00364
Leishmaniasis	2 (0.48%)	ko05140
Cell cycle - Caulobacter	2 (0.48%)	ko04112
1- and 2-Methylnaphthalene degradation	14 (3.33%)	ko00624
Fluorene degradation	4 (0.95%)	ko00628
1,1,1-Trichloro-2,2-bis(4-chlorophenyl)ethane (DDT) degradation	4 (0.95%)	ko00351
Geraniol degradation	4 (0.95%)	ko00281
Limonene and pinene degradation	15 (3.57%)	ko00903
Cyanoamino acid metabolism	3 (0.71%)	ko00460
Tetrachloroethene degradation	4 (0.95%)	ko00625
Carbon fixation in photosynthetic organisms	4 (0.95%)	ko00710
Cysteine and methionine metabolism	5 (1.19%)	ko00270
One carbon pool by folate	6 (1.43%)	ko00670
Lipopolysaccharide biosynthesis	3 (0.71%)	ko00540
Selenoamino acid metabolism	5 (1.19%)	ko00450
Bisphenol A degradation	5 (1.19%)	ko00363
Nitrogen metabolism	6 (1.43%)	ko00910
Linoleic acid metabolism	4 (0.95%)	ko00591
Folate biosynthesis	3 (0.71%)	ko00790
beta-Alanine metabolism	4 (0.95%)	ko00410
Pyruvate metabolism	14 (3.33%)	ko00620
Phagosome	8 (1.9%)	ko04145
Peptidoglycan biosynthesis	2 (0.48%)	ko00550
Valine, leucine and isoleucine degradation	6 (1.43%)	ko00280
Fructose and mannose metabolism	14 (3.33%)	ko00051
Citrate cycle (TCA cycle)	5 (1.19%)	ko00020
Trinitrotoluene degradation	1 (0.24%)	ko00633
Terpenoid backbone biosynthesis	2 (0.48%)	ko00900
Amoebiasis	2 (0.48%)	ko05146
Bacterial invasion of epithelial cells	1 (0.24%)	ko05100
Other glycan degradation	2 (0.48%)	ko00511
Phosphatidylinositol signaling system	6 (1.43%)	ko04070
Benzoate degradation via CoA ligation	12 (2.86%)	ko00632
Methane metabolism	2 (0.48%)	ko00680
ABC transporters	14 (3.33%)	ko02010
Glycerophospholipid metabolism	5 (1.19%)	ko00564
Regulation of autophagy	2 (0.48%)	ko04140
Purine metabolism	29 (6.9%)	ko00230
Bacterial secretion system	3 (0.71%)	ko03070
Lysine degradation	7 (1.67%)	ko00310
Peroxisome	6 (1.43%)	ko04146
Basal transcription factors	2 (0.48%)	ko03022
Nicotinate and nicotinamide metabolism	4 (0.95%)	ko00760
Taurine and hypotaurine metabolism	1 (0.24%)	ko00430
Biotin metabolism	2 (0.48%)	ko00780
Naphthalene and anthracene degradation	3 (0.71%)	ko00626
Synthesis and degradation of ketone bodies	1 (0.24%)	ko00072
Glyoxylate and dicarboxylate metabolism	2 (0.48%)	ko00630
RNA degradation	14 (3.33%)	ko03018
Glycine, serine and threonine metabolism	7 (1.67%)	ko00260
Ethylbenzene degradation	4 (0.95%)	ko00642
Pyrimidine metabolism	11 (2.62%)	ko00240
Reductive carboxylate cycle (CO2 fixation)	1 (0.24%)	ko00720
gamma-Hexachlorocyclohexane degradation	3 (0.71%)	ko00361
Benzoate degradation via hydroxylation	4 (0.95%)	ko00362
Fatty acid biosynthesis	2 (0.48%)	ko00061
Biosynthesis of unsaturated fatty acids	2 (0.48%)	ko01040
Aminoacyl-tRNA biosynthesis	5 (1.19%)	ko00970
Vitamin B6 metabolism	3 (0.71%)	ko00750
Meiosis - yeast	9 (2.14%)	ko04113
Pentose phosphate pathway	2 (0.48%)	ko00030
Inositol phosphate metabolism	5 (1.19%)	ko00562
Riboflavin metabolism	5 (1.19%)	ko00740
Thiamine metabolism	3 (0.71%)	ko00730
Ubiquitin mediated proteolysis	7 (1.67%)	ko04120
Ether lipid metabolism	1 (0.24%)	ko00565
Spliceosome	11 (2.62%)	ko03040
Chagas disease	1 (0.24%)	ko05142
Streptomycin biosynthesis	1 (0.24%)	ko00521
N-Glycan biosynthesis	1 (0.24%)	ko00510
Glutathione metabolism	2 (0.48%)	ko00480
Sphingolipid metabolism	1 (0.24%)	ko00600
Base excision repair	1 (0.24%)	ko03410
Cell cycle - yeast	8 (1.9%)	ko04111
Protein processing in endoplasmic reticulum	6 (1.43%)	ko04141
Protein export	1 (0.24%)	ko03060
Two-component system	2 (0.48%)	ko02020
Mismatch repair	2 (0.48%)	ko03430
DNA replication	1 (0.24%)	ko03030
